# Supplementary material for: Puffy Skin Disease Is an Emerging Transmissible Condition in Rainbow Trout Oncorhynchus mykiss Walbaum
Source: PLoS One. 2016 Jul 8;11(7):e0158151. doi: 10.1371/journal.pone.0158151 (PMC4938586; doi:10.1371/journal.pone.0158151)
Supplement: S1 File — (XLSX) [file pone.0158151.s001.xlsx]

## Sheet: Summary_table_blast_hits
Description	11-PS-N	11-PS-A	15-PS-N	15-PS-A	Total
Acantholingua ohridana internal transcribed spacer 2, complete sequence	1				1
Achlya radiosa voucher CBS:547.67 large subunit ribosomal RNA gene, partial sequence	1	2			3
Acinetobacter guillouiae DNA, complete geonome, strain: NBRC 110550			21	7	28
Acipenser ruthenus skeletal muscle dihydropyridine receptor alpha 1S subunit (CACNA1S) mRNA, complete cds			1		1
Anguilla anguilla clone Aan05 microsatellite sequence		1			1
Anguilla anguilla Pgi-2 mRNA for phosphoglucose isomerase-2, complete cds			2		2
Anopheles gambiae str. PEST AGAP007114-PA (AgaP_AGAP007114) mRNA, complete cds			1		1
Anoplopoma fimbria clone afim-evh-502-050 26S protease regulatory subunit 8 putative mRNA, complete cds	1				1
Aphanomyces astaci voucher CBS:121537 large subunit ribosomal RNA gene, partial sequence	2				2
Aphanomyces euteiches cDNA	2	2			4
Aquastella attenuata isolate SL45 18S ribosomal RNA gene, partial sequence		1			1
Aristichthys nobilis clone A190 thioredoxin interacting protein mRNA, partial cds	1		1		2
Aristichthys nobilis clone B26 poly A binding protein, cytoplasmic 1 a mRNA, partial cds				1	1
Avian myeloblastosis-associated virus MAV-2(0)2 proviral DNA, long terminal repeat region	1				1
B.diminuta 23S rRNA gene			1	2	3
Bidyanus bidyanus mitochondrial DNA, complete genome			2		2
Bodo caudatus 24S ribosomal RNA large subunit			1		1
Brachymystax tumensis isolate Bt257 mitochondrion, complete genome	4		9		13
Branchiostoma floridae hypothetical protein, mRNA	1	1	1		3
Brevundimonas sp. MERNA14 16S ribosomal RNA gene, partial sequence				1	1
Brevundimonas subvibrioides ATCC 15264 strain ATCC 15264 23S ribosomal RNA, complete sequence			1		1
Brevundimonas subvibrioides ATCC 15264, complete genome			2		2
Caenorhabditis briggsae Hypothetical protein CBG11104 (CBG11104) mRNA, complete cds	1				1
Caligus clemensi clone ccle-evs-505-302 NipSnap homolog 2 putative mRNA, complete cds				1	1
Caligus rogercresseyi clone crog-evp-523-206 60S ribosomal protein L7a putative mRNA, complete cds				2	2
Callorhinchus milii clone P02A01.Gills.g065 mRNA sequence				4	4
Callorhinchus milii clone P26D21.Kidney.k16 mRNA sequence				2	2
Campylomormyrus compressirostris clone 10 sarcoplasmic/endoplasmic reticulum calcium ATPase 1 mRNA, complete cds				1	1
Campylomormyrus compressirostris clone 11 voltage-dependent L-type calcium channel subunit beta-1 mRNA, partial cds				1	1
Campylomormyrus compressirostris clone 41 slow myosin heavy chain 1 mRNA, complete cds			3	4	7
Campylomormyrus compressirostris clone 42 titin mRNA, complete cds	7	5	8	5	25
Candida tartarivorans 26S ribosomal RNA gene, complete sequence			1	1	2
Channa micropeltes 28S ribosomal RNA gene, partial sequence		2		1	3
Chlamydomonas reinhardtii strain CC-503 cw92 mt+			1		1
Chordata sp. BOLD:AAA1627 cytochrome oxidase subunit 1 (COI) gene, partial cds; mitochondrial	3		2	1	6
Chryseobacterium sp. StRB126 DNA, complete genome			6		6
Chryseobacterium sp. T84L.09.P.BNT.GC.H.Gill.M 16S ribosomal RNA gene, complete sequence			1	1	2
Citharichthys sordidus voucher KU3255 ubiquitin protein ligase E3A (UBE3A) gene, partial cds				1	1
Cloning vector pT2/Gene-Trap, complete sequence	2	2	6	1	11
Comamonas testosteroni TK102, complete genome	9				9
Coregonus albula DNA, dispersed repeat AvaIII, clone Ava(CAl)-1408	1				1
Coregonus clupeaformis clone BAC MHC-P01_H2 MHC class II antigen beta gene, exons 1 through 3 and partial cds				1	1
Coregonus clupeaformis clone BAC MHC-P02_E7 MHC class II antigen beta gene, exons 1 through 3 and partial cds	1			1	2
Coregonus clupeaformis heat shock cognate 70 kDa protein (HSP70) gene, partial cds		5	2	3	10
Coregonus clupeaformis lactate dehydrogenase A mRNA, partial cds	2				2
Coregonus clupeaformis malate dehydrogenase, cytoplasmic (MDH) gene, complete cds	5	2	3	2	12
Coregonus pidschian isolate CKpl56 16S ribosomal RNA gene, partial sequence; tRNA-Leu gene, complete sequence; NADH dehydrogenase subunit 1 (ND1) gene, complete cds; tRNA-Ile gene, complete sequence; and tRNA-Gln gene, partial sequence; mitochondrial		8		2	10
Ctenopharyngodon idella adenylosuccinate lyase (adsl) mRNA, complete cds	1	1			2
Cyprinus carpio cERK1 mRNA for extracellular signal regulated protein kinase 1, complete cds		1		1	2
Cyprinus carpio clone 895815 microsatellite sequence		2		1	3
Cyprinus carpio enolase mRNA, partial cds			3	5	8
Danio rerio Actn2 mRNA, complete cds			1	1	2
Danio rerio calpain 1, (mu/I) large subunit a (capn1a), mRNA			1		1
Danio rerio cullin 4A, mRNA (cDNA clone MGC:192718 IMAGE:100061179), complete cds	1				1
Danio rerio dihydrolipoamide S-succinyltransferase (dlst), mRNA				1	1
Danio rerio eukaryotic translation elongation factor 2b (eef2b), mRNA			1		1
Danio rerio gephyrin a (gphna), mRNA			1		1
Danio rerio inositol polyphosphate phosphatase-like 1a (inppl1a), mRNA				1	1
Danio rerio karyopherin alpha 4 (importin alpha 3) (kpna4), mRNA	1				1
Danio rerio Kruppel-like factor 18 mRNA, complete cds				1	1
Danio rerio ryanodine receptor 1b (skeletal) (ryr1b), mRNA	1		2	1	4
Danio rerio slingshot protein phosphatase 2b (ssh2b), mRNA	1				1
Danio rerio slow myosin heavy chain 1, mRNA (cDNA clone MGC:194801 IMAGE:9038734), complete cds			2		2
Danio rerio slow myosin heavy chain 2 (smyhc2), mRNA				3	3
Danio rerio slow myosin heavy chain 3 (smyhc3), mRNA			1	1	2
Danio rerio SMEK homolog 1, suppressor of mek1 (Dictyostelium) (smek1), mRNA	1				1
Danio rerio sodium channel, voltage-gated, type IV, beta a, mRNA (cDNA clone MGC:194916 IMAGE:9038964), complete cds			1		1
Danio rerio solute carrier family 38, member 4 (slc38a4), mRNA			1		1
Danio rerio solute carrier family 43 (amino acid system L transporter), member 2b (slc43a2b), mRNA		1			1
Danio rerio sulfatase FP2a mRNA, complete cds				1	1
Danio rerio thioredoxin interacting protein a (txnipa), mRNA		1			1
Danio rerio titin a (ttna) and titin b (ttnb) genes, complete cds, alternatively spliced				1	1
Danio rerio ubiquitin protein ligase E3C (ube3c), mRNA	1				1
Danio rerio zgc:112077, mRNA (cDNA clone MGC:112253 IMAGE:7238982), complete cds	1				1
Danio rerio zgc:113276 (zgc:113276), mRNA	2		1	1	4
Dendroctonus ponderosae Seq01009182, whole genome shotgun sequence			1		1
Dicentrarchus labrax chromosome sequence corresponding to linkage group 1, bottom part, complete sequence		1	1		2
Dicentrarchus labrax chromosome sequence corresponding to linkage group 1, top part, complete sequence	1				1
Dicentrarchus labrax chromosome sequence corresponding to linkage group 18, complete sequence	3			2	5
Drosophila ananassae GF11295 (Dana\GF11295), mRNA				1	1
Drosophila ananassae GF19414 (Dana\GF19414), mRNA		1			1
Epinephelus coioides hormone-sensitive lipase mRNA, complete cds				1	1
Escherichia coli genome assembly FHI62 ,scaffold scaffold-18_contig-5.0_1_486310_[organism:Escherichia				1	1
Esox lucius clone eluc-evq-502-326 3-oxo-5-beta-steroid 4-dehydrogenase putative mRNA, complete cds			1		1
Esox lucius clone eluc-evq-507-127 Integrin alpha-V precursor putative mRNA, complete cds				1	1
Esox lucius clone eluc-evq-508-189 Proteasome assembly chaperone 2 putative mRNA, complete cds	1				1
Esox lucius clone eluc-evq-516-066 Uracil phosphoribosyltransferase putative mRNA, complete cds	1				1
Esox lucius clone eluc-evq-520-268 RNA-binding motif, single-stranded-interacting protein 1 putative mRNA, complete cds				1	1
Esox lucius clone eluc-evq-527-103 GMP reductase 1 putative mRNA, complete cds	1				1
Esox lucius clone eluc-evq-533-036 Synaptojanin-2-binding protein putative mRNA, complete cds			1		1
Exiguobacterium sibiricum 255-15 strain 255-15 23S ribosomal RNA, complete sequence				1	1
Flavobacteriaceae bacterium 3519-10 strain 3519-10 23S ribosomal RNA, complete sequence			1	3	4
Flavobacterium psychrophilum strain CSF259-93, complete genome	48				48
Gadus morhua 7 SK snlRNA gene	1	2			3
Gadus morhua androgen receptor mRNA, complete cds			1		1
Gadus morhua titin isoform b mRNA, partial cds			3		3
Gallus gallus BAC clone CH261-191D13 from chromosome unknown, complete sequence				1	1
Gallus gallus BAC clone CH261-78A20 from chromosome z, complete sequence				5	5
Gallus gallus DNA, CENP-A associated sequence, partial sequence, clone: CAIP#379	1				1
Gallus gallus nuclear factor I/X (CCAAT-binding transcription factor) (NFIX), mRNA				1	1
Gasterosteus aculeatus clone CEC24-B04 mRNA sequence				2	2
Gasterosteus aculeatus clone CEC30-C05 mRNA sequence	1			1	2
Gasterosteus aculeatus clone CFW195-C06 mRNA sequence				1	1
Gasterosteus aculeatus clone CFW270-F02 mRNA sequence				2	2
Gasterosteus aculeatus clone CGX62-G08 mRNA sequence	1				1
Gasterosteus aculeatus clone CGX91-H08 mRNA sequence		1	1		2
Gasterosteus aculeatus clone CNB09-F04 mRNA sequence			1		1
Gasterosteus aculeatus clone CNB168-H02 mRNA sequence	1				1
Gasterosteus aculeatus clone CNB181-C09 mRNA sequence				2	2
Gasterosteus aculeatus clone CNB192-H06 mRNA sequence	2				2
Gasterosteus aculeatus clone CNB210-H04 mRNA sequence			1	3	4
Gasterosteus aculeatus clone CNB262-B04 mRNA sequence	1				1
Gasterosteus aculeatus clone VMRC26-26C14, complete sequence				5	5
Gossypium hirsutum strain CNH 123 genomic sequence				1	1
Guillardia theta CCMP2712 hypothetical protein (GUITHDRAFT_138827) mRNA, complete cds		1			1
H.alosoides 18S rRNA gene				4	4
Haemaphysalis longicornis VCP gene for valosin containing protein, complete cds			1		1
Halecium lenticulare voucher MHNG INVE33461 28S ribosomal RNA gene, partial sequence	2	2			4
Haplochromis chilotes DNA, containing V2R gene cluster region, clone: 44K17				3	3
Hipposideros cineraceus phosphofructokinase gene, partial cds			4	2	6
Histioteuthis sp. YJP-2002 28S ribosomal RNA gene, partial sequence			1		1
Homo sapiens A kinase (PRKA) anchor protein 7 (AKAP7), RefSeqGene on chromosome 6			5		5
Homo sapiens cDNA clone MGC:134704 IMAGE:40022212, complete cds	2				2
Homo sapiens cDNA FLJ43303 fis, clone NOVAR2000136, moderately similar to Calsequestrin, skeletal muscle isoform precursor	9	5	3	6	23
Homo sapiens cDNA, FLJ93343, Homo sapiens Wolfram syndrome 1 (wolframin) (WFS1), mRNA			2		2
Homo sapiens chromosome 11, clone RP11-624D11, complete sequence				1	1
Homo sapiens chromosome 16 clone RP11-696P19, complete sequence				4	4
Homo sapiens Fc receptor-like 3 (FCRL3), RefSeqGene on chromosome 1				1	1
Homo sapiens FOSMID clone ABC10-44466600G5 from chromosome 5, complete sequence				2	2
Hucho taimen isolate Ht16 mitochondrion, complete genome			3	4	7
Human alphoid repetitive DNA, subclone pHS53			3		3
Human chromosome 14 DNA sequence BAC R-543C4 of library RPCI-11 from chromosome 14 of Homo sapiens (Human), complete sequence			9		9
Human DNA sequence from clone RP11-204M4 on chromosome 9, complete sequence			1		1
Human DNA sequence from clone RP11-401E9 on chromosome 10, complete sequence	1				1
Human DNA sequence from clone RP3-408B20 on chromosome 6, complete sequence			1		1
Human DNA sequence from clone RP3-453I5 on chromosome 6q14.3-16.1, complete sequence		1			1
Ichthyobodo necator 18S ribosomal RNA gene, partial sequence; internal transcribed spacer 1, 5.8S ribosomal RNA gene and internal transcribed spacer 2, complete sequence; and 28S ribosomal RNA gene, partial sequence	2				2
Ichthyobodo necator isolate DK 18S ribosomal RNA gene, complete sequence	7	14	1	3	25
Ichthyobodo sp. AN-2013a isolate SM230512-28 18S ribosomal RNA gene, partial sequence			1		1
Ichthyophthirius multifiliis 18S ribosomal RNA gene, complete sequence	6	6			12
Ichthyophthirius multifiliis 28S ribosomal RNA gene, partial sequence	12	13			25
Ichthyophthirius multifiliis strain G5 mitochondrion, complete genome	3				3
Ictalurus punctatus sarcoglycan, delta (dystrophin-associated glycoprotein) (sgcd), mRNA			1		1
Ixodes scapularis isoleucyl-tRNA synthetase, putative, mRNA				1	1
Leiolepis reevesii rubritaeniata ATP2A2 mRNA for ATPase, Ca++ transporting, cardiac muscle, slow twitch 2, partial cds				1	1
Lemur catta, clone -162D1, complete sequence	1				1
Leptotrichia buccalis DSM 1135, complete genome	1				1
MACACA MULATTA BAC clone CH250-381I8 from chromosome 15, complete sequence			28		28
Makaira nigricans ryanodine receptor RyR1 isoform (RyR1) mRNA, complete cds				2	2
Makaira nigricans sarcoplasmic/endoplasmic reticulum calcium ATPase 1A mRNA, complete cds			1		1
Makaira nigricans sarcoplasmic/endoplasmic reticulum calcium ATPase 1B mRNA, complete cds			1		1
Mesostigma viride clone mvlsu1 large subunit ribosomal RNA gene, partial sequence	1				1
Monopterus albus Ago1 mRNA, complete cds			1		1
Mus musculus zinc finger protein 572 (Zfp572), non-coding RNA			1		1
Oncorhynchus chrysogaster isolate Arroyo Verde NADH dehydrogenase subunit 4 gene, partial cds; mitochondrial				2	2
Oncorhynchus clarkii henshawi clone OCH29 microsatellite sequence	2				2
Oncorhynchus clarkii lewisi clone 15 slow myosin light chain 2 mRNA, complete cds	2			2	4
Oncorhynchus clarkii utah isolate Ocl_20 heat shock protein 70a (hsp70a) gene, 3' UTR			2		2
Oncorhynchus keta clone Oke085.U1015 genomic sequence		2			2
Oncorhynchus keta col1a2.2 mRNA for type I collagen alpha 2 chain, partia cds	1		2	8	11
Oncorhynchus keta mRNA for myosin heavy chain, complete cds	38	22	6	12	78
Oncorhynchus keta PPARG, anti-RAF1, iNOS/NOS2 pseudo, OKTN16 pseudo, tn6 pseudo, RAF1 genes	3				3
Oncorhynchus keta voucher OKTS2 12S ribosomal RNA gene, partial sequence; mitochondrial				2	2
Oncorhynchus keta VT-I gene for vasotocin, complete cds			1		1
Oncorhynchus kisutch acidic ribosomal phosphoprotein P0 mRNA, partial cds		2			2
Oncorhynchus kisutch myosin light chain 2 mRNA, complete cds	5	2	1	1	9
Oncorhynchus kisutch transgene insertion site		1	1		2
Oncorhynchus masou formosanus ribosomal protein L10 (RPL10) mRNA, complete cds			2		2
Oncorhynchus mykiss 12S ribosomal RNA gene, partial sequence; mitochondrial	3			9	12
Oncorhynchus mykiss 14-3-3 protein mRNA, complete cds	1				1
Oncorhynchus mykiss 16S ribosomal RNA gene, partial sequence; mitochondrial				2	2
Oncorhynchus mykiss 28S ribosomal RNA gene, partial sequence		1			1
Oncorhynchus mykiss 60S ribosomal protein L15 (rl15), mRNA		2	2		4
Oncorhynchus mykiss 60S ribosomal protein L7 (rl7), mRNA			3		3
Oncorhynchus mykiss actin beta (actb), mRNA		1		1	2
Oncorhynchus mykiss actin mRNA, partial cds		2	3		5
Oncorhynchus mykiss alpha-actin mRNA, partial cds	3				3
Oncorhynchus mykiss AMP-acitvated protein kinase beta 2 isoform mRNA, partial cds		1	1		2
Oncorhynchus mykiss apolipoprotein E (apoe), mRNA				2	2
Oncorhynchus mykiss BAC 127C24, partial sequence	8	10	12	5	35
Oncorhynchus mykiss BAC 426L1 EcoRI subclone Eco 3				1	1
Oncorhynchus mykiss b-actin mRNA, partial cds			1		1
Oncorhynchus mykiss beta thymosin (LOC100136027), mRNA				1	1
Oncorhynchus mykiss carbamoyl-phosphate synthetase II (CPSaseII) mRNA, partial cds	1				1
Oncorhynchus mykiss cathepsin D (LOC100136761), mRNA		1			1
Oncorhynchus mykiss cathepsin L mRNA, partial cds		1			1
Oncorhynchus mykiss CD34a molecule (cd34a), mRNA			2		2
Oncorhynchus mykiss CD83 (Onmy-CD83) gene, Onmy-CD83*OSU.2 allele, partial cds	1				1
Oncorhynchus mykiss CKLF-like MARVEL transmembrane domain-containing protein 7 (cklf7), mRNA				1	1
Oncorhynchus mykiss clone 450D22 zinc finger CCHC domain-containing protein 3 pseudogene, complete sequence	107	94	94	125	420
Oncorhynchus mykiss clone BAC 004L12 putative oocyte protease inhibitor-1 gene, complete cds		2	2	2	6
Oncorhynchus mykiss clone BAC 015B10 putative cAMP responsive element binding protein 3-like protein 4 gene, complete cds		1			1
Oncorhynchus mykiss clone BAC 015B10 putative DENN domain containing protein 4B-like protein gene, complete cds	3		1	1	5
Oncorhynchus mykiss clone BAC 015B10 putative zinc/iron regulated protein and putative CREB regulated transcription coactivator 2-like protein genes, complete cds		1			1
Oncorhynchus mykiss clone BAC 423A24 putative F-box/WD repeat containing protein 2 gene, complete cds				1	1
Oncorhynchus mykiss clone BAC 450D22 putative general transcription factor II-I repeat domain containing protein 2-like protein gene, complete cds				1	1
Oncorhynchus mykiss clone BAC 450D22 putative NA/K/2Cl co-transporter gene, partial cds		4	6	2	12
Oncorhynchus mykiss clone BAC20-C13 zinc transporter (SLC39A7.B) gene, MHC class I antigen (Onmy-UGA) gene, Onmy-UGA-OSU allele, RING1.B, ribosomal protein S18 (RPS18.B), vacuolar protein sorting-associated protein 52-like protein (VPS52.b), putative adhesion protein (VIG-B319.b), hyopthetical protein, and cyclic AMP-dependent transcription factor ATF-6 alpha-like protein (ATF6) genes, complete c…	2	13	9	14	38
Oncorhynchus mykiss clone c2 cardiac calsequestrin mRNA, partial cds				2	2
Oncorhynchus mykiss clone GC41 MHC class I antigen (Onmy-U41p) pseudogene, partial sequence; and proteosome subunit LMP7/PSMB8 (LMP7/PSMB8) gene, exons 3 through 6 and partial cds		1		1	2
Oncorhynchus mykiss clone GC71 MHC class I antigen (Onmy-U71) gene, exons 2 through 7 and partial cds	1				1
Oncorhynchus mykiss clone Glan 1 transposon Tc1-like transposase pseudogene mRNA, complete sequence	1			2	3
Oncorhynchus mykiss clone Om-D3-7 repetitive DNA				1	1
Oncorhynchus mykiss clone OMM1122 microsatellite sequence			1		1
Oncorhynchus mykiss clone omyk-evn-502-137 Nascent polypeptide-associated complex subunit alpha putative mRNA, complete cds				2	2
Oncorhynchus mykiss clone omyk-evn-503-028 60S ribosomal protein L5 putative mRNA, complete cds			2		2
Oncorhynchus mykiss clone omyk-evn-503-251 ATP synthase O subunit, mitochondrial precursor putative mRNA, complete cds				3	3
Oncorhynchus mykiss clone omyk-evn-504-295 Gamma-aminobutyric acid receptor-associated protein-like 1 putative mRNA, complete cds	2				2
Oncorhynchus mykiss clone omyk-evn-505-348 Gamma-aminobutyric acid receptor-associated protein-like 1 putative mRNA, complete cds	4	2		1	7
Oncorhynchus mykiss clone omyk-evn-507-103 26S protease regulatory subunit 4 putative mRNA, complete cds	1				1
Oncorhynchus mykiss clone omyk-evn-514-011 60S ribosomal protein L7 putative mRNA, complete cds		1	1	10	12
Oncorhynchus mykiss clone omyk-evo-501-069 Cytochrome c putative mRNA, complete cds			1		1
Oncorhynchus mykiss clone omyk-evo-501-202 Interferon-inducible protein putative mRNA, complete cds				1	1
Oncorhynchus mykiss clone omyk-evo-505-191 Apoptosis regulator BAX, membrane isoform alpha putative mRNA, complete cds			2		2
Oncorhynchus mykiss clone omyk-evo-507-017 Cytochrome c oxidase subunit VIb isoform 1 putative mRNA, complete cds				1	1
Oncorhynchus mykiss clone omyk-evo-507-021 Tetratricopeptide repeat protein KIAA0103 putative mRNA, complete cds			1		1
Oncorhynchus mykiss clone omyk-evo-512-294 NADH dehydrogenase 1 alpha subcomplex subunit 10, mitochondrial precursor putative mRNA, complete cds	1				1
Oncorhynchus mykiss clone omyk-evo-513-299 FAM32A-like putative mRNA, complete cds			1		1
Oncorhynchus mykiss clone omyk-evo-514-314 Ubiquitin putative mRNA, complete cds				8	8
Oncorhynchus mykiss clone OSU natural killer cell enhancement factor (Nkef) gene, complete cds			1	1	2
Oncorhynchus mykiss clone OSU9 T cell receptor beta chain variable region gene, partial cds	2				2
Oncorhynchus mykiss collagen 1a1 (col1a1), mRNA			5	6	11
Oncorhynchus mykiss collagen a3(I) (col1a3), mRNA			3	8	11
Oncorhynchus mykiss collagen, type I, alpha 2 (col1a2), mRNA	1		1	1	3
Oncorhynchus mykiss conserved noncoding element 864-865 genomic sequences, complete sequence				1	1
Oncorhynchus mykiss csf1-2 gene for second macrophage colony-stimulating factor, exons 1-9	1				1
Oncorhynchus mykiss dystrophin (Dyst) gene, partial cds			3	2	5
Oncorhynchus mykiss elongation factor EF1 alpha (LOC100136004), mRNA			2		2
Oncorhynchus mykiss fast myosin light chain 2 (LOC100136718), mRNA	2				2
Oncorhynchus mykiss fatty acid binding protein H-FABP (LOC100136763), mRNA	2				2
Oncorhynchus mykiss F-box protein 32 (fbxo32), mRNA	18	7			25
Oncorhynchus mykiss genes, MHC class I a region, complete and partial cds	3			4	7
Oncorhynchus mykiss genes, MHC class I b region, complete cds	5	6	12	6	29
Oncorhynchus mykiss glyceraldehyde 3-phosphate dehydrogenase (LOC100135813), mRNA	9	2	27	7	45
Oncorhynchus mykiss glyceraldehyde phosphate dehydrogenase mRNA, complete cds	2	9	2	6	19
Oncorhynchus mykiss heme binding protein 2 (hebp2), mRNA		1			1
Oncorhynchus mykiss IFNb5 gene for type I interferon b5	7		6	3	16
Oncorhynchus mykiss ifng2 gene for interferon gamma2, exons 1-4		1	2		3
Oncorhynchus mykiss IL-1b gene for interleukin-1 beta, exons 1-6			8		8
Oncorhynchus mykiss immunoglobulin heavy chain constant region (ighd) gene, partial cds	1	11	11	13	36
Oncorhynchus mykiss iNOS/NOS2 gene for inducible nitric oxide synthase, exons 1-27				1	1
Oncorhynchus mykiss isolate #49 cytochrome b (cytb) gene, complete cds; mitochondrial	2				2
Oncorhynchus mykiss isolate #50 cytochrome b (cytb) gene, complete cds; mitochondrial		3		2	5
Oncorhynchus mykiss isolate #51 cytochrome b (cytb) gene, complete cds; mitochondrial	2		13	8	23
Oncorhynchus mykiss isolate #51 cytochrome oxidase subunit 1 (CO1) gene, partial cds; mitochondrial	5	5	3	13	26
Oncorhynchus mykiss isolate Ex25G7 cytochrome oxidase subunit I gene, partial cds; mitochondrial	3		4	2	9
Oncorhynchus mykiss isolate HatCreek01 NADH dehydrogenase subunit 1 (ND1) and NADH dehydrogenase subunit 2 (ND2) genes, complete cds; and cytochrome oxidase subunit I (COX1) gene, partial cds; mitochondrial	2		11		13
Oncorhynchus mykiss isolate T8 cytochrome c oxidase subunit I (cox1) gene, partial cds; mitochondrial			1		1
Oncorhynchus mykiss K18, simple type I keratin (LOC100136778), mRNA				1	1
Oncorhynchus mykiss lectin (LOC100136250), mRNA				2	2
Oncorhynchus mykiss long-form leptin receptor (LepR) mRNA, complete cds, alternatively spliced	1				1
Oncorhynchus mykiss lymphocyte antigen 75 (ly75), mRNA				1	1
Oncorhynchus mykiss MHC class I heavy chain precursor (Onmy-UBA) mRNA, Onmy-UBA*401 allele, complete cds			1		1
Oncorhynchus mykiss microsatellite OMM1121 sequence	2				2
Oncorhynchus mykiss mitochondrial gene for 16S ribosomal RNA, partial sequence, isolate: Steal1	8	6	5	21	40
Oncorhynchus mykiss mitochondrial genes for ATPase subunit 6, cytochrome oxidase subunit 3, partial cds				2	2
Oncorhynchus mykiss mitochondrial isocitrate dehydrogenase variant 1 mRNA, partial cds; nuclear gene for mitochondrial product			2		2
Oncorhynchus mykiss mitochondrial NADH4 mRNA for NADH dehydrogenase subunit 4, partial cds			2		2
Oncorhynchus mykiss mitochondrion complete genome			1		1
Oncorhynchus mykiss mitochondrion, complete genome	30	8	39	15	92
Oncorhynchus mykiss mitogen-activated protein kinase kinase kinase kinase 4-like protein gene, partial cds				1	1
Oncorhynchus mykiss mRNA for ATP synthase beta-subunit, partial cds				3	3
Oncorhynchus mykiss mRNA for beta-actin (B-actin gene)	2		4	2	8
Oncorhynchus mykiss mRNA for creatine kinase, muscle (CKM gene)		2	3	2	7
Oncorhynchus mykiss mRNA for fish virus induced TRIM protein (finTRIM gene), clone LC11			1		1
Oncorhynchus mykiss mRNA for fish virus induced TRIM protein (finTRIM gene), clone mLV7				7	7
Oncorhynchus mykiss mRNA for fish virus induced TRIM protein (finTRIM gene), clone RTG17				1	1
Oncorhynchus mykiss mRNA for fish virus induced TRIM protein (finTRIM gene), clone RTG4				1	1
Oncorhynchus mykiss mRNA for myosin heavy chain	2	9			11
Oncorhynchus mykiss muscle RING finger 1 (LOC100505417), mRNA	2	1			3
Oncorhynchus mykiss muscle RING finger 2 (LOC100505418), mRNA	1				1
Oncorhynchus mykiss myoblast determination protein 1 (myod1) gene, partial cds	1				1
Oncorhynchus mykiss myosin light chain 1 (LOC100135947), mRNA	2	2		3	7
Oncorhynchus mykiss myosin light chain 3 (LOC100135948), mRNA			6		6
Oncorhynchus mykiss myosin Va mRNA, partial cds		2			2
Oncorhynchus mykiss Na/K ATPase alpha subunit isoform 2 (LOC100136182), mRNA	1			2	3
Oncorhynchus mykiss nucleolin mRNA, partial cds	1		2	3	6
Oncorhynchus mykiss Nucleoside diphosphate kinase B (ndkb), mRNA			4	3	7
Oncorhynchus mykiss Ompum1 mRNA for pumilio-1, partial cds		1			1
Oncorhynchus mykiss Onmy-LDA gene for MHC class I antigen, allele: Onmy-LDA*0101, and other genes, complete cds	3	11	4	18	36
Oncorhynchus mykiss OSU-142 tapasin-B (TAPBP) pseudogene, partial sequence	1				1
Oncorhynchus mykiss partial mRNA for desmin (des gene)	5	4	8	9	26
Oncorhynchus mykiss partial mRNA for glutamate dehydrogenase (gdh1.2 gene)			4	1	5
Oncorhynchus mykiss partial mRNA for glutamate dehydrogenase (gdh2 gene)				1	1
Oncorhynchus mykiss partial mRNA for interleukin-16 (il-16 gene)				1	1
Oncorhynchus mykiss partial mRNA for Keratin 12 (k12 gene)			2	3	5
Oncorhynchus mykiss partial mRNA for putative ribosomal protein L4				2	2
Oncorhynchus mykiss partial mRNA for putative ribosomal protein L4B(L1B) protein			1		1
Oncorhynchus mykiss partial nIL-1F gene for novel IL-1 cytokine family member, exons 1-3	1			1	2
Oncorhynchus mykiss parvalbumin 1 (pvalb1), mRNA	2			1	3
Oncorhynchus mykiss periostin mRNA, complete cds				2	2
Oncorhynchus mykiss pgm mRNA for phosphoglucomutase, partial cds				1	1
Oncorhynchus mykiss red muscle myosin heavy chain mRNA, partial cds				7	7
Oncorhynchus mykiss SCAR marker Onc.Scar3 genomic sequence				1	1
Oncorhynchus mykiss signal transducer/activator of transcription (stat1-1), mRNA		2			2
Oncorhynchus mykiss strain OSU-142 MHC class IA core region genomic sequence	13	14	3		30
Oncorhynchus mykiss subclone 6.1 beta-2 microglobulin type 1 (B2m) gene, complete cds; and beta-2 microglobulin type 2 (B2m) gene, partial cds				1	1
Oncorhynchus mykiss SYPG1 (SYPG1), PHF1 (PHF1), and RGL2 (RGL2) genes, complete cds; DNaseII pseudogene, complete sequence; LGN-like, PBX2 (PBX2), NOTCH-like, TAP1 (TAP1), and BRD2 (BRD2) genes, complete cds; and MHCII-alpha and Raftlin-like pseudogenes, complete sequence	26	25	32	75	158
Oncorhynchus mykiss Toll-like receptor 3 gene, promoter region and complete cds		1	3		4
Oncorhynchus mykiss TPI mRNA for triosephosphate isomerase, partial cds			2		2
Oncorhynchus mykiss Transitional endoplasmic reticulum ATPase (tera), mRNA	2	3			5
Oncorhynchus mykiss troponin I (LOC100170211), mRNA		1	2		3
Oncorhynchus mykiss valosin containing protein (LOC100136246), mRNA	1	2			3
Oncorhynchus mykiss van gogh drosophila-like 1 gene, partial cds			2		2
Oncorhynchus mykiss voucher AIA_Om/12 cytochrome oxidase subunit II (COXII) gene, partial cds; mitochondrial	4			4	8
Oncorhynchus mykiss voucher AIA_Om/12 cytochrome oxidase subunit III (COXIII) gene, partial cds; mitochondrial			3	5	8
Oncorhynchus mykiss voucher IDD-6_2 cytochrome oxidase subunit 1 (COI) gene, partial cds; mitochondrial		2			2
Oncorhynchus mykiss voucher Om001 12S ribosomal RNA gene, partial sequence; mitochondrial			13	2	15
Oncorhynchus mykiss voucher Om002 16S ribosomal RNA gene, partial sequence; mitochondrial	30	12	38	17	97
Oncorhynchus mykiss voucher Om003 ATPase 8 and ATPase 6 genes, complete cds; mitochondrial	3				3
Oncorhynchus mykiss voucher Om004 cytochrome oxidase subunit I (COI) gene, complete cds; mitochondrial	5	4	3	4	16
Oncorhynchus mykiss voucher Om005 cytochrome oxidase subunit II (COII) gene, partial cds; mitochondrial	3		3	6	12
Oncorhynchus mykiss voucher OMTS2 12S ribosomal RNA gene, partial sequence; mitochondrial				9	9
Oncorhynchus nerka aquaporin 3 mRNA, partial cds			1		1
Oncorhynchus nerka beta-actin mRNA, partial cds				2	2
Oncorhynchus nerka DNA, short interspersed repetitive element (SINE), clone:Hpa(ON)-341		1			1
Oncorhynchus nerka mitochondrion, complete genome			2		2
Oncorhynchus tshawytscha beta actin mRNA, complete cds				2	2
Oncorhynchus tshawytscha clone ChinookGH1 interferon alpha 1-like gene, complete sequence; growth hormone 1 gene, complete cds; and skeletal muscle sodium channel alpha subunit-like and myosin alkali light chain-like genes, complete sequence		1	2	2	5
Oncorhynchus tshawytscha clone ChinookGH2 growth hormone 2 gene, complete cds; and skeletal muscle sodium channel alpha subunit-like, myosin alkali light chain-like, and microtubule-associated protein Tau-like genes, complete sequence		2	3	4	9
Oncorhynchus tshawytscha clone Ots515 NWFSC microsatellite sequence				2	2
Oncorhynchus tshawytscha elongation factor EF1 alpha mRNA, complete cds				2	2
Oncorhynchus tshawytscha follicle stimulating hormone beta subunit (FSHbeta) gene, promoter and complete cds	1			3	4
Oncorhynchus tshawytscha heat shock protein hsp90 mRNA, complete cds			4	4	8
Oncorhynchus tshawytscha isolate Ots_32 heat shock protein 70a (hsp70a) gene, 3' UTR	1				1
Oncorhynchus tshawytscha minisatellite OTY3 male-specific PCR amplified sequence		1			1
Oncorhynchus tshawytsha GTP-binding protein mRNA, complete cds		1			1
Ophryoglena catenula 18S ribosomal RNA gene, complete sequence		1			1
Ophryoglena sp. 1 TS-2013 large subunit ribosomal RNA gene, partial sequence	4	1			5
Opsanus tau sarcoplasmic reticulum Ca2+-ATPase fast isoform (SERCA1) mRNA, partial cds			1		1
Oryctolagus cuniculus calcium channel, voltage-dependent, L type, alpha 1S subunit (CACNA1S), mRNA	1	1		1	3
Oryctolagus cuniculus glucose-6-phosphate isomerase (GPI), mRNA			1		1
Osmerus mordax clone omor-eva-518-009 B-cell receptor-associated protein 29 putative mRNA, complete cds				1	1
Osmerus mordax clone omor-rgc-507-142 Adhesion-regulating molecule 1 precursor putative mRNA, complete cds	1				1
Osmerus mordax LUC7La-like protein gene, partial cds; EPS8L1a-like protein gene, complete cds; LRRC18-like gene, LRRC18-like protein gene, complete cds; ARHGAP22-like protein gene, complete cds; MAPK8-like protein gene, complete cds; FRMPD2-like protein, type II antifreeze protein, GDF10-like protein, GDF2-like protein, RBP3-like protein-1, RBP3-like protein-2, ANTXR1a-like protein, UBTD1-like pr…			1		1
P.megasperma gene for 28S ribosomal RNA	1	1			2
Perca flavescens clone Pf_429 elongation factor RNA polymerase II 2 (Polr2b) mRNA, partial cds			1		1
Perca flavescens clone Pf_85 amyloid beta a4 protein (App) mRNA, partial cds	1				1
Petalomonas cantuscygni strain CCAP 1259/1 large subunit ribosomal RNA (rnl) gene, partial sequence		2			2
Pig DNA sequence from clone PigE-4L18 on chromosome X, complete sequence		1			1
Pleurodema marmorata voucher KU173341 28S ribosomal RNA gene, partial sequence	1				1
PREDICTED: Acanthisitta chloris 2-oxoglutarate dehydrogenase, mitochondrial-like (LOC103808360), partial mRNA			2		2
PREDICTED: Acanthisitta chloris breast carcinoma amplified sequence 3 (BCAS3), partial mRNA	1				1
PREDICTED: Acanthisitta chloris eukaryotic translation elongation factor 2 (EEF2), mRNA				1	1
PREDICTED: Acanthisitta chloris ryanodine receptor 3-like (LOC103810674), partial mRNA			1		1
PREDICTED: Acanthisitta chloris serine/threonine-protein kinase SIK3-like (LOC103801220), partial mRNA			1		1
PREDICTED: Acanthisitta chloris titin (TTN), partial mRNA			1		1
PREDICTED: Acanthisitta chloris transitional endoplasmic reticulum ATPase-like (LOC103809969), partial mRNA		1			1
PREDICTED: Ailuropoda melanoleuca bromodomain-containing protein 9-like (LOC100484550), mRNA				1	1
PREDICTED: Alligator mississippiensis heparan sulfate proteoglycan 2 (HSPG2), mRNA	1				1
PREDICTED: Alligator mississippiensis probable tumor suppressor protein MN1-like (LOC102573292), partial mRNA				1	1
PREDICTED: Alligator mississippiensis ryanodine receptor 3 (RYR3), mRNA				1	1
PREDICTED: Alligator mississippiensis small nuclear ribonucleoprotein 200kDa (U5) (SNRNP200), mRNA		1			1
PREDICTED: Alligator mississippiensis titin-like (LOC102559759), mRNA			1		1
PREDICTED: Alligator mississippiensis tropomyosin 3 (TPM3), transcript variant X6, mRNA				1	1
PREDICTED: Alligator sinensis amylo-alpha-1, 6-glucosidase, 4-alpha-glucanotransferase (AGL), transcript variant X2, mRNA				1	1
PREDICTED: Alligator sinensis BCL2-associated athanogene 6 (BAG6), mRNA				1	1
PREDICTED: Alligator sinensis ryanodine receptor 3 (RYR3), mRNA	1				1
PREDICTED: Anas platyrhynchos nebulin (NEB), mRNA				5	5
PREDICTED: Anas platyrhynchos titin (TTN), mRNA			1		1
PREDICTED: Anas platyrhynchos ubiquitin specific peptidase 9, X-linked (USP9X), transcript variant X2, mRNA	1				1
PREDICTED: Anas platyrhynchos unc-45 homolog B (C. elegans) (UNC45B), mRNA				1	1
PREDICTED: Anolis carolinensis chaperonin containing TCP1, subunit 7 (eta) (cct7), mRNA			1		1
PREDICTED: Anolis carolinensis E3 ubiquitin-protein ligase UBR4-like (LOC103281932), partial mRNA	1				1
PREDICTED: Anolis carolinensis HECT and RLD domain containing E3 ubiquitin protein ligase family member 1 (herc1), mRNA	1				1
PREDICTED: Anolis carolinensis NCK-associated protein 1 (nckap1), transcript variant X4, mRNA	1				1
PREDICTED: Anolis carolinensis neuroblast differentiation-associated protein AHNAK-like (LOC100556673), mRNA	1				1
PREDICTED: Anolis carolinensis QKI, KH domain containing, RNA binding (qki), transcript variant X8, misc_RNA				1	1
PREDICTED: Anolis carolinensis solute carrier family 43 (amino acid system L transporter), member 2 (slc43a2), mRNA		1			1
PREDICTED: Anolis carolinensis titin (ttn), mRNA		1			1
PREDICTED: Astyanax mexicanus 26S proteasome non-ATPase regulatory subunit 1-like (LOC103040371), mRNA	1	1		1	3
PREDICTED: Astyanax mexicanus 2-oxoglutarate dehydrogenase, mitochondrial-like (LOC103029395), mRNA			1		1
PREDICTED: Astyanax mexicanus acetyl-CoA carboxylase beta (acacb), mRNA				1	1
PREDICTED: Astyanax mexicanus ADAMTS-like 3 (adamtsl3), mRNA	1				1
PREDICTED: Astyanax mexicanus A-kinase anchor protein 1, mitochondrial-like (LOC103040283), mRNA	1				1
PREDICTED: Astyanax mexicanus amyloid beta (A4) precursor protein (app), transcript variant X2, mRNA				1	1
PREDICTED: Astyanax mexicanus ankyrin 1, erythrocytic (ank1), transcript variant X12, mRNA			2		2
PREDICTED: Astyanax mexicanus ankyrin repeat and KH domain containing 1 (ankhd1), mRNA				1	1
PREDICTED: Astyanax mexicanus ankyrin-3-like (LOC103033336), mRNA			1		1
PREDICTED: Astyanax mexicanus cAMP-dependent protein kinase type I-alpha regulatory subunit-like (LOC103038385), mRNA			1		1
PREDICTED: Astyanax mexicanus castor zinc finger 1 (casz1), transcript variant X5, mRNA			1		1
PREDICTED: Astyanax mexicanus chloride channel, voltage-sensitive 1 (clcn1), mRNA			1		1
PREDICTED: Astyanax mexicanus coiled-coil domain containing 132 (ccdc132), transcript variant X2, mRNA	1				1
PREDICTED: Astyanax mexicanus complement C4-B-like (LOC103045695), mRNA			1		1
PREDICTED: Astyanax mexicanus cullin-associated NEDD8-dissociated protein 1-like (LOC103033844), mRNA	3				3
PREDICTED: Astyanax mexicanus cytoplasmic FMR1 interacting protein 1 (cyfip1), transcript variant X2, mRNA			1		1
PREDICTED: Astyanax mexicanus DDB1 and CUL4 associated factor 6 (dcaf6), transcript variant X6, mRNA			1		1
PREDICTED: Astyanax mexicanus dehydrogenase/reductase SDR family member 7C-A-like (LOC103021458), mRNA				1	1
PREDICTED: Astyanax mexicanus dihydropyridine-sensitive L-type skeletal muscle calcium channel subunit alpha-1-like (LOC103036105), mRNA	1				1
PREDICTED: Astyanax mexicanus DNA (cytosine-5)-methyltransferase 3B-like (LOC103033828), mRNA				1	1
PREDICTED: Astyanax mexicanus dynein, cytoplasmic 1, heavy chain 1 (dync1h1), transcript variant X2, mRNA	1			1	2
PREDICTED: Astyanax mexicanus dystonin (dst), mRNA			1	1	2
PREDICTED: Astyanax mexicanus E3 ubiquitin-protein ligase UBR4-like (LOC103021933), transcript variant X2, mRNA		1			1
PREDICTED: Astyanax mexicanus eukaryotic translation elongation factor 2 (eef2), mRNA				1	1
PREDICTED: Astyanax mexicanus family with sequence similarity 13, member A (fam13a), transcript variant X3, mRNA	1				1
PREDICTED: Astyanax mexicanus ferrochelatase (fech), mRNA	1				1
PREDICTED: Astyanax mexicanus fibronectin 1 (fn1), mRNA	1				1
PREDICTED: Astyanax mexicanus fibronectin type III domain containing 1 (fndc1), transcript variant X2, mRNA			1		1
PREDICTED: Astyanax mexicanus filamin-A-interacting protein 1-like (LOC103038070), transcript variant X4, mRNA				1	1
PREDICTED: Astyanax mexicanus FRAS1 related extracellular matrix protein 2 (frem2), mRNA			1	1	2
PREDICTED: Astyanax mexicanus gephyrin-like (LOC103041549), transcript variant X7, mRNA	1				1
PREDICTED: Astyanax mexicanus glycogen debranching enzyme-like (LOC103029371), transcript variant X2, mRNA			3	2	5
PREDICTED: Astyanax mexicanus HECT and RLD domain containing E3 ubiquitin protein ligase 2 (herc2), mRNA		2			2
PREDICTED: Astyanax mexicanus HECT domain containing E3 ubiquitin protein ligase 1 (hectd1), transcript variant X8, mRNA	1				1
PREDICTED: Astyanax mexicanus HECT, UBA and WWE domain containing 1, E3 ubiquitin protein ligase (huwe1), transcript variant X6, mRNA	1	1			2
PREDICTED: Astyanax mexicanus HECT, UBA and WWE domain containing 1, E3 ubiquitin protein ligase (huwe1), transcript variant X8, mRNA	1	2		1	4
PREDICTED: Astyanax mexicanus histone-lysine N-methyltransferase, H3 lysine-79 specific-like (LOC103042371), mRNA			1		1
PREDICTED: Astyanax mexicanus homeodomain-interacting protein kinase 3-like (LOC103036562), mRNA			1	2	3
PREDICTED: Astyanax mexicanus insulin-like growth factor 2 receptor (igf2r), mRNA	1	1		1	3
PREDICTED: Astyanax mexicanus jumonji domain containing 1C (jmjd1c), transcript variant X2, mRNA	1				1
PREDICTED: Astyanax mexicanus kinesin-like protein KIF13B-like (LOC103042687), mRNA	1				1
PREDICTED: Astyanax mexicanus large neutral amino acids transporter small subunit 4-like (LOC103044955), transcript variant X2, mRNA	1	1			2
PREDICTED: Astyanax mexicanus large neutral amino acids transporter small subunit 4-like (LOC103046420), transcript variant X2, mRNA	1				1
PREDICTED: Astyanax mexicanus large neutral amino acids transporter small subunit 4-like (LOC103046420), transcript variant X3, mRNA				1	1
PREDICTED: Astyanax mexicanus mannosidase, alpha, class 2A, member 1 (man2a1), mRNA	1				1
PREDICTED: Astyanax mexicanus MAP7 domain-containing protein 1-like (LOC103029316), mRNA			1		1
PREDICTED: Astyanax mexicanus mitochondrial calcium uptake 1 (micu1), mRNA		1			1
PREDICTED: Astyanax mexicanus MYC binding protein 2, E3 ubiquitin protein ligase (mycbp2), transcript variant X15, mRNA				1	1
PREDICTED: Astyanax mexicanus myeloid-associated differentiation marker-like protein 2-like (LOC103027436), mRNA				1	1
PREDICTED: Astyanax mexicanus myomegalin-like (LOC103021361), mRNA				1	1
PREDICTED: Astyanax mexicanus myopalladin (mypn), mRNA	1			1	2
PREDICTED: Astyanax mexicanus myosin XVIIIA (myo18a), transcript variant X4, mRNA			2	2	4
PREDICTED: Astyanax mexicanus myosin, heavy chain 9, non-muscle (myh9), transcript variant X2, mRNA				1	1
PREDICTED: Astyanax mexicanus myosin-6-like (LOC103040277), mRNA	1	1	1	5	8
PREDICTED: Astyanax mexicanus myosin-7-like (LOC103040548), transcript variant X2, mRNA				1	1
PREDICTED: Astyanax mexicanus myosin-binding protein C, cardiac-type-like (LOC103036358), transcript variant X6, mRNA				1	1
PREDICTED: Astyanax mexicanus NACHT, LRR and PYD domains-containing protein 12-like (LOC103027969), transcript variant X3, mRNA				6	6
PREDICTED: Astyanax mexicanus NACHT, LRR and PYD domains-containing protein 12-like (LOC103035248), mRNA			10		10
PREDICTED: Astyanax mexicanus NACHT, LRR and PYD domains-containing protein 3-like (LOC103039690), mRNA				1	1
PREDICTED: Astyanax mexicanus NACHT, LRR and PYD domains-containing protein 3-like (LOC103042307), mRNA				1	1
PREDICTED: Astyanax mexicanus nebulin (neb), mRNA				4	4
PREDICTED: Astyanax mexicanus nipped-B-like protein B-like (LOC103029793), transcript variant X5, mRNA				1	1
PREDICTED: Astyanax mexicanus notch 2 (notch2), mRNA				2	2
PREDICTED: Astyanax mexicanus nuclear factor 1 X-type-like (LOC103025737), mRNA				1	1
PREDICTED: Astyanax mexicanus oxysterol-binding protein 1-like (LOC103044970), transcript variant X4, mRNA			1		1
PREDICTED: Astyanax mexicanus patatin-like phospholipase domain-containing protein 2-like (LOC103029861), mRNA				1	1
PREDICTED: Astyanax mexicanus phosphorylase kinase, beta (phkb), mRNA			1		1
PREDICTED: Astyanax mexicanus plectin-like (LOC103038913), transcript variant X7, mRNA				1	1
PREDICTED: Astyanax mexicanus poly(A) binding protein, cytoplasmic 4 (inducible form) (pabpc4), transcript variant X2, mRNA		1		1	2
PREDICTED: Astyanax mexicanus polymerase (RNA) III (DNA directed) polypeptide A, 155kDa (polr3a), mRNA		1			1
PREDICTED: Astyanax mexicanus potassium voltage-gated channel subfamily A member 2-like (LOC103039250), mRNA			1		1
PREDICTED: Astyanax mexicanus probable E3 ubiquitin-protein ligase HERC1-like (LOC103023154), mRNA	1				1
PREDICTED: Astyanax mexicanus probable ubiquitin carboxyl-terminal hydrolase FAF-X-like (LOC103045332), transcript variant X3, mRNA	2				2
PREDICTED: Astyanax mexicanus protein furry homolog (LOC103047532), mRNA	1				1
PREDICTED: Astyanax mexicanus protein strawberry notch homolog 2-like (LOC103045466), transcript variant X2, mRNA				1	1
PREDICTED: Astyanax mexicanus protein tyrosine phosphatase type IVA 3-like (LOC103031245), transcript variant X2, mRNA			1		1
PREDICTED: Astyanax mexicanus puromycin-sensitive aminopeptidase-like (LOC103022633), mRNA		1			1
PREDICTED: Astyanax mexicanus R3H domain-containing protein 1-like (LOC103025331), transcript variant X7, mRNA	1				1
PREDICTED: Astyanax mexicanus Ral GEF with PH domain and SH3 binding motif 2 (ralgps2), transcript variant X4, mRNA	1				1
PREDICTED: Astyanax mexicanus ranBP-type and C3HC4-type zinc finger-containing protein 1-like (LOC103036427), mRNA	1	2			3
PREDICTED: Astyanax mexicanus ras-related protein Rab-21-like (LOC103040701), mRNA		1			1
PREDICTED: Astyanax mexicanus ryanodine receptor 1 (skeletal) (ryr1), mRNA			2		2
PREDICTED: Astyanax mexicanus ryanodine receptor 3 (ryr3), mRNA			2		2
PREDICTED: Astyanax mexicanus ryanodine receptor 3-like (LOC103027250), mRNA			1		1
PREDICTED: Astyanax mexicanus ryanodine receptor 3-like (LOC103030706), mRNA				1	1
PREDICTED: Astyanax mexicanus sarcalumenin-like (LOC103034441), partial mRNA			1		1
PREDICTED: Astyanax mexicanus sarcoplasmic/endoplasmic reticulum calcium ATPase 1-like (LOC103039228), mRNA		2		4	6
PREDICTED: Astyanax mexicanus sarcoplasmic/endoplasmic reticulum calcium ATPase 2-like (LOC103035335), mRNA	2			1	3
PREDICTED: Astyanax mexicanus SEC63 homolog (S. cerevisiae) (sec63), mRNA		1			1
PREDICTED: Astyanax mexicanus serine/threonine-protein kinase ULK1-like (LOC103021360), transcript variant X1, mRNA	1				1
PREDICTED: Astyanax mexicanus SH3 and PX domain-containing protein 2A-like (LOC103036070), mRNA			1		1
PREDICTED: Astyanax mexicanus signal-induced proliferation-associated 1-like protein 3-like (LOC103032186), mRNA				1	1
PREDICTED: Astyanax mexicanus SMG1 phosphatidylinositol 3-kinase-related kinase (smg1), mRNA	1				1
PREDICTED: Astyanax mexicanus SMG5 nonsense mediated mRNA decay factor (smg5), mRNA		1			1
PREDICTED: Astyanax mexicanus sodium- and chloride-dependent creatine transporter 1-like (LOC103036862), mRNA			1		1
PREDICTED: Astyanax mexicanus solute carrier family 12 member 7-like (LOC103031657), transcript variant X7, mRNA		1			1
PREDICTED: Astyanax mexicanus splicing factor 3b, subunit 1, 155kDa (sf3b1), transcript variant X3, mRNA			1		1
PREDICTED: Astyanax mexicanus supervillin (svil), transcript variant X7, mRNA			1		1
PREDICTED: Astyanax mexicanus SWI/SNF related, matrix associated, actin dependent regulator of chromatin, subfamily d, member 3 (smarcd3), transcript variant X3, mRNA			1		1
PREDICTED: Astyanax mexicanus tax1-binding protein 1 homolog B-like (LOC103026163), mRNA		1			1
PREDICTED: Astyanax mexicanus T-complex protein 1 subunit eta-like (LOC103028526), mRNA				1	1
PREDICTED: Astyanax mexicanus tetraspanin-7-like (LOC103047843), mRNA			1		1
PREDICTED: Astyanax mexicanus tetratricopeptide repeat protein 5-like (LOC103034458), mRNA	1				1
PREDICTED: Astyanax mexicanus thioredoxin interacting protein (txnip), mRNA			1		1
PREDICTED: Astyanax mexicanus titin (ttn), mRNA	3	4	11	3	21
PREDICTED: Astyanax mexicanus titin-like (LOC103024947), mRNA	2	3	3	2	10
PREDICTED: Astyanax mexicanus transcription factor SOX-6-like (LOC103046084), transcript variant X7, mRNA				1	1
PREDICTED: Astyanax mexicanus transitional endoplasmic reticulum ATPase-like (LOC103022621), mRNA	2	2			4
PREDICTED: Astyanax mexicanus tuberin-like (LOC103033522), mRNA		1		1	2
PREDICTED: Astyanax mexicanus ubiquitin carboxyl-terminal hydrolase 2-like (LOC103025848), transcript variant X11, mRNA		1			1
PREDICTED: Astyanax mexicanus ubiquitin carboxyl-terminal hydrolase 2-like (LOC103025848), transcript variant X8, mRNA	4	4	2		10
PREDICTED: Astyanax mexicanus ubiquitin carboxyl-terminal hydrolase 2-like (LOC103025848), transcript variant X9, mRNA	1				1
PREDICTED: Astyanax mexicanus ubiquitin protein ligase E3 component n-recognin 2 (ubr2), transcript variant X2, mRNA	1				1
PREDICTED: Astyanax mexicanus ubiquitin protein ligase E3 component n-recognin 4 (ubr4), transcript variant X11, mRNA	5	2	1	1	9
PREDICTED: Astyanax mexicanus ubiquitin specific peptidase 9, X-linked (usp9x), transcript variant X6, mRNA	1				1
PREDICTED: Astyanax mexicanus unc-51 like autophagy activating kinase 1 (ulk1), transcript variant X5, mRNA		1			1
PREDICTED: Astyanax mexicanus uncharacterized LOC103026060 (LOC103026060), mRNA	1			1	2
PREDICTED: Astyanax mexicanus uncharacterized LOC103027739 (LOC103027739), ncRNA				1	1
PREDICTED: Astyanax mexicanus uncharacterized LOC103033690 (LOC103033690), ncRNA	6	3	7	4	20
PREDICTED: Astyanax mexicanus vacuolar protein sorting 13 homolog C (S. cerevisiae) (vps13c), mRNA			1		1
PREDICTED: Astyanax mexicanus valosin containing protein (vcp), mRNA	1	1			2
PREDICTED: Astyanax mexicanus v-erb-b2 avian erythroblastic leukemia viral oncogene homolog 4 (erbb4), mRNA	1				1
PREDICTED: Astyanax mexicanus voltage-gated potassium channel subunit beta-2-like (LOC103030666), transcript variant X5, mRNA	1				1
PREDICTED: Astyanax mexicanus xin actin-binding repeat-containing protein 2-like (LOC103045897), transcript variant X2, mRNA	1				1
PREDICTED: Bos mutus eukaryotic translation elongation factor 2 (EEF2), mRNA		2			2
PREDICTED: Bubalus bubalis armadillo repeat gene deleted in velocardiofacial syndrome (ARVCF), mRNA	1				1
PREDICTED: Bubalus bubalis spectrin, beta, non-erythrocytic 2 (SPTBN2), mRNA			1		1
PREDICTED: Bubalus bubalis suppressor of Ty 5 homolog (S. cerevisiae) (SUPT5H), transcript variant X2, mRNA	1				1
PREDICTED: Bubalus bubalis ubiquitin protein ligase E3 component n-recognin 4 (UBR4), mRNA	2				2
PREDICTED: Callithrix jacchus calcium channel, voltage-dependent, L type, alpha 1S subunit (CACNA1S), mRNA			1	1	2
PREDICTED: Callithrix jacchus solute carrier family 43 (amino acid system L transporter), member 2 (SLC43A2), transcript variant X5, mRNA	2	1			3
PREDICTED: Callithrix jacchus titin (TTN), mRNA	1	2	3	5	11
PREDICTED: Callorhinchus milii 6-phosphofructokinase, liver type-like (LOC103182881), mRNA	1				1
PREDICTED: Callorhinchus milii CCR4-NOT transcription complex subunit 1-like (LOC103191460), mRNA				1	1
PREDICTED: Callorhinchus milii karyopherin (importin) beta 1 (kpnb1), mRNA		1			1
PREDICTED: Callorhinchus milii La ribonucleoprotein domain family, member 4 (larp4), partial mRNA	1				1
PREDICTED: Callorhinchus milii NAD(P) transhydrogenase, mitochondrial-like (LOC103186933), mRNA			1		1
PREDICTED: Callorhinchus milii ryanodine receptor 1 (skeletal) (ryr1), transcript variant X7, mRNA			1		1
PREDICTED: Callorhinchus milii solute carrier family 43 (amino acid system L transporter), member 2 (slc43a2), mRNA	3				3
PREDICTED: Calypte anna calcium channel, voltage-dependent, L type, alpha 1S subunit (CACNA1S), mRNA				1	1
PREDICTED: Calypte anna scavenger receptor class B, member 2 (SCARB2), mRNA				1	1
PREDICTED: Calypte anna ubiquitin specific peptidase 38 (USP38), mRNA	1				1
PREDICTED: Canis lupus familiaris protein phosphatase 2, regulatory subunit B'', beta (PPP2R3B), transcript variant X2, mRNA	1				1
PREDICTED: Capra hircus filamin C, gamma (FLNC), mRNA			1		1
PREDICTED: Capra hircus methionine adenosyltransferase I, alpha (MAT1A), mRNA			1		1
PREDICTED: Cavia porcellus actinin, alpha 3 (Actn3), mRNA		1			1
PREDICTED: Cavia porcellus methylenetetrahydrofolate reductase (NAD(P)H) (Mthfr), transcript variant X1, mRNA			1		1
PREDICTED: Cavia porcellus microtubule associated monooxygenase, calponin and LIM domain containing 2 (Mical2), transcript variant X3, mRNA			1		1
PREDICTED: Cavia porcellus solute carrier family 12 (potassium/chloride transporters), member 4 (Slc12a4), transcript variant X2, mRNA		1			1
PREDICTED: Cavia porcellus zinc finger protein 329 (Znf329), mRNA				1	1
PREDICTED: Ceratotherium simum simum aconitase 2, mitochondrial (ACO2), mRNA			1		1
PREDICTED: Chelonia mydas carbamoyl-phosphate synthetase 2, aspartate transcarbamylase, and dihydroorotase (CAD), mRNA		1			1
PREDICTED: Chelonia mydas G patch domain containing 2 (GPATCH2), mRNA	1				1
PREDICTED: Chelonia mydas obscurin, cytoskeletal calmodulin and titin-interacting RhoGEF (OBSCN), mRNA		3			3
PREDICTED: Chelonia mydas patatin-like phospholipase domain containing 7 (PNPLA7), mRNA			1		1
PREDICTED: Chinchilla lanigera ryanodine receptor 1 (skeletal) (Ryr1), mRNA			1		1
PREDICTED: Chrysemys picta bellii ankyrin-2 (LOC101939055), transcript variant X4, mRNA				1	1
PREDICTED: Chrysemys picta bellii coronin 6 (CORO6), transcript variant X3, mRNA			1		1
PREDICTED: Chrysemys picta bellii dedicator of cytokinesis 6 (DOCK6), mRNA			1		1
PREDICTED: Chrysemys picta bellii eukaryotic translation initiation factor 4 gamma, 1 (EIF4G1), transcript variant X8, mRNA				1	1
PREDICTED: Chrysemys picta bellii neuropathy target esterase-like (LOC101934815), mRNA	1				1
PREDICTED: Chrysemys picta bellii SPEG complex locus (SPEG), mRNA			1		1
PREDICTED: Chrysemys picta bellii titin (LOC101933242), transcript variant X50, mRNA	3	3	2	5	13
PREDICTED: Chrysemys picta bellii transitional endoplasmic reticulum ATPase-like (LOC101944300), mRNA	1				1
PREDICTED: Chrysochloris asiatica actinin, alpha 4 (ACTN4), transcript variant X4, mRNA			1		1
PREDICTED: Chrysochloris asiatica cullin 1 (CUL1), mRNA	1				1
PREDICTED: Chrysochloris asiatica heparan sulfate proteoglycan 2 (HSPG2), mRNA			2		2
PREDICTED: Chrysochloris asiatica ryanodine receptor 3 (RYR3), mRNA				2	2
PREDICTED: Chrysochloris asiatica zinc finger and BTB domain containing 7C (ZBTB7C), mRNA				1	1
PREDICTED: Columba livia plectin-like (LOC102087899), misc_RNA	1				1
PREDICTED: Columba livia titin-like (LOC102097216), misc_RNA			1	1	2
PREDICTED: Corvus brachyrhynchos ankyrin 2, neuronal (ANK2), partial mRNA				1	1
PREDICTED: Corvus brachyrhynchos eukaryotic translation elongation factor 2 (EEF2), mRNA		1			1
PREDICTED: Cricetulus griseus AHNAK nucleoprotein 2 (Ahnak2), transcript variant X2, partial mRNA	1	1			2
PREDICTED: Cricetulus griseus dedicator of cytokinesis protein 1 (LOC100773370), transcript variant X3, mRNA				1	1
PREDICTED: Cricetulus griseus E3 ubiquitin-protein ligase HERC2 (LOC100758957), transcript variant X2, mRNA		1			1
PREDICTED: Cricetulus griseus protein kinase C, alpha (Prkca), transcript variant X3, mRNA			1		1
PREDICTED: Cricetulus griseus zinc finger protein 106 (Znf106), transcript variant X4, mRNA			2	2	4
PREDICTED: Cynoglossus semilaevis 5-methyltetrahydrofolate-homocysteine methyltransferase (mtr), mRNA	1	1	2		4
PREDICTED: Cynoglossus semilaevis 6-phosphofructokinase, muscle type-like (LOC103384618), mRNA	1				1
PREDICTED: Cynoglossus semilaevis actinin, alpha 2 (actn2), mRNA			4	1	5
PREDICTED: Cynoglossus semilaevis alpha-actinin-3 (LOC103386535), mRNA	2	5	3	8	18
PREDICTED: Cynoglossus semilaevis alpha-sarcoglycan-like (LOC103381815), mRNA			1		1
PREDICTED: Cynoglossus semilaevis ankyrin repeat and KH domain-containing protein 1-like (LOC103391236), transcript variant X2, mRNA		1			1
PREDICTED: Cynoglossus semilaevis ankyrin-2-like (LOC103383733), partial mRNA			1		1
PREDICTED: Cynoglossus semilaevis anoctamin-1-like (LOC103379926), transcript variant X4, mRNA				1	1
PREDICTED: Cynoglossus semilaevis armadillo repeat gene deleted in velocardiofacial syndrome (arvcf), mRNA			1		1
PREDICTED: Cynoglossus semilaevis autophagy related 2A (atg2a), mRNA	1			1	2
PREDICTED: Cynoglossus semilaevis calcium channel, voltage-dependent, L type, alpha 1S subunit (cacna1s), partial mRNA	1				1
PREDICTED: Cynoglossus semilaevis calcium-independent phospholipase A2-gamma-like (LOC103385341), mRNA	1				1
PREDICTED: Cynoglossus semilaevis carnitine O-acetyltransferase-like (LOC103398873), mRNA			1		1
PREDICTED: Cynoglossus semilaevis carnitine O-octanoyltransferase (crot), mRNA		1			1
PREDICTED: Cynoglossus semilaevis CLOCK-interacting pacemaker-like (LOC103395037), mRNA			1		1
PREDICTED: Cynoglossus semilaevis coactivator-associated arginine methyltransferase 1 (carm1), transcript variant X5, misc_RNA	1				1
PREDICTED: Cynoglossus semilaevis collagen, type V, alpha 2 (col5a2), mRNA				2	2
PREDICTED: Cynoglossus semilaevis C-type lectin domain family 16, member A (clec16a), transcript variant X5, mRNA			1		1
PREDICTED: Cynoglossus semilaevis dihydropyridine-sensitive L-type skeletal muscle calcium channel subunit alpha-1-like (LOC103386795), mRNA	2		6	3	11
PREDICTED: Cynoglossus semilaevis dpy-19-like 4 (C. elegans) (dpy19l4), mRNA			1		1
PREDICTED: Cynoglossus semilaevis dystonin (dst), transcript variant X16, mRNA			1		1
PREDICTED: Cynoglossus semilaevis dystrophin-like (LOC103389472), mRNA				1	1
PREDICTED: Cynoglossus semilaevis E3 ubiquitin-protein ligase HERC2-like (LOC103392900), mRNA	1	1		1	3
PREDICTED: Cynoglossus semilaevis EH domain binding protein 1 (ehbp1), partial mRNA				1	1
PREDICTED: Cynoglossus semilaevis EH domain-binding protein 1-like (LOC103395541), mRNA	1	2	1	3	7
PREDICTED: Cynoglossus semilaevis ELKS/RAB6-interacting/CAST family member 1 (erc1), mRNA		1			1
PREDICTED: Cynoglossus semilaevis exocyst complex component 6 (exoc6), transcript variant X5, mRNA	1				1
PREDICTED: Cynoglossus semilaevis extended synaptotagmin-like protein 2 (esyt2), mRNA	1				1
PREDICTED: Cynoglossus semilaevis eyes absent homolog 1 (Drosophila) (eya1), transcript variant X2, mRNA			1		1
PREDICTED: Cynoglossus semilaevis FRY-like (fryl), mRNA				1	1
PREDICTED: Cynoglossus semilaevis GATS protein-like 2 (gatsl2), mRNA	1				1
PREDICTED: Cynoglossus semilaevis general transcription factor II-I repeat domain-containing protein 2-like (LOC103397088), mRNA	1				1
PREDICTED: Cynoglossus semilaevis glycerophosphocholine phosphodiesterase GDE1 homolog (S. cerevisiae) (gpcpd1), mRNA	1				1
PREDICTED: Cynoglossus semilaevis glycogen synthase 1 (muscle) (gys1), mRNA			1		1
PREDICTED: Cynoglossus semilaevis HECT domain containing E3 ubiquitin protein ligase 1 (hectd1), transcript variant X3, mRNA			1		1
PREDICTED: Cynoglossus semilaevis kelch-like protein 31 (LOC103393905), mRNA	1		1	2	4
PREDICTED: Cynoglossus semilaevis large neutral amino acids transporter small subunit 2-like (LOC103388347), mRNA		1			1
PREDICTED: Cynoglossus semilaevis LIM domain-binding protein 3-like (LOC103381527), transcript variant X2, mRNA			1	2	3
PREDICTED: Cynoglossus semilaevis lipin 1 (lpin1), transcript variant X2, mRNA	1				1
PREDICTED: Cynoglossus semilaevis LPS-responsive vesicle trafficking, beach and anchor containing (lrba), transcript variant X2, mRNA				1	1
PREDICTED: Cynoglossus semilaevis MAP kinase interacting serine/threonine kinase 2 (mknk2), transcript variant X2, mRNA		1	1		2
PREDICTED: Cynoglossus semilaevis metabotropic glutamate receptor 4-like (LOC103386528), transcript variant X2, mRNA				1	1
PREDICTED: Cynoglossus semilaevis mindbomb E3 ubiquitin protein ligase 1 (mib1), transcript variant X2, mRNA			1		1
PREDICTED: Cynoglossus semilaevis mitogen-activated protein kinase 6 (mapk6), transcript variant X2, mRNA		1		1	2
PREDICTED: Cynoglossus semilaevis mitogen-activated protein kinase kinase kinase 5 (map3k5), transcript variant X4, mRNA			1		1
PREDICTED: Cynoglossus semilaevis mitogen-activated protein kinase kinase kinase 7-like (LOC103395906), mRNA	1	1			2
PREDICTED: Cynoglossus semilaevis myeloid-associated differentiation marker-like 2 (myadml2), mRNA			1		1
PREDICTED: Cynoglossus semilaevis myomegalin-like (LOC103399536), mRNA			1		1
PREDICTED: Cynoglossus semilaevis myomesin 2 (myom2), mRNA		1			1
PREDICTED: Cynoglossus semilaevis myopalladin-like (LOC103387450), transcript variant X1, mRNA			1		1
PREDICTED: Cynoglossus semilaevis myosin binding protein C, cardiac (mybpc3), transcript variant X7, mRNA				1	1
PREDICTED: Cynoglossus semilaevis myosin, heavy chain 7B, cardiac muscle, beta (myh7b), mRNA				1	1
PREDICTED: Cynoglossus semilaevis myotubularin related protein 4 (mtmr4), transcript variant X6, mRNA		1			1
PREDICTED: Cynoglossus semilaevis nebulin (neb), mRNA	10		10	13	33
PREDICTED: Cynoglossus semilaevis nebulin-related anchoring protein (nrap), mRNA	1				1
PREDICTED: Cynoglossus semilaevis nesprin-1-like (LOC103381201), mRNA				1	1
PREDICTED: Cynoglossus semilaevis nesprin-2-like (LOC103382712), mRNA		1			1
PREDICTED: Cynoglossus semilaevis neurogenic locus notch homolog protein 1-like (LOC103397899), mRNA	1				1
PREDICTED: Cynoglossus semilaevis nidogen-1-like (LOC103399098), partial mRNA				1	1
PREDICTED: Cynoglossus semilaevis nuclear factor I/X (CCAAT-binding transcription factor) (nfix), transcript variant X8, mRNA				1	1
PREDICTED: Cynoglossus semilaevis nuclear receptor corepressor 2-like (LOC103398803), partial mRNA			2		2
PREDICTED: Cynoglossus semilaevis oxysterol binding protein-like 8 (osbpl8), mRNA		1			1
PREDICTED: Cynoglossus semilaevis phosphofurin acidic cluster sorting protein 2 (pacs2), transcript variant X2, mRNA			1		1
PREDICTED: Cynoglossus semilaevis phosphorylase kinase, beta (phkb), transcript variant X2, mRNA			1		1
PREDICTED: Cynoglossus semilaevis probable E3 ubiquitin-protein ligase HERC1 (LOC103378965), mRNA				1	1
PREDICTED: Cynoglossus semilaevis probable ubiquitin carboxyl-terminal hydrolase FAF-X (LOC103391805), transcript variant X6, mRNA		1		1	2
PREDICTED: Cynoglossus semilaevis protein phosphatase PTC7 homolog (LOC103397037), mRNA				1	1
PREDICTED: Cynoglossus semilaevis RAB GTPase activating protein 1-like (rabgap1l), transcript variant X1, mRNA			1		1
PREDICTED: Cynoglossus semilaevis rabaptin, RAB GTPase binding effector protein 1 (rabep1), mRNA		1			1
PREDICTED: Cynoglossus semilaevis ras-related protein Rab-1A-like (LOC103385527), mRNA		1			1
PREDICTED: Cynoglossus semilaevis receptor tyrosine-protein kinase erbB-4-like (LOC103389576), mRNA				1	1
PREDICTED: Cynoglossus semilaevis retinoic acid receptor RXR-beta-A (LOC103393870), transcript variant X2, mRNA			1		1
PREDICTED: Cynoglossus semilaevis Rho guanine nucleotide exchange factor (GEF) 7 (arhgef7), transcript variant X2, mRNA				1	1
PREDICTED: Cynoglossus semilaevis ribosome binding protein 1 (rrbp1), transcript variant X2, mRNA			2		2
PREDICTED: Cynoglossus semilaevis ryanodine receptor 1-like (LOC103395719), mRNA	1		3	2	6
PREDICTED: Cynoglossus semilaevis ryanodine receptor 3 (ryr3), mRNA	4		10	1	15
PREDICTED: Cynoglossus semilaevis ryanodine receptor 3-like (LOC103389101), partial mRNA	1	1		1	3
PREDICTED: Cynoglossus semilaevis sarcoplasmic/endoplasmic reticulum calcium ATPase 1 (LOC103381587), transcript variant X4, mRNA	1	6		4	11
PREDICTED: Cynoglossus semilaevis sarcoplasmic/endoplasmic reticulum calcium ATPase 1-like (LOC103393216), transcript variant X3, mRNA			1		1
PREDICTED: Cynoglossus semilaevis seizure threshold 2 homolog (mouse) (szt2), mRNA				1	1
PREDICTED: Cynoglossus semilaevis SET domain containing (lysine methyltransferase) 8 (setd8), transcript variant X1, mRNA		1			1
PREDICTED: Cynoglossus semilaevis solute carrier family 6 (neurotransmitter transporter), member 4 (slc6a4), mRNA	1				1
PREDICTED: Cynoglossus semilaevis spectrin beta chain, non-erythrocytic 1-like (LOC103380045), mRNA			1		1
PREDICTED: Cynoglossus semilaevis spectrin, alpha, non-erythrocytic 1 (sptan1), transcript variant X6, mRNA				1	1
PREDICTED: Cynoglossus semilaevis SRY (sex determining region Y)-box 6 (sox6), transcript variant X4, mRNA	1				1
PREDICTED: Cynoglossus semilaevis syntaxin 10 (stx10), mRNA			1		1
PREDICTED: Cynoglossus semilaevis talin 1 (tln1), transcript variant X2, mRNA				1	1
PREDICTED: Cynoglossus semilaevis titin-like (LOC103391545), mRNA	1		5	2	8
PREDICTED: Cynoglossus semilaevis titin-like (LOC103392380), mRNA	3	2	2	2	9
PREDICTED: Cynoglossus semilaevis troponin T, fast skeletal muscle isoforms-like (LOC103379943), transcript variant X5, mRNA				3	3
PREDICTED: Cynoglossus semilaevis ubiquitin specific peptidase 13 (isopeptidase T-3) (usp13), mRNA	1			1	2
PREDICTED: Cynoglossus semilaevis ubiquitin specific peptidase 21 (usp21), transcript variant X4, mRNA	1				1
PREDICTED: Cynoglossus semilaevis UV excision repair protein RAD23 homolog A-like (LOC103399826), transcript variant X2, mRNA	1	2			3
PREDICTED: Cynoglossus semilaevis v-raf-1 murine leukemia viral oncogene homolog 1 (raf1), mRNA	1				1
PREDICTED: Cynoglossus semilaevis zinc finger RNA-binding protein-like (LOC103397483), mRNA				1	1
PREDICTED: Danio rerio AF4/FMR2 family, member 4 (aff4), transcript variant X3, mRNA			1		1
PREDICTED: Danio rerio alpha-kinase 3a (alpk3a), transcript variant X3, mRNA	1				1
PREDICTED: Danio rerio ankyrin 3b (ank3b), transcript variant X6, mRNA	1				1
PREDICTED: Danio rerio autophagy-related protein 2 homolog A-like (LOC101883461), mRNA	2				2
PREDICTED: Danio rerio breast carcinoma amplified sequence 3 (bcas3), transcript variant X2, mRNA	1				1
PREDICTED: Danio rerio calcium channel, voltage-dependent, L type, alpha 1S subunit, a (cacna1sa), transcript variant X1, mRNA	1		2		3
PREDICTED: Danio rerio calpain 12 (capn12), transcript variant X1, mRNA				1	1
PREDICTED: Danio rerio catenin delta-1-like (LOC100334714), transcript variant X4, mRNA				1	1
PREDICTED: Danio rerio collagen, type I, alpha 1b (col1a1b), transcript variant X5, mRNA			1		1
PREDICTED: Danio rerio desmoplakin a (dspa), transcript variant X2, mRNA				1	1
PREDICTED: Danio rerio DIP2 disco-interacting protein 2 homolog C (Drosophila) (dip2c), transcript variant X1, mRNA				1	1
PREDICTED: Danio rerio family with sequence similarity 214, member A (fam214a), transcript variant X2, mRNA		1			1
PREDICTED: Danio rerio filamin A, alpha (actin binding protein 280) (flna), mRNA			1		1
PREDICTED: Danio rerio fragile X mental retardation, autosomal homolog 1 (fxr1), transcript variant X1, mRNA			1		1
PREDICTED: Danio rerio G-protein coupled receptor family C group 5 member B-like (LOC570207), mRNA			1		1
PREDICTED: Danio rerio HECT, UBA and WWE domain containing 1 (huwe1), transcript variant X7, mRNA		1			1
PREDICTED: Danio rerio myomesin-2-like (LOC568460), mRNA	3	2	5	4	14
PREDICTED: Danio rerio myosin XVIIIAb (myo18ab), transcript variant X9, mRNA			1		1
PREDICTED: Danio rerio myosin-7-like (LOC100329670), mRNA	1				1
PREDICTED: Danio rerio myosin-7-like (LOC100329748), mRNA				1	1
PREDICTED: Danio rerio myosin-7-like (LOC100329813), transcript variant X2, mRNA				1	1
PREDICTED: Danio rerio nebulin (neb), transcript variant X1, mRNA	3	2	2	2	9
PREDICTED: Danio rerio nebulin (neb), transcript variant X2, mRNA				2	2
PREDICTED: Danio rerio NOD-like receptor C (LOC567883), mRNA	1				1
PREDICTED: Danio rerio pentraxin 3, long b (ptx3b), mRNA				1	1
PREDICTED: Danio rerio pl10 (pl10), transcript variant X7, mRNA			1		1
PREDICTED: Danio rerio plectin b (plecb), misc_RNA	1			1	2
PREDICTED: Danio rerio polycystin-1-like (LOC101886201), mRNA			1		1
PREDICTED: Danio rerio probable E3 ubiquitin-protein ligase HERC1-like (LOC567670), mRNA	1				1
PREDICTED: Danio rerio procollagen, type V, alpha 1 (col5a1), mRNA	1				1
PREDICTED: Danio rerio proteasome (prosome, macropain) 26S subunit, non-ATPase, 1 (psmd1), transcript variant X3, mRNA	1				1
PREDICTED: Danio rerio RAN binding protein 10 (ranbp10), transcript variant X1, mRNA	1				1
PREDICTED: Danio rerio ring finger and CCCH-type zinc finger domains 1 (rc3h1), transcript variant X1, mRNA			1		1
PREDICTED: Danio rerio ryanodine receptor 2 (cardiac) (ryr2), mRNA			1		1
PREDICTED: Danio rerio sestrin 1 (sesn1), transcript variant X4, mRNA	1			1	2
PREDICTED: Danio rerio si:ch211-242b18.1 (si:ch211-242b18.1), transcript variant X9, mRNA	1	1	2		4
PREDICTED: Danio rerio si:ch211-24n20.3 (si:ch211-24n20.3), transcript variant 1, mRNA				2	2
PREDICTED: Danio rerio slow myosin heavy chain 1 (smyhc1), transcript variant X1, mRNA				3	3
PREDICTED: Danio rerio solute carrier family 6 (neurotransmitter transporter, creatine), member 8 (slc6a8), transcript variant X1, mRNA			1		1
PREDICTED: Danio rerio spectrin repeat containing, nuclear envelope 2b (syne2b), transcript variant X3, mRNA			1		1
PREDICTED: Danio rerio sucrase-isomaltase (alpha-glucosidase) (si), mRNA			1		1
PREDICTED: Danio rerio supervillin a (svila), transcript variant X5, mRNA	2			1	3
PREDICTED: Danio rerio thyroid hormone receptor interactor 12 (trip12), transcript variant X1, mRNA			1	1	2
PREDICTED: Danio rerio titin a (ttna), mRNA	10	9	19	10	48
PREDICTED: Danio rerio titin b (ttnb), mRNA	4	7	14	9	34
PREDICTED: Danio rerio tripeptidyl peptidase II (tpp2), transcript variant X1, mRNA	1				1
PREDICTED: Danio rerio ubiquitin protein ligase E3 component n-recognin 4 (ubr4), transcript variant X10, mRNA	1				1
PREDICTED: Danio rerio ubiquitin specific peptidase 28 (usp28), transcript variant X1, mRNA	1				1
PREDICTED: Danio rerio uncoupling protein 3 (ucp3), transcript variant X1, mRNA	1		2	1	4
PREDICTED: Danio rerio wu:fi38e05 (wu:fi38e05), mRNA	1		2		3
PREDICTED: Danio rerio zgc:171784 (zgc:171784), transcript variant X7, mRNA			1		1
PREDICTED: Dasypus novemcinctus elongation factor 2-like (LOC101416518), mRNA		1			1
PREDICTED: Dasypus novemcinctus eukaryotic elongation factor-2 kinase (EEF2K), transcript variant 2, mRNA			2		2
PREDICTED: Dasypus novemcinctus LIM and senescent cell antigen-like domains 2 (LIMS2), mRNA	1				1
PREDICTED: Dasypus novemcinctus MAP kinase interacting serine/threonine kinase 1 (MKNK1), transcript variant 5, mRNA			1		1
PREDICTED: Dasypus novemcinctus nudix (nucleoside diphosphate linked moiety X)-type motif 4 (NUDT4), transcript variant 3, mRNA		1			1
PREDICTED: Echinops telfairi ATPase, Ca++ transporting, cardiac muscle, fast twitch 1 (ATP2A1), transcript variant X2, mRNA		1			1
PREDICTED: Echinops telfairi ATPase, Ca++ transporting, plasma membrane 2 (ATP2B2), transcript variant X4, mRNA			1		1
PREDICTED: Echinops telfairi filamin C, gamma (FLNC), mRNA				1	1
PREDICTED: Echinops telfairi solute carrier family 12 (potassium/chloride transporter), member 5 (SLC12A5), transcript variant X2, mRNA	1				1
PREDICTED: Echinops telfairi spectrin, beta, non-erythrocytic 1 (SPTBN1), transcript variant X2, mRNA			1	2	3
PREDICTED: Echinops telfairi ubiquitin protein ligase E3 component n-recognin 4 (UBR4), mRNA	1				1
PREDICTED: Elephantulus edwardii dedicator of cytokinesis 1 (DOCK1), mRNA	1				1
PREDICTED: Elephantulus edwardii eukaryotic translation elongation factor 2 (EEF2), mRNA	5	1			6
PREDICTED: Elephantulus edwardii fibrillin 3 (FBN3), mRNA				1	1
PREDICTED: Elephantulus edwardii guanosine monophosphate reductase (GMPR), partial mRNA				1	1
PREDICTED: Elephantulus edwardii nidogen 1 (NID1), mRNA		1			1
PREDICTED: Elephantulus edwardii small nuclear ribonucleoprotein 200kDa (U5) (SNRNP200), mRNA	1				1
PREDICTED: Eptesicus fuscus amylo-alpha-1, 6-glucosidase, 4-alpha-glucanotransferase (AGL), mRNA			1	3	4
PREDICTED: Eptesicus fuscus E3 ubiquitin-protein ligase HERC2 (LOC103304002), mRNA	3	1			4
PREDICTED: Eptesicus fuscus hippocampus abundant transcript 1 (HIAT1), mRNA			1		1
PREDICTED: Eptesicus fuscus UBA domain containing 1 (UBAC1), mRNA				1	1
PREDICTED: Erinaceus europaeus ATPase, Ca++ transporting, plasma membrane 3 (ATP2B3), transcript variant X5, mRNA	1				1
PREDICTED: Erinaceus europaeus SEC14-like 1 (S. cerevisiae) (SEC14L1), mRNA		1			1
PREDICTED: Erinaceus europaeus SET domain containing (lysine methyltransferase) 7 (SETD7), mRNA	1		4		5
PREDICTED: Erinaceus europaeus supervillin-like (LOC103127037), partial mRNA			1		1
PREDICTED: Erinaceus europaeus ubiquitin carboxyl-terminal hydrolase 7-like (LOC103121862), mRNA	1				1
PREDICTED: Falco cherrug aminopeptidase puromycin sensitive (NPEPPS), mRNA		1			1
PREDICTED: Falco cherrug filamin C, gamma (FLNC), mRNA				2	2
PREDICTED: Felis catus calpain 1, (mu/I) large subunit (CAPN1), mRNA				1	1
PREDICTED: Ficedula albicollis jagged 1 (JAG1), mRNA				1	1
PREDICTED: Ficedula albicollis obscurin, cytoskeletal calmodulin and titin-interacting RhoGEF (OBSCN), mRNA	1			1	2
PREDICTED: Ficedula albicollis perilipin 2 (PLIN2), transcript variant X1, mRNA				1	1
PREDICTED: Ficedula albicollis SPEG complex locus (SPEG), mRNA			1		1
PREDICTED: Ficedula albicollis ubiquitin protein ligase E3 component n-recognin 4 (UBR4), mRNA	1				1
PREDICTED: Ficedula albicollis uncharacterized LOC101807298 (LOC101807298), mRNA		1			1
PREDICTED: Galeopterus variegatus eukaryotic translation elongation factor 2 (EEF2), mRNA	1	1			2
PREDICTED: Galeopterus variegatus ryanodine receptor 2-like (LOC103587716), partial mRNA				1	1
PREDICTED: Gallus gallus lysyl oxidase-like 3 (LOXL3), mRNA				1	1
PREDICTED: Gallus gallus phosphorylase kinase, alpha 1 (muscle) (PHKA1), transcript variant X2, mRNA	1		2		3
PREDICTED: Geospiza fortis cullin-associated NEDD8-dissociated protein 1-like (LOC102032127), mRNA		2			2
PREDICTED: Geospiza fortis inositol 1,4,5-trisphosphate receptor, type 3 (ITPR3), mRNA				1	1
PREDICTED: Geospiza fortis MAP kinase interacting serine/threonine kinase 2 (MKNK2), mRNA	1				1
PREDICTED: Geospiza fortis MCF.2 cell line derived transforming sequence-like (MCF2L), mRNA				1	1
PREDICTED: Geospiza fortis nuclear protein localization 4 homolog (S. cerevisiae) (NPLOC4), mRNA			1		1
PREDICTED: Geospiza fortis proprotein convertase subtilisin/kexin type 6 (PCSK6), mRNA			1		1
PREDICTED: Geospiza fortis transforming, acidic coiled-coil containing protein 1 (TACC1), mRNA		1			1
PREDICTED: Geospiza fortis ubiquitin protein ligase E3 component n-recognin 4 (UBR4), mRNA		2			2
PREDICTED: Gorilla gorilla gorilla sarcalumenin (SRL), mRNA			2		2
PREDICTED: Haplochromis burtoni 6-phosphofructokinase, muscle type-like (LOC102299470), transcript variant X2, mRNA			1		1
PREDICTED: Haplochromis burtoni 6-phosphofructokinase, muscle type-like (LOC102314403), mRNA	2	4		1	7
PREDICTED: Haplochromis burtoni adenylyl cyclase-associated protein 2-like (LOC102311850), mRNA			1		1
PREDICTED: Haplochromis burtoni ankyrin-2-like (LOC102305450), mRNA			1		1
PREDICTED: Haplochromis burtoni E3 ubiquitin-protein ligase HERC2-like (LOC102311645), transcript variant X6, mRNA	2	1			3
PREDICTED: Haplochromis burtoni E3 ubiquitin-protein ligase UBR3-like (LOC102296949), transcript variant X2, mRNA	1				1
PREDICTED: Haplochromis burtoni E3 ubiquitin-protein ligase UBR4-like (LOC102300363), transcript variant X7, mRNA	1	1			2
PREDICTED: Haplochromis burtoni EH domain-binding protein 1-like protein 1-like (LOC102289581), mRNA		1			1
PREDICTED: Haplochromis burtoni filamin-A-like (LOC102310301), mRNA				2	2
PREDICTED: Haplochromis burtoni filamin-C-like (LOC102305697), transcript variant X5, mRNA			1		1
PREDICTED: Haplochromis burtoni glucose-6-phosphate isomerase-like (LOC102301170), transcript variant X2, mRNA			1		1
PREDICTED: Haplochromis burtoni glycogen debranching enzyme-like (LOC102310251), mRNA				1	1
PREDICTED: Haplochromis burtoni kinase suppressor of Ras 1-like (LOC102307464), transcript variant X4, mRNA		1			1
PREDICTED: Haplochromis burtoni large neutral amino acids transporter small subunit 3-like (LOC102289087), mRNA				1	1
PREDICTED: Haplochromis burtoni microtubule-actin cross-linking factor 1-like (LOC102313838), transcript variant X3, mRNA		1			1
PREDICTED: Haplochromis burtoni myocyte-specific enhancer factor 2C-like (LOC102299873), transcript variant X11, mRNA	1				1
PREDICTED: Haplochromis burtoni myomesin-1-like (LOC102301909), mRNA	1	3	2	3	9
PREDICTED: Haplochromis burtoni myosin-6-like (LOC102296051), transcript variant X2, mRNA			1		1
PREDICTED: Haplochromis burtoni myosin-binding protein C, fast-type-like (LOC102299868), mRNA				1	1
PREDICTED: Haplochromis burtoni nebulin-like (LOC102307801), misc_RNA	12	14	4	10	40
PREDICTED: Haplochromis burtoni nuclear factor 1 X-type-like (LOC102293245), transcript variant X2, mRNA			1		1
PREDICTED: Haplochromis burtoni obscurin-like (LOC102290236), mRNA			3	6	9
PREDICTED: Haplochromis burtoni probable ATP-dependent RNA helicase ddx6-like (LOC102305453), transcript variant X2, mRNA	1				1
PREDICTED: Haplochromis burtoni programmed cell death 6-interacting protein-like (LOC102304493), transcript variant X6, mRNA	1				1
PREDICTED: Haplochromis burtoni ras-related protein Rab-5C-like (LOC102306830), transcript variant X2, mRNA		1			1
PREDICTED: Haplochromis burtoni receptor tyrosine-protein kinase erbB-4-like (LOC102292440), transcript variant X4, mRNA	1				1
PREDICTED: Haplochromis burtoni RNA-binding protein 24-like (LOC102311914), mRNA	2		1		3
PREDICTED: Haplochromis burtoni S-adenosylmethionine synthase isoform type-1-like (LOC102301674), mRNA			1		1
PREDICTED: Haplochromis burtoni succinyl-CoA:3-ketoacid coenzyme A transferase 1, mitochondrial-like (LOC102300256), mRNA			1		1
PREDICTED: Haplochromis burtoni supervillin-like (LOC102294716), transcript variant X10, mRNA	1				1
PREDICTED: Haplochromis burtoni tensin-1-like (LOC102305780), transcript variant X10, mRNA	1				1
PREDICTED: Haplochromis burtoni titin-like (LOC102296369), misc_RNA	5	4	5	3	17
PREDICTED: Haplochromis burtoni titin-like (LOC102303117), mRNA	1	2	5	2	10
PREDICTED: Haplochromis burtoni transcription initiation factor TFIID subunit 1-like (LOC102311348), mRNA				1	1
PREDICTED: Haplochromis burtoni ubiquitin carboxyl-terminal hydrolase 25-like (LOC102307044), transcript variant X5, mRNA	1	1			2
PREDICTED: Haplochromis burtoni ubiquitin carboxyl-terminal hydrolase 34-like (LOC102313829), partial mRNA			1		1
PREDICTED: Haplochromis burtoni uncharacterized LOC102300762 (LOC102300762), transcript variant X1, mRNA			1	1	2
PREDICTED: Haplochromis burtoni UV excision repair protein RAD23 homolog B-like (LOC102302180), transcript variant X4, mRNA	1				1
PREDICTED: Haplochromis burtoni xin actin-binding repeat-containing protein 2-like (LOC102289663), transcript variant X4, mRNA				1	1
PREDICTED: Heterocephalus glaber AHNAK nucleoprotein (Ahnak), mRNA				1	1
PREDICTED: Heterocephalus glaber ankyrin 3, node of Ranvier (ankyrin G) (Ank3), transcript variant X4, mRNA				1	1
PREDICTED: Heterocephalus glaber filamin C, gamma (Flnc), transcript variant X6, mRNA	1				1
PREDICTED: Heterocephalus glaber HECT and RLD domain containing E3 ubiquitin protein ligase 2 (Herc2), transcript variant X4, mRNA	2				2
PREDICTED: Heterocephalus glaber myomesin 1 (Myom1), transcript variant X3, mRNA			1	2	3
PREDICTED: Heterocephalus glaber ras-related protein Rab-12-like (LOC101708671), mRNA	1				1
PREDICTED: Heterocephalus glaber SEC63 homolog (S. cerevisiae) (Sec63), mRNA		2			2
PREDICTED: Heterocephalus glaber t-complex 11, testis-specific-like 2 (Tcp11l2), transcript variant X3, mRNA	1				1
PREDICTED: Heterocephalus glaber titin (Ttn), mRNA			2		2
PREDICTED: Homo sapiens ubiquitin protein ligase E3 component n-recognin 4 (UBR4), transcript variant X13, mRNA		2			2
PREDICTED: Hydra magnipapillata GTP-binding protein SAR1b-like (LOC100207015), mRNA				1	1
PREDICTED: Jaculus jaculus actinin, alpha 2 (Actn2), mRNA				1	1
PREDICTED: Jaculus jaculus C1q and tumor necrosis factor related protein 7 (C1qtnf7), mRNA				1	1
PREDICTED: Jaculus jaculus filamin A, alpha (Flna), transcript variant X4, mRNA				1	1
PREDICTED: Jaculus jaculus filamin C, gamma (Flnc), mRNA				1	1
PREDICTED: Jaculus jaculus phosphorylase kinase, gamma 1 (muscle) (Phkg1), transcript variant X3, mRNA	1			2	3
PREDICTED: Jaculus jaculus ryanodine receptor 1 (skeletal) (Ryr1), mRNA		1		1	2
PREDICTED: Jaculus jaculus ubiquitin protein ligase E3 component n-recognin 4 (Ubr4), mRNA	1				1
PREDICTED: Latimeria chalumnae ankyrin repeat and KH domain containing 1 (ANKHD1), partial mRNA		1			1
PREDICTED: Latimeria chalumnae calsequestrin 2 (cardiac muscle) (CASQ2), mRNA			1		1
PREDICTED: Latimeria chalumnae dystrophin (DMD), transcript variant X8, mRNA			1		1
PREDICTED: Latimeria chalumnae HECT and RLD domain containing E3 ubiquitin protein ligase 2 (HERC2), mRNA	1	1			2
PREDICTED: Latimeria chalumnae myosin binding protein C, cardiac (MYBPC3), mRNA			2		2
PREDICTED: Latimeria chalumnae phosphofurin acidic cluster sorting protein 2 (PACS2), partial mRNA		1			1
PREDICTED: Latimeria chalumnae Ras and Rab interactor 2 (RIN2), transcript variant X5, mRNA				1	1
PREDICTED: Latimeria chalumnae ryanodine receptor 3 (RYR3), mRNA				2	2
PREDICTED: Latimeria chalumnae titin (TTN), mRNA	3	2	2	3	10
PREDICTED: Latimeria chalumnae ubiquitin protein ligase E3 component n-recognin 4 (UBR4), mRNA		1			1
PREDICTED: Lepisosteus oculatus 14-3-3 protein beta/alpha-1-like (LOC102686431), mRNA				2	2
PREDICTED: Lepisosteus oculatus acetyl-CoA carboxylase 2-like (LOC102687665), transcript variant X2, mRNA		1			1
PREDICTED: Lepisosteus oculatus actin, alpha cardiac muscle 1-like (LOC102685048), transcript variant X2, mRNA			1		1
PREDICTED: Lepisosteus oculatus amyloid beta A4 protein-like (LOC102689007), mRNA			1		1
PREDICTED: Lepisosteus oculatus ataxin-1-like (LOC102686359), mRNA			1		1
PREDICTED: Lepisosteus oculatus autophagy-related protein 9A-like (LOC102693433), mRNA		1			1
PREDICTED: Lepisosteus oculatus baculoviral IAP repeat-containing protein 6-like (LOC102698367), mRNA			1		1
PREDICTED: Lepisosteus oculatus C3 and PZP-like alpha-2-macroglobulin domain-containing protein 8-like (LOC102689898), mRNA	1				1
PREDICTED: Lepisosteus oculatus calcium/calmodulin-dependent protein kinase type II subunit beta-like (LOC102696029), transcript variant X14, mRNA			1		1
PREDICTED: Lepisosteus oculatus ceroid-lipofuscinosis neuronal protein 6-like (LOC102690466), mRNA		1			1
PREDICTED: Lepisosteus oculatus chaperone activity of bc1 complex-like, mitochondrial-like (LOC102697136), mRNA	1				1
PREDICTED: Lepisosteus oculatus C-myc promoter-binding protein-like (LOC102688232), mRNA			1		1
PREDICTED: Lepisosteus oculatus collagen alpha-1(XI) chain-like (LOC102698983), mRNA				1	1
PREDICTED: Lepisosteus oculatus cullin-associated NEDD8-dissociated protein 1-like (LOC102686133), mRNA	2	1	3		6
PREDICTED: Lepisosteus oculatus cytoplasmic dynein 1 heavy chain 1-like (LOC102698344), mRNA	1			2	3
PREDICTED: Lepisosteus oculatus disks large-associated protein 5-like (LOC102692965), mRNA	1		1		2
PREDICTED: Lepisosteus oculatus E3 ubiquitin-protein ligase HECTD3-like (LOC102692489), mRNA			1		1
PREDICTED: Lepisosteus oculatus E3 ubiquitin-protein ligase HERC2-like (LOC102694772), mRNA		1	1		2
PREDICTED: Lepisosteus oculatus E3 ubiquitin-protein ligase HUWE1-like (LOC102685027), mRNA	3	1			4
PREDICTED: Lepisosteus oculatus E3 ubiquitin-protein ligase TRIP12-like (LOC102682453), mRNA			1	1	2
PREDICTED: Lepisosteus oculatus E3 ubiquitin-protein ligase UBR4-like (LOC102684180), mRNA	7	7		1	15
PREDICTED: Lepisosteus oculatus ELKS/Rab6-interacting/CAST family member 1-like (LOC102695207), transcript variant X5, mRNA		1			1
PREDICTED: Lepisosteus oculatus elongation factor 2-like (LOC102687513), mRNA	2	1		2	5
PREDICTED: Lepisosteus oculatus filamin-A-like (LOC102695708), mRNA			1		1
PREDICTED: Lepisosteus oculatus FRAS1-related extracellular matrix protein 2-like (LOC102686057), mRNA			1		1
PREDICTED: Lepisosteus oculatus hepatocyte growth factor-regulated tyrosine kinase substrate-like (LOC102686768), mRNA				1	1
PREDICTED: Lepisosteus oculatus histone-lysine N-methyltransferase 2C-like (LOC102682648), mRNA				1	1
PREDICTED: Lepisosteus oculatus histone-lysine N-methyltransferase 2D-like (LOC102683854), mRNA	2				2
PREDICTED: Lepisosteus oculatus importin subunit alpha-4-like (LOC102683000), transcript variant X2, mRNA	1	1			2
PREDICTED: Lepisosteus oculatus isocitrate dehydrogenase [NAD] subunit beta, mitochondrial-like (LOC102699003), mRNA			1		1
PREDICTED: Lepisosteus oculatus isovaleryl-CoA dehydrogenase, mitochondrial-like (LOC102695825), mRNA				1	1
PREDICTED: Lepisosteus oculatus kelch-like protein 31-like (LOC102697941), mRNA				1	1
PREDICTED: Lepisosteus oculatus laminin subunit beta-2-like (LOC102698684), mRNA			1		1
PREDICTED: Lepisosteus oculatus microtubule-actin cross-linking factor 1-like (LOC102698948), mRNA	1		1		2
PREDICTED: Lepisosteus oculatus MOB-like protein phocein-like (LOC102696336), transcript variant X2, mRNA	1				1
PREDICTED: Lepisosteus oculatus multidrug resistance-associated protein 5-like (LOC102690336), mRNA		2			2
PREDICTED: Lepisosteus oculatus myomegalin-like (LOC102693231), mRNA	1		2	2	5
PREDICTED: Lepisosteus oculatus myomesin-2-like (LOC102683392), mRNA	1	1			2
PREDICTED: Lepisosteus oculatus myosin-10-like (LOC102695864), transcript variant X2, mRNA				1	1
PREDICTED: Lepisosteus oculatus myosin-6-like (LOC102692382), mRNA				3	3
PREDICTED: Lepisosteus oculatus myotubularin-related protein 5-like (LOC102691413), mRNA				1	1
PREDICTED: Lepisosteus oculatus NADH-ubiquinone oxidoreductase 75 kDa subunit, mitochondrial-like (LOC102695481), mRNA		1	2		3
PREDICTED: Lepisosteus oculatus neuroblast differentiation-associated protein AHNAK-like (LOC102684825), mRNA	1	4			5
PREDICTED: Lepisosteus oculatus neutral alpha-glucosidase AB-like (LOC102682409), mRNA		1			1
PREDICTED: Lepisosteus oculatus nuclear protein localization protein 4 homolog (LOC102692221), mRNA	1		1		2
PREDICTED: Lepisosteus oculatus obscurin-like (LOC102692419), mRNA				1	1
PREDICTED: Lepisosteus oculatus poly(A) polymerase alpha-like (LOC102685392), mRNA	1				1
PREDICTED: Lepisosteus oculatus polyadenylate-binding protein 1-like (LOC102686630), mRNA				1	1
PREDICTED: Lepisosteus oculatus pre-B-cell leukemia transcription factor 3-like (LOC102697423), mRNA			1		1
PREDICTED: Lepisosteus oculatus probable ATP-dependent RNA helicase ddx6-like (LOC102688279), mRNA	1		1		2
PREDICTED: Lepisosteus oculatus probable E3 ubiquitin-protein ligase HERC1-like (LOC102684709), mRNA				2	2
PREDICTED: Lepisosteus oculatus proteasome activator complex subunit 4B-like (LOC102692159), mRNA	1				1
PREDICTED: Lepisosteus oculatus protein phosphatase Slingshot homolog 2-like (LOC102695500), mRNA	2	1			3
PREDICTED: Lepisosteus oculatus ryanodine receptor 1-like (LOC102685847), mRNA			1	3	4
PREDICTED: Lepisosteus oculatus sarcalumenin-like (LOC102695546), mRNA			4	4	8
PREDICTED: Lepisosteus oculatus selenocysteine insertion sequence-binding protein 2-like (LOC102684394), mRNA			1		1
PREDICTED: Lepisosteus oculatus semaphorin-4D-like (LOC102682220), mRNA			1		1
PREDICTED: Lepisosteus oculatus sodium- and chloride-dependent creatine transporter 1-like (LOC102686920), transcript variant X2, mRNA			1	2	3
PREDICTED: Lepisosteus oculatus splicing factor U2AF 65 kDa subunit-like (LOC102692451), partial mRNA				1	1
PREDICTED: Lepisosteus oculatus supervillin-like (LOC102682596), mRNA	1				1
PREDICTED: Lepisosteus oculatus supervillin-like (LOC102682718), mRNA			1		1
PREDICTED: Lepisosteus oculatus titin-like (LOC102698563), mRNA	2	7	2	3	14
PREDICTED: Lepisosteus oculatus tripartite motif-containing protein 16-like (LOC102682860), mRNA			1		1
PREDICTED: Lepisosteus oculatus tuberin-like (LOC102698706), mRNA				1	1
PREDICTED: Lepisosteus oculatus ubiquitin carboxyl-terminal hydrolase 13-like (LOC102685467), mRNA			1		1
PREDICTED: Lepisosteus oculatus ubiquitin-associated protein 2-like (LOC102683023), mRNA	1	1			2
PREDICTED: Lepisosteus oculatus unconventional myosin-XVIIIa-like (LOC102685974), mRNA			1	1	2
PREDICTED: Lepisosteus oculatus zinc finger protein castor homolog 1-like (LOC102693657), mRNA			1		1
PREDICTED: Lepisosteus oculatus zinc-binding protein A33-like (LOC102698949), mRNA	1		1	1	3
PREDICTED: Leptonychotes weddellii oxysterol binding protein 2 (OSBP2), mRNA		1			1
PREDICTED: Leptonychotes weddellii receptor tyrosine-protein kinase erbB-2-like (LOC102737030), mRNA				1	1
PREDICTED: Leptonychotes weddellii ubiquitin protein ligase E3 component n-recognin 4 (UBR4), mRNA		1			1
PREDICTED: Lipotes vexillifer CLK4-associating serine/arginine rich protein (CLASRP), transcript variant X3, mRNA		1	1		2
PREDICTED: Lipotes vexillifer plectin (PLEC), mRNA		1			1
PREDICTED: Lipotes vexillifer U2 small nuclear RNA auxiliary factor 2 (U2AF2), transcript variant X2, mRNA			1		1
PREDICTED: Loxodonta africana phosphofurin acidic cluster sorting protein 2 (PACS2), mRNA	1				1
PREDICTED: Loxodonta africana protein tyrosine phosphatase type IVA 3-like, transcript variant 1 (LOC100668715), mRNA			1		1
PREDICTED: Loxodonta africana ryanodine receptor 1-like (LOC100655020), mRNA	2		2		4
PREDICTED: Loxodonta africana serine/threonine-protein kinase SRPK3-like (LOC100654649), mRNA			1		1
PREDICTED: Loxodonta africana tuberin-like (LOC100670924), mRNA	2	1			3
PREDICTED: Manacus vitellinus ankyrin 2, neuronal (ANK2), partial mRNA			1		1
PREDICTED: Manacus vitellinus proteasome (prosome, macropain) 26S subunit, ATPase, 5 (PSMC5), mRNA		1			1
PREDICTED: Maylandia zebra 60 kDa lysophospholipase-like (LOC101475393), transcript variant X4, misc_RNA			1		1
PREDICTED: Maylandia zebra calcium/calmodulin-dependent protein kinase type II subunit gamma-like (LOC101474026), transcript variant X11, mRNA				1	1
PREDICTED: Maylandia zebra dedicator of cytokinesis protein 7-like (LOC101480191), transcript variant X13, mRNA	1				1
PREDICTED: Maylandia zebra disks large homolog 5-like (LOC101478207), transcript variant X5, mRNA			1		1
PREDICTED: Maylandia zebra E3 ubiquitin-protein ligase HERC2-like (LOC101466252), transcript variant X6, mRNA		1			1
PREDICTED: Maylandia zebra E3 ubiquitin-protein ligase RNF123-like (LOC101465391), mRNA	1				1
PREDICTED: Maylandia zebra long-chain-fatty-acid--CoA ligase ACSBG2-like (LOC101474583), transcript variant X2, mRNA				1	1
PREDICTED: Maylandia zebra M-protein, striated muscle-like (LOC101483927), transcript variant X5, mRNA	2				2
PREDICTED: Maylandia zebra nebulin-like (LOC101486946), mRNA		4	3		7
PREDICTED: Maylandia zebra nesprin-2-like (LOC101467796), mRNA				1	1
PREDICTED: Maylandia zebra ryanodine receptor 1-like (LOC101487104), mRNA			1		1
PREDICTED: Maylandia zebra S-adenosylmethionine synthase isoform type-1-like (LOC101487602), transcript variant X2, mRNA			1	1	2
PREDICTED: Maylandia zebra sarcoplasmic/endoplasmic reticulum calcium ATPase 1-like (LOC101484155), mRNA				1	1
PREDICTED: Maylandia zebra supervillin-like (LOC101476451), transcript variant X4, mRNA			2		2
PREDICTED: Maylandia zebra translational activator GCN1-like (LOC101482191), mRNA			1		1
PREDICTED: Maylandia zebra ubiquitin carboxyl-terminal hydrolase 2-like (LOC101474574), transcript variant X5, mRNA	1				1
PREDICTED: Maylandia zebra ubiquitin carboxyl-terminal hydrolase 7-like (LOC101467618), transcript variant X4, mRNA	1				1
PREDICTED: Maylandia zebra uncharacterized LOC101463735 (LOC101463735), mRNA	1				1
PREDICTED: Maylandia zebra uncharacterized LOC101482465 (LOC101482465), mRNA				4	4
PREDICTED: Meleagris gallopavo 2-oxoglutarate dehydrogenase, mitochondrial-like (LOC100549603), partial mRNA				2	2
PREDICTED: Melopsittacus undulatus ADP-ribosylation factor-related protein 1-like (LOC101878092), transcript variant X2, mRNA		1			1
PREDICTED: Melopsittacus undulatus charged multivesicular body protein 1a-like (LOC101880512), mRNA	1				1
PREDICTED: Melopsittacus undulatus protein tyrosine phosphatase type IVA 3-like (LOC101867972), transcript variant X1, mRNA				1	1
PREDICTED: Melopsittacus undulatus solute carrier family 43 (amino acid system L transporter), member 2 (SLC43A2), mRNA				1	1
PREDICTED: Melopsittacus undulatus splA/ryanodine receptor domain and SOCS box containing 3 (SPSB3), mRNA			1		1
PREDICTED: Melopsittacus undulatus unconventional myosin-XVIIIa-like (LOC101869306), mRNA	2				2
PREDICTED: Merops nubicus A-kinase anchor protein 8-like (LOC103776176), partial mRNA				1	1
PREDICTED: Merops nubicus ATPase, class VI, type 11B (ATP11B), partial mRNA			1		1
PREDICTED: Merops nubicus bromodomain and WD repeat domain containing 3 (BRWD3), partial mRNA	1				1
PREDICTED: Merops nubicus collagen alpha-1(V) chain (LOC103770227), mRNA			1		1
PREDICTED: Merops nubicus solute carrier family 12 (potassium/chloride transporter), member 4 (SLC12A4), mRNA	1				1
PREDICTED: Merops nubicus VAMP (vesicle-associated membrane protein)-associated protein A, 33kDa (VAPA), partial mRNA			1		1
PREDICTED: Mesocricetus auratus lymphocyte cytosolic protein 1 (L-plastin) (Lcp1), mRNA				1	1
PREDICTED: Mesocricetus auratus MAP kinase interacting serine/threonine kinase 2 (Mknk2), transcript variant X2, mRNA				1	1
PREDICTED: Mesocricetus auratus plectin (Plec), transcript variant X7, mRNA	1				1
PREDICTED: Mesocricetus auratus structural maintenance of chromosomes 5 (Smc5), mRNA			1		1
PREDICTED: Microtus ochrogaster monofunctional C1-tetrahydrofolate synthase, mitochondrial-like (LOC101986882), mRNA				1	1
PREDICTED: Microtus ochrogaster myomesin 1 (Myom1), mRNA	2			2	4
PREDICTED: Microtus ochrogaster titin-like (LOC101979064), mRNA	1	1	1	4	7
PREDICTED: Monodelphis domestica phosphorylase b kinase regulatory subunit alpha, skeletal muscle isoform-like (LOC100014543), mRNA				2	2
PREDICTED: Mustela putorius furo CREB binding protein (CREBBP), transcript variant X3, mRNA				1	1
PREDICTED: Mustela putorius furo DEAD (Asp-Glu-Ala-Asp) box polypeptide 3, X-linked (DDX3X), transcript variant X3, mRNA			1		1
PREDICTED: Mustela putorius furo dedicator of cytokinesis 5 (DOCK5), mRNA		1			1
PREDICTED: Mustela putorius furo HECT and RLD domain containing E3 ubiquitin protein ligase 2 (HERC2), transcript variant X4, mRNA	1				1
PREDICTED: Mustela putorius furo myosin, heavy chain 7, cardiac muscle, beta (MYH7), mRNA				2	2
PREDICTED: Myotis brandtii 5-methyltetrahydrofolate-homocysteine methyltransferase (MTR), mRNA			1	1	2
PREDICTED: Myotis brandtii neuroligin-4, X-linked-like (LOC102241444), transcript variant X2, mRNA	1				1
PREDICTED: Myotis davidii calcium/calmodulin-dependent protein kinase II gamma (CAMK2G), mRNA			1		1
PREDICTED: Myotis davidii filamin C, gamma (FLNC), transcript variant X2, mRNA		1			1
PREDICTED: Myotis davidii spectrin, beta, erythrocytic (SPTB), mRNA			1		1
PREDICTED: Myotis davidii ubiquitin-like modifier activating enzyme 1 (UBA1), transcript variant X4, mRNA	1				1
PREDICTED: Myotis lucifugus aconitate hydratase, mitochondrial-like (LOC102431577), partial mRNA			1		1
PREDICTED: Myotis lucifugus AHNAK nucleoprotein (AHNAK), mRNA			3	3	6
PREDICTED: Myotis lucifugus chromodomain helicase DNA binding protein 2 (CHD2), mRNA				1	1
PREDICTED: Myotis lucifugus HECT and RLD domain containing E3 ubiquitin protein ligase 2 (HERC2), partial mRNA		1			1
PREDICTED: Myotis lucifugus hyaluronan and proteoglycan link protein 3 (HAPLN3), transcript variant X2, mRNA			1		1
PREDICTED: Myotis lucifugus kinesin family member 1A (KIF1A), mRNA	2				2
PREDICTED: Nannospalax galili formin homology 2 domain containing 3 (Fhod3), mRNA			1		1
PREDICTED: Nannospalax galili kelch-like family member 18 (Klhl18), transcript variant X2, mRNA				1	1
PREDICTED: Nannospalax galili solute carrier family 12 (potassium/chloride transporter), member 4 (Slc12a4), transcript variant X2, mRNA				1	1
PREDICTED: Neolamprologus brichardi 2-oxoglutarate dehydrogenase, mitochondrial-like (LOC102776762), mRNA	1	1			2
PREDICTED: Neolamprologus brichardi 6-phosphofructokinase, muscle type-like (LOC102785563), mRNA	1				1
PREDICTED: Neolamprologus brichardi alpha- and gamma-adaptin-binding protein p34-like (LOC102792960), mRNA		1			1
PREDICTED: Neolamprologus brichardi amyloid beta A4 protein-like (LOC102795649), mRNA	1				1
PREDICTED: Neolamprologus brichardi amyloid protein-binding protein 2-like (LOC102788179), mRNA			1		1
PREDICTED: Neolamprologus brichardi ankyrin-2-like (LOC102791586), partial mRNA				1	1
PREDICTED: Neolamprologus brichardi arginine-glutamic acid dipeptide repeats protein-like (LOC102799285), mRNA	1			1	2
PREDICTED: Neolamprologus brichardi bifunctional glutamate/proline--tRNA ligase-like (LOC102787790), transcript variant X4, mRNA			1	1	2
PREDICTED: Neolamprologus brichardi catenin alpha-2-like (LOC102793143), transcript variant X1, mRNA			1		1
PREDICTED: Neolamprologus brichardi cohesin subunit SA-2-like (LOC102794266), mRNA		1			1
PREDICTED: Neolamprologus brichardi collagen alpha-2(IV) chain-like (LOC102783104), transcript variant X2, mRNA	1				1
PREDICTED: Neolamprologus brichardi collagen alpha-2(V) chain-like (LOC102786363), mRNA			1	2	3
PREDICTED: Neolamprologus brichardi CUGBP Elav-like family member 2-like (LOC102793302), transcript variant X10, mRNA				1	1
PREDICTED: Neolamprologus brichardi cullin-1-like (LOC102781140), mRNA	1	1			2
PREDICTED: Neolamprologus brichardi E3 ubiquitin-protein ligase HERC2-like (LOC102777263), mRNA	1				1
PREDICTED: Neolamprologus brichardi E3 ubiquitin-protein ligase UBR4-like (LOC102776941), transcript variant X8, mRNA	2				2
PREDICTED: Neolamprologus brichardi eukaryotic peptide chain release factor GTP-binding subunit ERF3A-like (LOC102795834), mRNA	1		1	1	3
PREDICTED: Neolamprologus brichardi filamin-A-like (LOC102790410), mRNA				1	1
PREDICTED: Neolamprologus brichardi filamin-A-like (LOC102791559), mRNA				1	1
PREDICTED: Neolamprologus brichardi filamin-C-like (LOC102787912), transcript variant X2, mRNA				1	1
PREDICTED: Neolamprologus brichardi FK506-binding protein 15-like (LOC102789738), transcript variant X2, mRNA	1				1
PREDICTED: Neolamprologus brichardi forkhead box protein P4-like (LOC102792728), mRNA				1	1
PREDICTED: Neolamprologus brichardi glycogen [starch] synthase, muscle-like (LOC102792248), mRNA				2	2
PREDICTED: Neolamprologus brichardi importin subunit alpha-3-like (LOC102781762), transcript variant X3, mRNA	1	1			2
PREDICTED: Neolamprologus brichardi kinesin-like protein KIF1C-like (LOC102776858), mRNA	1		1		2
PREDICTED: Neolamprologus brichardi large neutral amino acids transporter small subunit 2-like (LOC102780587), mRNA	2	1			3
PREDICTED: Neolamprologus brichardi low-density lipoprotein receptor-related protein 1-like (LOC102798012), mRNA				1	1
PREDICTED: Neolamprologus brichardi methylmalonyl-CoA mutase, mitochondrial-like (LOC102794711), mRNA			1		1
PREDICTED: Neolamprologus brichardi mitochondrial uncoupling protein 2-like (LOC102789631), mRNA			4		4
PREDICTED: Neolamprologus brichardi mitogen-activated protein kinase kinase kinase kinase 4-like (LOC102777943), transcript variant X4, mRNA				1	1
PREDICTED: Neolamprologus brichardi myoferlin-like (LOC102789764), mRNA	1				1
PREDICTED: Neolamprologus brichardi myomegalin-like (LOC102782713), mRNA	3	2	2	1	8
PREDICTED: Neolamprologus brichardi myosin-binding protein C, fast-type-like (LOC102781437), transcript variant X2, mRNA	1		2		3
PREDICTED: Neolamprologus brichardi myotubularin-related protein 5-like (LOC102791089), mRNA				1	1
PREDICTED: Neolamprologus brichardi nebulin-like (LOC102775746), mRNA	1		1		2
PREDICTED: Neolamprologus brichardi nebulin-like (LOC102780015), partial mRNA				1	1
PREDICTED: Neolamprologus brichardi nuclear factor 1 X-type-like (LOC102777724), transcript variant X9, mRNA				1	1
PREDICTED: Neolamprologus brichardi obscurin-like (LOC102787538), transcript variant X2, mRNA	2		14		16
PREDICTED: Neolamprologus brichardi patatin-like phospholipase domain-containing protein 7-like (LOC102786196), transcript variant X2, mRNA				1	1
PREDICTED: Neolamprologus brichardi phosphatidylinositol-binding clathrin assembly protein-like (LOC102779324), transcript variant X3, mRNA		1			1
PREDICTED: Neolamprologus brichardi pleckstrin homology domain-containing family A member 7-like (LOC102785275), transcript variant X4, mRNA	1	1			2
PREDICTED: Neolamprologus brichardi plectin-like (LOC102792383), transcript variant X3, mRNA				1	1
PREDICTED: Neolamprologus brichardi prestin-like (LOC102779047), mRNA	1				1
PREDICTED: Neolamprologus brichardi probable lysosomal cobalamin transporter-like (LOC102786995), mRNA		1			1
PREDICTED: Neolamprologus brichardi proline-rich protein 12-like (LOC102777147), transcript variant X2, mRNA				1	1
PREDICTED: Neolamprologus brichardi protein-methionine sulfoxide oxidase mical3a-like (LOC102799610), mRNA			1		1
PREDICTED: Neolamprologus brichardi rab3 GTPase-activating protein catalytic subunit-like (LOC102784281), transcript variant X2, mRNA	1				1
PREDICTED: Neolamprologus brichardi ral GTPase-activating protein subunit alpha-1-like (LOC102795299), mRNA				1	1
PREDICTED: Neolamprologus brichardi ryanodine receptor 1-like (LOC102779281), mRNA				1	1
PREDICTED: Neolamprologus brichardi ryanodine receptor 3-like (LOC102786865), transcript variant X5, mRNA		2	7	2	11
PREDICTED: Neolamprologus brichardi ryanodine receptor 3-like (LOC102799288), transcript variant X4, mRNA				1	1
PREDICTED: Neolamprologus brichardi sarcoplasmic/endoplasmic reticulum calcium ATPase 1-like (LOC102797511), transcript variant X2, mRNA				1	1
PREDICTED: Neolamprologus brichardi serine/threonine-protein kinase SIK3 homolog (LOC102781401), transcript variant X2, mRNA				1	1
PREDICTED: Neolamprologus brichardi small muscular protein-like (LOC102787385), transcript variant X2, mRNA				1	1
PREDICTED: Neolamprologus brichardi sodium-independent sulfate anion transporter-like (LOC102795471), mRNA				1	1
PREDICTED: Neolamprologus brichardi sorbin and SH3 domain-containing protein 2-like (LOC102782647), transcript variant X4, mRNA	1				1
PREDICTED: Neolamprologus brichardi spermine oxidase-like (LOC102778491), mRNA			1		1
PREDICTED: Neolamprologus brichardi splicing factor 3B subunit 1-like (LOC102781713), transcript variant X2, mRNA			1		1
PREDICTED: Neolamprologus brichardi supervillin-like (LOC102779458), transcript variant X4, mRNA		1	1		2
PREDICTED: Neolamprologus brichardi supervillin-like (LOC102789233), mRNA			1		1
PREDICTED: Neolamprologus brichardi tether containing UBX domain for GLUT4-like (LOC102795080), mRNA	1				1
PREDICTED: Neolamprologus brichardi thioredoxin-interacting protein-like (LOC102791564), mRNA	1	1			2
PREDICTED: Neolamprologus brichardi titin-like (LOC102793719), mRNA		1		3	4
PREDICTED: Neolamprologus brichardi titin-like (LOC102797270), mRNA	1		1	2	4
PREDICTED: Neolamprologus brichardi triple functional domain protein-like (LOC102788100), mRNA			1		1
PREDICTED: Neolamprologus brichardi uncharacterized LOC102790269 (LOC102790269), mRNA	2				2
PREDICTED: Neolamprologus brichardi uncharacterized LOC102797229 (LOC102797229), mRNA			2	1	3
PREDICTED: Neolamprologus brichardi unconventional myosin-Ic-like (LOC102777444), transcript variant X3, mRNA			1		1
PREDICTED: Neolamprologus brichardi UV excision repair protein RAD23 homolog B-like (LOC102790610), mRNA	1	3			4
PREDICTED: Neolamprologus brichardi Y+L amino acid transporter 2-like (LOC102795636), mRNA			1		1
PREDICTED: Neolamprologus brichardi zinc finger FYVE domain-containing protein 9-like (LOC102783795), mRNA		1			1
PREDICTED: Ochotona princeps actinin, alpha 3 (ACTN3), mRNA	1				1
PREDICTED: Ochotona princeps cartilage intermediate layer protein 2 (CILP2), mRNA	1				1
PREDICTED: Ochotona princeps clathrin, heavy chain-like 1 (CLTCL1), mRNA		1			1
PREDICTED: Ochotona princeps phosphorylase kinase, alpha 2 (liver) (PHKA2), mRNA				1	1
PREDICTED: Ochotona princeps tuberous sclerosis 2 (TSC2), transcript variant X4, mRNA				1	1
PREDICTED: Ochotona princeps ubiquitin specific peptidase 7 (herpes virus-associated) (USP7), mRNA	1				1
PREDICTED: Octodon degus cullin 1 (Cul1), mRNA		1			1
PREDICTED: Octodon degus heparan sulfate proteoglycan 2 (Hspg2), mRNA	1				1
PREDICTED: Octodon degus histone-lysine N-methyltransferase PRDM9-like (LOC101568686), mRNA			1		1
PREDICTED: Octodon degus phospholysine phosphohistidine inorganic pyrophosphate phosphatase (Lhpp), transcript variant X1, mRNA	1				1
PREDICTED: Odobenus rosmarus divergens aarF domain containing kinase 3 (ADCK3), mRNA				1	1
PREDICTED: Odobenus rosmarus divergens misshapen-like kinase 1 (MINK1), mRNA			1		1
PREDICTED: Oreochromis niloticus 26S proteasome non-ATPase regulatory subunit 1-like (LOC100708662), mRNA	4	1	1		6
PREDICTED: Oreochromis niloticus 6-phosphofructokinase, muscle type-like (LOC100702997), mRNA	2				2
PREDICTED: Oreochromis niloticus acetyl-CoA carboxylase beta (acacb), transcript variant X2, mRNA		1			1
PREDICTED: Oreochromis niloticus alpha-actinin-3-like (LOC100696273), transcript variant X3, mRNA			1	1	2
PREDICTED: Oreochromis niloticus amylo-alpha-1, 6-glucosidase, 4-alpha-glucanotransferase (agl), transcript variant X2, mRNA	1		4	1	6
PREDICTED: Oreochromis niloticus ankyrin repeat and KH domain containing 1 (ankhd1), transcript variant X1, mRNA			1		1
PREDICTED: Oreochromis niloticus ankyrin-3-like (LOC100708310), mRNA			1		1
PREDICTED: Oreochromis niloticus arf-GAP with GTPase, ANK repeat and PH domain-containing protein 1-like (LOC100708930), transcript variant X1, mRNA				1	1
PREDICTED: Oreochromis niloticus aspartate aminotransferase, cytoplasmic-like (LOC100691210), mRNA			2		2
PREDICTED: Oreochromis niloticus calpain-1 catalytic subunit-like (LOC100691068), transcript variant X1, mRNA	1				1
PREDICTED: Oreochromis niloticus cold shock domain containing E1, RNA-binding (csde1), transcript variant X4, mRNA	1				1
PREDICTED: Oreochromis niloticus constitutive coactivator of PPAR-gamma-like protein 2-like (LOC100692756), mRNA			1		1
PREDICTED: Oreochromis niloticus cullin 9 (cul9), transcript variant X1, mRNA	1				1
PREDICTED: Oreochromis niloticus cytosolic purine 5'-nucleotidase-like (LOC100704013), transcript variant X1, mRNA	1				1
PREDICTED: Oreochromis niloticus desmoplakin (dsp), transcript variant X2, mRNA				1	1
PREDICTED: Oreochromis niloticus E3 ubiquitin-protein ligase NEDD4-like (LOC100709051), transcript variant X2, mRNA			1		1
PREDICTED: Oreochromis niloticus E3 ubiquitin-protein ligase SMURF2-like (LOC100698272), transcript variant X2, mRNA				1	1
PREDICTED: Oreochromis niloticus elongator complex protein 2-like (LOC100695472), mRNA	1				1
PREDICTED: Oreochromis niloticus FH1/FH2 domain-containing protein 3-like (LOC100704724), transcript variant X3, mRNA			1		1
PREDICTED: Oreochromis niloticus filamin-C-like (LOC100703257), transcript variant X5, mRNA				1	1
PREDICTED: Oreochromis niloticus flightless I homolog (Drosophila) (flii), transcript variant X1, mRNA			1		1
PREDICTED: Oreochromis niloticus forkhead box protein K2-like (LOC100708764), mRNA				1	1
PREDICTED: Oreochromis niloticus glutamine and serine-rich protein 1-like (LOC100702673), transcript variant X3, mRNA	1				1
PREDICTED: Oreochromis niloticus glutamyl-prolyl-tRNA synthetase (eprs), transcript variant X1, mRNA			1		1
PREDICTED: Oreochromis niloticus glutaredoxin 3-like (LOC100705778), mRNA				1	1
PREDICTED: Oreochromis niloticus glycogen [starch] synthase, muscle-like (LOC100694442), mRNA				1	1
PREDICTED: Oreochromis niloticus guanine nucleotide-binding protein subunit alpha-12-like (LOC100695956), transcript variant X2, mRNA				1	1
PREDICTED: Oreochromis niloticus H(+)/Cl(-) exchange transporter 7-like (LOC100705263), transcript variant X2, mRNA		1			1
PREDICTED: Oreochromis niloticus HECT, UBA and WWE domain containing 1 (huwe1), mRNA	1				1
PREDICTED: Oreochromis niloticus kinesin-like protein KIF1C-like (LOC100706439), mRNA		3	1		4
PREDICTED: Oreochromis niloticus LIM and senescent cell antigen-like-containing domain protein 1-like (LOC100692620), transcript variant X6, mRNA			1		1
PREDICTED: Oreochromis niloticus LIM domain-binding protein 3-like (LOC100707522), transcript variant X2, mRNA	1				1
PREDICTED: Oreochromis niloticus LIM domain-binding protein 3-like (LOC100707522), transcript variant X3, mRNA			2	3	5
PREDICTED: Oreochromis niloticus low-density lipoprotein receptor-related protein 1-like (LOC100708630), mRNA				1	1
PREDICTED: Oreochromis niloticus lysine-specific demethylase 4A-like (LOC100694970), mRNA		1			1
PREDICTED: Oreochromis niloticus M-protein, striated muscle-like (LOC100698284), transcript variant X1, mRNA			1		1
PREDICTED: Oreochromis niloticus M-protein, striated muscle-like (LOC100698284), transcript variant X4, mRNA		1			1
PREDICTED: Oreochromis niloticus myocyte enhancer factor 2C (mef2c), transcript variant X10, mRNA			1		1
PREDICTED: Oreochromis niloticus myopalladin-like (LOC100700984), mRNA	3	1			4
PREDICTED: Oreochromis niloticus myosin-6-like (LOC100710382), partial mRNA				2	2
PREDICTED: Oreochromis niloticus myosin-binding protein C, fast-type-like (LOC100690005), transcript variant X2, mRNA				1	1
PREDICTED: Oreochromis niloticus myosin-binding protein C, fast-type-like (LOC100699981), transcript variant X2, mRNA			1		1
PREDICTED: Oreochromis niloticus nebulin-like (LOC100692104), mRNA	3	3		12	18
PREDICTED: Oreochromis niloticus nebulin-related anchoring protein (nrap), mRNA			1		1
PREDICTED: Oreochromis niloticus obscurin, cytoskeletal calmodulin and titin-interacting RhoGEF (obscn), mRNA	2	2	2	1	7
PREDICTED: Oreochromis niloticus oxoglutarate (alpha-ketoglutarate) dehydrogenase (lipoamide) (ogdh), transcript variant X6, mRNA				1	1
PREDICTED: Oreochromis niloticus phosphatidylserine synthase 1 (ptdss1), mRNA			1		1
PREDICTED: Oreochromis niloticus phosphodiesterase 4D interacting protein (pde4dip), transcript variant X8, mRNA	1	1	3	2	7
PREDICTED: Oreochromis niloticus phosphofructokinase (pfk), transcript variant X2, mRNA	3			2	5
PREDICTED: Oreochromis niloticus plectin-like (LOC100704602), transcript variant X1, mRNA				1	1
PREDICTED: Oreochromis niloticus polyadenylate-binding protein 1-like (LOC100712541), transcript variant 1, mRNA	1				1
PREDICTED: Oreochromis niloticus protein phosphatase 1 regulatory subunit 27-like (LOC100707570), mRNA			1	2	3
PREDICTED: Oreochromis niloticus protein quaking-A-like (LOC100706247), transcript variant X3, mRNA	1				1
PREDICTED: Oreochromis niloticus pyruvate dehyrogenase phosphatase catalytic subunit 1 (pdp1), mRNA				1	1
PREDICTED: Oreochromis niloticus ran-binding protein 10-like (LOC100697122), mRNA		1			1
PREDICTED: Oreochromis niloticus ras-related protein Rab-40B-like (LOC100706219), mRNA				1	1
PREDICTED: Oreochromis niloticus ryanodine receptor 1-like (LOC100709030), mRNA			1	1	2
PREDICTED: Oreochromis niloticus ryanodine receptor 3 (ryr3), mRNA		1			1
PREDICTED: Oreochromis niloticus sarcalumenin-like (LOC100704173), transcript variant X2, mRNA			1	1	2
PREDICTED: Oreochromis niloticus sarcoplasmic/endoplasmic reticulum calcium ATPase 1-like (LOC100698516), transcript variant X2, mRNA			2		2
PREDICTED: Oreochromis niloticus serine/threonine-protein kinase SIK3 homolog (LOC100699307), mRNA			1		1
PREDICTED: Oreochromis niloticus serine/threonine-protein kinase ULK2-like (LOC100699294), transcript variant X2, mRNA	1	2			3
PREDICTED: Oreochromis niloticus small nuclear ribonucleoprotein 200kDa (U5) (snrnp200), mRNA	1				1
PREDICTED: Oreochromis niloticus sodium bicarbonate cotransporter 3-like (LOC100704714), transcript variant X8, mRNA				1	1
PREDICTED: Oreochromis niloticus sodium bicarbonate cotransporter 3-like (LOC100708185), transcript variant X2, mRNA				1	1
PREDICTED: Oreochromis niloticus supervillin-like (LOC100694851), transcript variant X6, mRNA			1	2	3
PREDICTED: Oreochromis niloticus supervillin-like (LOC100705079), transcript variant X11, mRNA		1	1		2
PREDICTED: Oreochromis niloticus sushi, von Willebrand factor type A, EGF and pentraxin domain-containing protein 1-like (LOC102081149), partial mRNA				1	1
PREDICTED: Oreochromis niloticus SWI/SNF related, matrix associated, actin dependent regulator of chromatin, subfamily d, member 3 (smarcd3), transcript variant X1, mRNA	1				1
PREDICTED: Oreochromis niloticus tax1-binding protein 1 homolog B-like (LOC100691403), mRNA	1		1		2
PREDICTED: Oreochromis niloticus titin (ttn), mRNA	4	1	9	4	18
PREDICTED: Oreochromis niloticus titin-like (LOC100702396), mRNA		2	3	2	7
PREDICTED: Oreochromis niloticus transcription factor 25-like (LOC100703422), transcript variant X3, mRNA			1		1
PREDICTED: Oreochromis niloticus ubiquitin carboxyl-terminal hydrolase 14-like (LOC100691857), transcript variant X2, mRNA		1			1
PREDICTED: Oreochromis niloticus ubiquitin protein ligase E3 component n-recognin 4 (ubr4), transcript variant X1, mRNA		1	1		2
PREDICTED: Oreochromis niloticus ubiquitin protein ligase E3 component n-recognin 5 (ubr5), transcript variant X10, mRNA			1		1
PREDICTED: Oreochromis niloticus ubiquitin specific peptidase 25 (usp25), transcript variant X2, mRNA		1			1
PREDICTED: Oreochromis niloticus ubiquitin specific peptidase 25 (usp25), transcript variant X6, mRNA	1				1
PREDICTED: Oreochromis niloticus ubiquitin specific peptidase 9, X-linked (usp9x), transcript variant X7, mRNA		2			2
PREDICTED: Oreochromis niloticus uncharacterized LOC100706811 (LOC100706811), mRNA			1		1
PREDICTED: Oreochromis niloticus UPF0668 protein C10orf76 homolog (LOC100696654), transcript variant X1, mRNA			1		1
PREDICTED: Ornithorhynchus anatinus adenylosuccinate lyase (ADSL), partial mRNA			1		1
PREDICTED: Ornithorhynchus anatinus filamin C, gamma (FLNC), mRNA	1				1
PREDICTED: Ornithorhynchus anatinus methionine synthase-like (LOC103164841), partial mRNA	1				1
PREDICTED: Ornithorhynchus anatinus ryanodine receptor 2 (cardiac) (RYR2), mRNA			1		1
PREDICTED: Orycteropus afer afer collagen, type I, alpha 2 (COL1A2), mRNA			1	1	2
PREDICTED: Oryctolagus cuniculus autophagy related 2B (ATG2B), mRNA	1				1
PREDICTED: Oryctolagus cuniculus oxoglutarate (alpha-ketoglutarate) dehydrogenase (lipoamide) (OGDH), transcript variant X4, mRNA			2		2
PREDICTED: Oryctolagus cuniculus solute carrier family 26 (anion exchanger), member 5 (SLC26A5), transcript variant X2, mRNA			1		1
PREDICTED: Oryctolagus cuniculus titin (TTN), mRNA		1	1		2
PREDICTED: Oryctolagus cuniculus ubiquitin protein ligase E3 component n-recognin 4 (UBR4), mRNA		1			1
PREDICTED: Oryzias latipes 26S proteasome non-ATPase regulatory subunit 1-like (LOC101161966), mRNA				1	1
PREDICTED: Oryzias latipes alpha-actinin-2-like (LOC101164086), mRNA				1	1
PREDICTED: Oryzias latipes calcium uniporter protein, mitochondrial-like (LOC101162626), mRNA	2		2		4
PREDICTED: Oryzias latipes calcium-independent phospholipase A2-gamma-like (LOC101163951), mRNA		1			1
PREDICTED: Oryzias latipes CCR4-NOT transcription complex subunit 1-like, transcript variant 2 (LOC101156649), mRNA	1				1
PREDICTED: Oryzias latipes cingulin-like protein 1-like (LOC101161662), mRNA				1	1
PREDICTED: Oryzias latipes citrate synthase, mitochondrial-like (LOC101155930), mRNA			1		1
PREDICTED: Oryzias latipes cullin-associated NEDD8-dissociated protein 1-like (LOC101160035), mRNA	1			1	2
PREDICTED: Oryzias latipes cullin-associated NEDD8-dissociated protein 1-like (LOC101161115), mRNA		1			1
PREDICTED: Oryzias latipes cytoplasmic polyadenylation element-binding protein 3-like (LOC101157316), mRNA			1		1
PREDICTED: Oryzias latipes dihydropyridine-sensitive L-type skeletal muscle calcium channel subunit alpha-1-like (LOC101160313), mRNA		1	2		3
PREDICTED: Oryzias latipes dynamin-1-like protein-like, transcript variant 3 (LOC101168415), mRNA			1		1
PREDICTED: Oryzias latipes dystrophin-like (LOC101167685), mRNA			1		1
PREDICTED: Oryzias latipes E3 ubiquitin-protein ligase HERC2-like (LOC101167612), mRNA	1	1			2
PREDICTED: Oryzias latipes E3 ubiquitin-protein ligase UBR1-like (LOC101162172), mRNA		1			1
PREDICTED: Oryzias latipes ELL-associated factor 1-like (LOC101173655), mRNA	1				1
PREDICTED: Oryzias latipes eyes absent 1 protein, transcript variant 2 (eya1), mRNA			1		1
PREDICTED: Oryzias latipes filamin-A-like, transcript variant 1 (LOC101173301), mRNA				1	1
PREDICTED: Oryzias latipes filamin-B-like (LOC101168946), mRNA	1				1
PREDICTED: Oryzias latipes glycogen [starch] synthase, muscle-like (LOC101155437), mRNA	2		1		3
PREDICTED: Oryzias latipes GTP-binding protein 2-like (LOC101168595), mRNA			1		1
PREDICTED: Oryzias latipes heat shock 70 kDa protein 4-like, transcript variant 2 (LOC101166977), mRNA		1			1
PREDICTED: Oryzias latipes hepatocyte growth factor-regulated tyrosine kinase substrate-like (LOC101168120), mRNA	1				1
PREDICTED: Oryzias latipes histone deacetylase 9-B-like, transcript variant 3 (LOC101155631), mRNA				1	1
PREDICTED: Oryzias latipes importin-5-like (LOC101158259), mRNA	1			1	2
PREDICTED: Oryzias latipes intermediate filament family orphan 1-like (LOC101169388), mRNA			1		1
PREDICTED: Oryzias latipes intersectin-1-like (LOC101166527), mRNA			1		1
PREDICTED: Oryzias latipes isocitrate dehydrogenase [NAD] subunit beta, mitochondrial-like (LOC101166544), mRNA				1	1
PREDICTED: Oryzias latipes LIM domain-binding protein 3-like, transcript variant 3 (LOC101168991), mRNA			2		2
PREDICTED: Oryzias latipes low-density lipoprotein receptor-related protein 2-like (LOC101157655), mRNA			1		1
PREDICTED: Oryzias latipes microtubule-associated serine/threonine-protein kinase 2-like (LOC101170917), mRNA				1	1
PREDICTED: Oryzias latipes minor histocompatibility protein HA-1-like (LOC101162675), mRNA				2	2
PREDICTED: Oryzias latipes mitochondrial uncoupling protein 2-like (LOC101160932), mRNA			1	2	3
PREDICTED: Oryzias latipes myomegalin-like (LOC101174460), mRNA				1	1
PREDICTED: Oryzias latipes myomesin-1-like (LOC101163210), mRNA		2	1		3
PREDICTED: Oryzias latipes myotubularin-related protein 4-like (LOC101168809), mRNA			1		1
PREDICTED: Oryzias latipes NADH-ubiquinone oxidoreductase 75 kDa subunit, mitochondrial-like (LOC101157518), mRNA		1	2		3
PREDICTED: Oryzias latipes nebulin-like (LOC101158732), partial mRNA	7		10	7	24
PREDICTED: Oryzias latipes neuroblastoma-amplified sequence-like (LOC101175212), mRNA	1				1
PREDICTED: Oryzias latipes neurofibromin-like (LOC101162776), mRNA			1		1
PREDICTED: Oryzias latipes neuropathy target esterase-like (LOC101155983), mRNA	1	1			2
PREDICTED: Oryzias latipes N-lysine methyltransferase SMYD2-like (LOC101164768), mRNA			1		1
PREDICTED: Oryzias latipes nuclear protein localization protein 4 homolog (LOC101163208), mRNA	1	1			2
PREDICTED: Oryzias latipes phosphofurin acidic cluster sorting protein 2-like (LOC101168585), mRNA	1				1
PREDICTED: Oryzias latipes probable ATP-dependent RNA helicase ddx6-like (LOC101166148), mRNA			1		1
PREDICTED: Oryzias latipes proteasome activator complex subunit 4-like (LOC101175591), mRNA				1	1
PREDICTED: Oryzias latipes protein NDRG2-like (LOC101163361), mRNA	2		1	1	4
PREDICTED: Oryzias latipes puromycin-sensitive aminopeptidase-like (LOC101158915), mRNA	2	1			3
PREDICTED: Oryzias latipes rap guanine nucleotide exchange factor 5-like (LOC101158382), mRNA	1				1
PREDICTED: Oryzias latipes RB1-inducible coiled-coil protein 1-like (LOC101173741), mRNA	1				1
PREDICTED: Oryzias latipes receptor-type tyrosine-protein phosphatase delta-like (LOC101165843), mRNA				1	1
PREDICTED: Oryzias latipes ryanodine receptor 1-like (LOC101160087), mRNA		1	2	1	4
PREDICTED: Oryzias latipes ryanodine receptor 2-like (LOC101167142), mRNA				1	1
PREDICTED: Oryzias latipes ryanodine receptor 3-like (LOC101159404), mRNA			1	2	3
PREDICTED: Oryzias latipes ryanodine receptor 3-like (LOC101172039), misc_RNA				1	1
PREDICTED: Oryzias latipes sarcalumenin-like (LOC101162906), mRNA			1		1
PREDICTED: Oryzias latipes sarcoplasmic/endoplasmic reticulum calcium ATPase 1-like (LOC101160483), mRNA	1				1
PREDICTED: Oryzias latipes sarcoplasmic/endoplasmic reticulum calcium ATPase 1-like (LOC101171864), mRNA				2	2
PREDICTED: Oryzias latipes semaphorin-6D-like (LOC101156117), mRNA			1	1	2
PREDICTED: Oryzias latipes septin-7-like (LOC101159652), mRNA	1				1
PREDICTED: Oryzias latipes serine/threonine-protein kinase TAO2-like (LOC101169206), mRNA				1	1
PREDICTED: Oryzias latipes serine/threonine-protein kinase ULK2-like (LOC101160680), mRNA	1				1
PREDICTED: Oryzias latipes striated muscle preferentially expressed protein kinase-like (LOC101174306), mRNA	1		1	1	3
PREDICTED: Oryzias latipes supervillin-like (LOC101158061), mRNA			1		1
PREDICTED: Oryzias latipes titin-like (LOC101159719), mRNA		1	7		8
PREDICTED: Oryzias latipes titin-like (LOC101168333), misc_RNA	4	1	5	4	14
PREDICTED: Oryzias latipes trafficking kinesin-binding protein 1-like (LOC101170301), mRNA	1				1
PREDICTED: Oryzias latipes transducin-like enhancer protein 3-like, transcript variant 5 (LOC101168352), mRNA				1	1
PREDICTED: Oryzias latipes translational activator GCN1-like (LOC101172213), mRNA				2	2
PREDICTED: Oryzias latipes tuberin-like (LOC101168435), mRNA			2		2
PREDICTED: Oryzias latipes uncharacterized LOC101158457 (LOC101158457), mRNA				1	1
PREDICTED: Oryzias latipes unconventional myosin-XVIIIa-like (LOC101155134), mRNA			1		1
PREDICTED: Oryzias latipes unconventional myosin-XVIIIb-like (LOC101161738), mRNA	1				1
PREDICTED: Oryzias latipes WD repeat domain phosphoinositide-interacting protein 2-like (LOC101171834), mRNA	1	1			2
PREDICTED: Otolemur garnettii titin, transcript variant 3 (TTN), mRNA			3		3
PREDICTED: Ovis aries salt-inducible kinase 1 (SIK1), mRNA	1				1
PREDICTED: Pan paniscus ryanodine receptor 1 (skeletal) (RYR1), mRNA	1				1
PREDICTED: Pan paniscus sarcalumenin (SRL), transcript variant X3, mRNA				1	1
PREDICTED: Pan paniscus TBC1 domain family, member 4 (TBC1D4), mRNA				1	1
PREDICTED: Panthera tigris altaica actinin, alpha 2 (ACTN2), mRNA				1	1
PREDICTED: Panthera tigris altaica oxoglutarate (alpha-ketoglutarate) dehydrogenase (lipoamide) (OGDH), mRNA				1	1
PREDICTED: Panthera tigris altaica ubiquitin protein ligase E3 component n-recognin 4 (UBR4), mRNA	3				3
PREDICTED: Pantholops hodgsonii HECT and RLD domain containing E3 ubiquitin protein ligase 2 (HERC2), mRNA		1			1
PREDICTED: Pantholops hodgsonii mitogen-activated protein kinase kinase kinase kinase 4 (MAP4K4), mRNA			1		1
PREDICTED: Pelodiscus sinensis HECT and RLD domain containing E3 ubiquitin protein ligase 2 (HERC2), mRNA		1			1
PREDICTED: Pelodiscus sinensis methylenetetrahydrofolate reductase (NAD(P)H) (MTHFR), transcript variant X2, mRNA			1		1
PREDICTED: Pelodiscus sinensis phosphofructokinase, muscle (PFKM), mRNA			3		3
PREDICTED: Pelodiscus sinensis solute carrier family 43 (amino acid system L transporter), member 2 (SLC43A2), transcript variant X2, mRNA			1		1
PREDICTED: Pelodiscus sinensis titin-like (LOC102452728), mRNA	1				1
PREDICTED: Pelodiscus sinensis uncharacterized LOC102455426 (LOC102455426), mRNA				1	1
PREDICTED: Peromyscus maniculatus bairdii baculoviral IAP repeat containing 2 (Birc2), mRNA	2				2
PREDICTED: Peromyscus maniculatus bairdii glutamic pyruvate transaminase (alanine aminotransferase) 2 (Gpt2), transcript variant X3, mRNA		1			1
PREDICTED: Peromyscus maniculatus bairdii protein tyrosine phosphatase type IVA 2-like (LOC102916064), transcript variant X3, mRNA			2	1	3
PREDICTED: Physeter catodon dysferlin (DYSF), transcript variant X25, mRNA			1		1
PREDICTED: Physeter catodon insulin-like growth factor 2 receptor (IGF2R), mRNA	1				1
PREDICTED: Physeter catodon myosin, heavy chain 6, cardiac muscle, alpha (MYH6), partial mRNA				1	1
PREDICTED: Physeter catodon ryanodine receptor 1 (skeletal) (RYR1), mRNA		1		1	2
PREDICTED: Poecilia formosa 5-methyltetrahydrofolate-homocysteine methyltransferase (mtr), mRNA				1	1
PREDICTED: Poecilia formosa abhydrolase domain-containing protein 2-A-like (LOC103146168), transcript variant X2, mRNA				1	1
PREDICTED: Poecilia formosa adenylosuccinate lyase (adsl), mRNA			1		1
PREDICTED: Poecilia formosa alanine aminotransferase 2-like (LOC103135722), transcript variant X2, mRNA	1				1
PREDICTED: Poecilia formosa amyloid beta A4 protein-like (LOC103147106), transcript variant X2, mRNA				1	1
PREDICTED: Poecilia formosa carnitine O-acetyltransferase-like (LOC103147028), transcript variant X2, mRNA	1				1
PREDICTED: Poecilia formosa collagen alpha-1(V) chain-like (LOC103135900), mRNA				1	1
PREDICTED: Poecilia formosa cullin 4B (cul4b), mRNA	1				1
PREDICTED: Poecilia formosa DEAD (Asp-Glu-Ala-Asp) box helicase 3, X-linked (ddx3x), transcript variant X3, mRNA				1	1
PREDICTED: Poecilia formosa EH domain-binding protein 1-like protein 1 (LOC103148877), transcript variant X5, mRNA		1	1		2
PREDICTED: Poecilia formosa extended synaptotagmin-1-like (LOC103147625), transcript variant X2, mRNA				1	1
PREDICTED: Poecilia formosa eyes absent homolog 1 (Drosophila) (eya1), transcript variant X10, mRNA	1				1
PREDICTED: Poecilia formosa fibrillin 1 (fbn1), mRNA				1	1
PREDICTED: Poecilia formosa flightless I homolog (Drosophila) (flii), mRNA				1	1
PREDICTED: Poecilia formosa fragile X mental retardation, autosomal homolog 2 (fxr2), transcript variant X1, mRNA			1		1
PREDICTED: Poecilia formosa FRAS1 related extracellular matrix 3 (frem3), mRNA			1		1
PREDICTED: Poecilia formosa glutaredoxin 3 (glrx3), mRNA	1				1
PREDICTED: Poecilia formosa HECT and RLD domain containing E3 ubiquitin protein ligase 2 (herc2), mRNA	3	1		1	5
PREDICTED: Poecilia formosa HECT and RLD domain containing E3 ubiquitin protein ligase family member 1 (herc1), mRNA	1				1
PREDICTED: Poecilia formosa helicase with zinc finger (helz), transcript variant X2, mRNA	1				1
PREDICTED: Poecilia formosa histone deacetylase 4 (hdac4), transcript variant X3, mRNA	1				1
PREDICTED: Poecilia formosa HMG-box transcription factor 1 (hbp1), mRNA	1				1
PREDICTED: Poecilia formosa inactive ubiquitin carboxyl-terminal hydrolase 54-like (LOC103155346), mRNA				1	1
PREDICTED: Poecilia formosa insulin-degrading enzyme (ide), transcript variant X2, mRNA		1			1
PREDICTED: Poecilia formosa karyopherin alpha 3 (importin alpha 4) (kpna3), mRNA	2				2
PREDICTED: Poecilia formosa kinase D-interacting substrate, 220kDa (kidins220), mRNA				1	1
PREDICTED: Poecilia formosa leucine rich repeat containing 14B (lrrc14b), mRNA			1		1
PREDICTED: Poecilia formosa lipase, hormone-sensitive (lipe), transcript variant X2, mRNA				1	1
PREDICTED: Poecilia formosa mechanistic target of rapamycin (serine/threonine kinase) (mtor), transcript variant X2, mRNA			1		1
PREDICTED: Poecilia formosa membrane-associated phosphatidylinositol transfer protein 2-like (LOC103151871), transcript variant X4, mRNA		1			1
PREDICTED: Poecilia formosa mitochondrial calcium uptake 1 (micu1), transcript variant X4, mRNA	1				1
PREDICTED: Poecilia formosa MOB-like protein phocein (LOC103156730), transcript variant X3, mRNA	1				1
PREDICTED: Poecilia formosa M-phase phosphoprotein 9-like (LOC103151036), mRNA			1		1
PREDICTED: Poecilia formosa myomegalin-like (LOC103148914), transcript variant X6, mRNA		1		1	2
PREDICTED: Poecilia formosa myosin phosphatase Rho-interacting protein-like (LOC103144358), transcript variant X4, mRNA	1				1
PREDICTED: Poecilia formosa myotilin (myot), transcript variant X3, mRNA	1	1	3		5
PREDICTED: Poecilia formosa myotubularin related protein 4 (mtmr4), transcript variant X3, mRNA			2		2
PREDICTED: Poecilia formosa nebulin-like (LOC103134835), transcript variant X8, mRNA				1	1
PREDICTED: Poecilia formosa nebulin-like (LOC103134835), transcript variant X9, mRNA				1	1
PREDICTED: Poecilia formosa nuclear factor I/X (CCAAT-binding transcription factor) (nfix), transcript variant X14, mRNA				1	1
PREDICTED: Poecilia formosa obscurin, cytoskeletal calmodulin and titin-interacting RhoGEF (obscn), mRNA	1		2	2	5
PREDICTED: Poecilia formosa patatin-like phospholipase domain containing 6 (pnpla6), transcript variant X3, mRNA	1				1
PREDICTED: Poecilia formosa phosphorylase kinase, beta (phkb), transcript variant X5, mRNA			1		1
PREDICTED: Poecilia formosa poly(A) binding protein, cytoplasmic 1 (pabpc1), transcript variant X3, mRNA			1	1	2
PREDICTED: Poecilia formosa polycystic kidney disease 2 (autosomal dominant) (pkd2), transcript variant X2, mRNA			1		1
PREDICTED: Poecilia formosa proteasome (prosome, macropain) 26S subunit, non-ATPase, 1 (psmd1), transcript variant X2, mRNA	1				1
PREDICTED: Poecilia formosa protein FAM63B-like (LOC103150746), mRNA		1			1
PREDICTED: Poecilia formosa protein transport protein Sec31A-like (LOC103142342), mRNA				1	1
PREDICTED: Poecilia formosa RAN binding protein 3 (ranbp3), transcript variant X3, mRNA	1				1
PREDICTED: Poecilia formosa ras-related protein Rab-1A (LOC103148874), transcript variant X2, mRNA	1				1
PREDICTED: Poecilia formosa rho GTPase-activating protein 7-like (LOC103147247), mRNA			1		1
PREDICTED: Poecilia formosa rho-associated protein kinase 2-like (LOC103155428), mRNA			1		1
PREDICTED: Poecilia formosa ryanodine receptor 1-like (LOC103138257), transcript variant X3, mRNA			2		2
PREDICTED: Poecilia formosa ryanodine receptor 1-like (LOC103138257), transcript variant X4, mRNA				1	1
PREDICTED: Poecilia formosa ryanodine receptor 3 (ryr3), transcript variant X3, mRNA	2		3		5
PREDICTED: Poecilia formosa sarcoplasmic/endoplasmic reticulum calcium ATPase 1 (LOC103152350), mRNA	1			2	3
PREDICTED: Poecilia formosa secretion associated, Ras related GTPase 1A (sar1a), transcript variant X2, mRNA	1	1			2
PREDICTED: Poecilia formosa serine/threonine-protein kinase SIK2-like (LOC103140296), mRNA			1		1
PREDICTED: Poecilia formosa serine/threonine-protein phosphatase 2B catalytic subunit alpha isoform (LOC103143385), transcript variant X2, mRNA	1				1
PREDICTED: Poecilia formosa solute carrier family 16 (aromatic amino acid transporter), member 10 (slc16a10), mRNA	1				1
PREDICTED: Poecilia formosa staufen double-stranded RNA binding protein 2 (stau2), mRNA			1		1
PREDICTED: Poecilia formosa supervillin (svil), transcript variant X7, mRNA	1	1	1		3
PREDICTED: Poecilia formosa tankyrase-1-like (LOC103141352), transcript variant X2, mRNA			1		1
PREDICTED: Poecilia formosa TBC1 (tre-2/USP6, BUB2, cdc16) domain family, member 1 (tbc1d1), transcript variant X2, mRNA			1		1
PREDICTED: Poecilia formosa thrombospondin 2 (thbs2), transcript variant X2, mRNA	1				1
PREDICTED: Poecilia formosa thyroid hormone receptor interactor 12 (trip12), transcript variant X3, mRNA				1	1
PREDICTED: Poecilia formosa titin (ttn), mRNA	2			1	3
PREDICTED: Poecilia formosa ubiquitin protein ligase E3 component n-recognin 4 (ubr4), transcript variant X2, mRNA	1	2			3
PREDICTED: Poecilia formosa uridine-cytidine kinase 1-like 1 (uckl1), transcript variant X3, mRNA			1		1
PREDICTED: Poecilia reticulata 3-oxoacid CoA transferase 1 (oxct1), mRNA			1		1
PREDICTED: Poecilia reticulata 6-phosphofructokinase, muscle type-like (LOC103467300), mRNA	2	2		1	5
PREDICTED: Poecilia reticulata acetyl-CoA carboxylase beta (acacb), transcript variant X4, mRNA	1		1		2
PREDICTED: Poecilia reticulata aconitase 2, mitochondrial (aco2), mRNA			3	2	5
PREDICTED: Poecilia reticulata adenosylhomocysteinase-like 2 (ahcyl2), transcript variant X3, mRNA		1			1
PREDICTED: Poecilia reticulata alpha-actinin-3 (LOC103475925), mRNA			1		1
PREDICTED: Poecilia reticulata ankyrin repeat and KH domain-containing protein 1-like (LOC103471124), transcript variant X4, mRNA	1				1
PREDICTED: Poecilia reticulata ankyrin-1-like (LOC103470284), transcript variant X18, mRNA			1	1	2
PREDICTED: Poecilia reticulata ankyrin-3-like (LOC103469399), transcript variant X19, mRNA				2	2
PREDICTED: Poecilia reticulata anoctamin 8 (ano8), mRNA			1	1	2
PREDICTED: Poecilia reticulata ATPase, Ca++ transporting, cardiac muscle, fast twitch 1 (atp2a1), transcript variant X2, mRNA				1	1
PREDICTED: Poecilia reticulata ATP-binding cassette sub-family C member 9-like (LOC103461270), partial mRNA				1	1
PREDICTED: Poecilia reticulata bone morphogenetic protein receptor type-1B-like (LOC103473770), transcript variant X2, mRNA				1	1
PREDICTED: Poecilia reticulata C3 and PZP-like, alpha-2-macroglobulin domain containing 8 (cpamd8), mRNA				1	1
PREDICTED: Poecilia reticulata calcium channel, voltage-dependent, beta 1 subunit (cacnb1), transcript variant X6, mRNA			1		1
PREDICTED: Poecilia reticulata casein kinase II subunit alpha (LOC103465502), transcript variant X6, mRNA		1			1
PREDICTED: Poecilia reticulata chromosome LG14 open reading frame, human C11orf30 (clg14h11orf30), transcript variant X2, mRNA			1		1
PREDICTED: Poecilia reticulata collagen alpha-1(XI) chain-like (LOC103468879), mRNA	1				1
PREDICTED: Poecilia reticulata CREB3 regulatory factor-like (LOC103470055), transcript variant X3, mRNA	1				1
PREDICTED: Poecilia reticulata dihydrolipoamide S-acetyltransferase (dlat), mRNA			1		1
PREDICTED: Poecilia reticulata DnaJ (Hsp40) homolog, subfamily B, member 6 (dnajb6), transcript variant X2, mRNA	1				1
PREDICTED: Poecilia reticulata dynein, cytoplasmic 1, heavy chain 1 (dync1h1), transcript variant X2, mRNA	1				1
PREDICTED: Poecilia reticulata dystrophin (dmd), transcript variant X12, mRNA	1	1		2	4
PREDICTED: Poecilia reticulata E3 ubiquitin-protein ligase HERC2-like (LOC103463914), mRNA	2	1			3
PREDICTED: Poecilia reticulata EH-domain containing 2 (ehd2), transcript variant X2, mRNA	1				1
PREDICTED: Poecilia reticulata ELKS/RAB6-interacting/CAST family member 1 (erc1), transcript variant X7, mRNA		1			1
PREDICTED: Poecilia reticulata endosulfine alpha (ensa), mRNA			1		1
PREDICTED: Poecilia reticulata FAT atypical cadherin 2 (fat2), mRNA				1	1
PREDICTED: Poecilia reticulata furry homolog (Drosophila) (fry), transcript variant X12, mRNA			1		1
PREDICTED: Poecilia reticulata golgin A2 (golga2), mRNA			1		1
PREDICTED: Poecilia reticulata HECT domain containing E3 ubiquitin protein ligase 1 (hectd1), mRNA	1				1
PREDICTED: Poecilia reticulata HECT, UBA and WWE domain containing 1, E3 ubiquitin protein ligase (huwe1), transcript variant X12, mRNA	2				2
PREDICTED: Poecilia reticulata high-affinity choline transporter 1-like (LOC103463779), mRNA	1				1
PREDICTED: Poecilia reticulata insulin-degrading enzyme (ide), transcript variant X2, mRNA		1			1
PREDICTED: Poecilia reticulata kinase D-interacting substrate, 220kDa (kidins220), transcript variant X4, mRNA				1	1
PREDICTED: Poecilia reticulata leukocyte receptor cluster (LRC) member 8 (leng8), mRNA	1				1
PREDICTED: Poecilia reticulata LIM domain-binding protein 3-like (LOC103481535), transcript variant X2, mRNA			1		1
PREDICTED: Poecilia reticulata lipin 1 (lpin1), transcript variant X3, mRNA	1				1
PREDICTED: Poecilia reticulata low-density lipoprotein receptor-related protein 1-like (LOC103465345), transcript variant X5, mRNA			1		1
PREDICTED: Poecilia reticulata macoilin-1-like (LOC103472051), mRNA	1				1
PREDICTED: Poecilia reticulata microtubule-actin crosslinking factor 1 (macf1), mRNA			1		1
PREDICTED: Poecilia reticulata mindbomb E3 ubiquitin protein ligase 1 (mib1), mRNA	1				1
PREDICTED: Poecilia reticulata mitogen-activated protein kinase kinase kinase 15 (map3k15), transcript variant X3, mRNA				1	1
PREDICTED: Poecilia reticulata M-protein, striated muscle-like (LOC103456862), transcript variant X1, mRNA				1	1
PREDICTED: Poecilia reticulata MYC binding protein 2, E3 ubiquitin protein ligase (mycbp2), mRNA		1			1
PREDICTED: Poecilia reticulata myocyte-specific enhancer factor 2C-like (LOC103473175), mRNA				1	1
PREDICTED: Poecilia reticulata myomesin-2-like (LOC103470220), transcript variant X3, mRNA	1	1		1	3
PREDICTED: Poecilia reticulata myosin XVIIIB (myo18b), transcript variant X2, mRNA			1		1
PREDICTED: Poecilia reticulata myosin, heavy chain 9, non-muscle (myh9), transcript variant X3, mRNA	1				1
PREDICTED: Poecilia reticulata myosin-binding protein C, fast-type-like (LOC103481221), transcript variant X8, mRNA			1		1
PREDICTED: Poecilia reticulata myotilin (myot), mRNA		1		2	3
PREDICTED: Poecilia reticulata nebulin (neb), mRNA	1	2		1	4
PREDICTED: Poecilia reticulata nebulin-related anchoring protein (nrap), mRNA			1	1	2
PREDICTED: Poecilia reticulata obscurin, cytoskeletal calmodulin and titin-interacting RhoGEF (obscn), mRNA	1		2	1	4
PREDICTED: Poecilia reticulata patatin-like phospholipase domain-containing protein 7 (LOC103469577), mRNA			1		1
PREDICTED: Poecilia reticulata polymerase (RNA) II (DNA directed) polypeptide A, 220kDa (polr2a), mRNA				1	1
PREDICTED: Poecilia reticulata probable GPI-anchored adhesin-like protein PGA55 (LOC103462735), mRNA				1	1
PREDICTED: Poecilia reticulata proteasome (prosome, macropain) 26S subunit, non-ATPase, 1 (psmd1), transcript variant X2, mRNA		4			4
PREDICTED: Poecilia reticulata protein NLRC3-like (LOC103457037), mRNA			1		1
PREDICTED: Poecilia reticulata RAB7A, member RAS oncogene family (rab7a), mRNA	1				1
PREDICTED: Poecilia reticulata ralA binding protein 1 (ralbp1), transcript variant X2, mRNA				1	1
PREDICTED: Poecilia reticulata Rho/Rac guanine nucleotide exchange factor (GEF) 2 (arhgef2), mRNA				1	1
PREDICTED: Poecilia reticulata ryanodine receptor 1 (skeletal) (ryr1), mRNA			5	1	6
PREDICTED: Poecilia reticulata ryanodine receptor 3-like (LOC103457636), mRNA			2	2	4
PREDICTED: Poecilia reticulata ryanodine receptor 3-like (LOC103458525), transcript variant X18, mRNA		1	1	3	5
PREDICTED: Poecilia reticulata sarcoplasmic/endoplasmic reticulum calcium ATPase 1 (LOC103481376), mRNA				2	2
PREDICTED: Poecilia reticulata SEC14-like protein 1 (LOC103469149), mRNA		1		1	2
PREDICTED: Poecilia reticulata sestrin 1 (sesn1), mRNA			1		1
PREDICTED: Poecilia reticulata solute carrier family 1 (neutral amino acid transporter), member 5 (slc1a5), mRNA			1		1
PREDICTED: Poecilia reticulata sorbin and SH3 domain containing 2 (sorbs2), transcript variant X27, mRNA			1		1
PREDICTED: Poecilia reticulata STIP1 homology and U-box containing protein 1, E3 ubiquitin protein ligase (stub1), transcript variant X3, mRNA	1				1
PREDICTED: Poecilia reticulata tensin-1-like (LOC103461864), mRNA				1	1
PREDICTED: Poecilia reticulata titin (ttn), mRNA			2		2
PREDICTED: Poecilia reticulata transforming, acidic coiled-coil containing protein 2 (tacc2), transcript variant X2, mRNA	1				1
PREDICTED: Poecilia reticulata trio Rho guanine nucleotide exchange factor (trio), transcript variant X9, mRNA			1		1
PREDICTED: Poecilia reticulata ubiquitin protein ligase E3 component n-recognin 4 (ubr4), transcript variant X3, mRNA		2			2
PREDICTED: Poecilia reticulata ubiquitin-conjugating enzyme E2 D4 (LOC103470542), transcript variant X2, mRNA	1				1
PREDICTED: Poecilia reticulata zinc finger and BTB domain-containing protein 16-A-like (LOC103474176), mRNA		1			1
PREDICTED: Pongo abelii uncharacterized LOC100447005 (LOC100447005), mRNA	1		1		2
PREDICTED: Pseudopodoces humilis calcium channel, voltage-dependent, L type, alpha 1S subunit (CACNA1S), mRNA				2	2
PREDICTED: Pseudopodoces humilis citrate synthase (CS), mRNA				1	1
PREDICTED: Pseudopodoces humilis integrator complex subunit 3 (INTS3), mRNA				1	1
PREDICTED: Pseudopodoces humilis jagged 1 (JAG1), mRNA				1	1
PREDICTED: Pseudopodoces humilis plastin 3 (PLS3), transcript variant X2, mRNA				1	1
PREDICTED: Pseudopodoces humilis ubiquitin protein ligase E3 component n-recognin 4 (UBR4), mRNA	1				1
PREDICTED: Pundamilia nyererei 6-phosphofructokinase, muscle type-like (LOC102194427), mRNA			1		1
PREDICTED: Pundamilia nyererei aspartate aminotransferase, cytoplasmic-like (LOC102203792), mRNA				2	2
PREDICTED: Pundamilia nyererei autism susceptibility gene 2 protein-like (LOC102202986), transcript variant X3, mRNA			1		1
PREDICTED: Pundamilia nyererei cullin-9-like (LOC102203246), mRNA				1	1
PREDICTED: Pundamilia nyererei double-stranded RNA-binding protein Staufen homolog 2-like (LOC102193037), mRNA			1		1
PREDICTED: Pundamilia nyererei E3 ubiquitin-protein ligase HERC2-like (LOC102196790), transcript variant X3, mRNA		1			1
PREDICTED: Pundamilia nyererei endothelin-converting enzyme 1-like (LOC102204484), transcript variant X3, mRNA		1			1
PREDICTED: Pundamilia nyererei filamin-C-like (LOC102200922), transcript variant X4, mRNA				1	1
PREDICTED: Pundamilia nyererei glycogen debranching enzyme-like (LOC102203052), transcript variant X3, mRNA			1		1
PREDICTED: Pundamilia nyererei kinesin-like protein KIF1C-like (LOC102206750), mRNA	1				1
PREDICTED: Pundamilia nyererei microtubule-associated protein 4-like (LOC102204344), transcript variant X2, mRNA	1		1		2
PREDICTED: Pundamilia nyererei mitochondrial uncoupling protein 2-like (LOC102195118), mRNA				1	1
PREDICTED: Pundamilia nyererei myosin-binding protein C, slow-type-like (LOC102196281), transcript variant X2, mRNA			1		1
PREDICTED: Pundamilia nyererei nesprin-2-like (LOC102214770), mRNA	1		1	1	3
PREDICTED: Pundamilia nyererei obscurin-like (LOC102202815), transcript variant X10, mRNA	4		7	1	12
PREDICTED: Pundamilia nyererei probable E3 ubiquitin-protein ligase HERC1-like (LOC102211893), mRNA				1	1
PREDICTED: Pundamilia nyererei protein flightless-1 homolog (LOC102210882), transcript variant X2, mRNA		1			1
PREDICTED: Pundamilia nyererei pyridoxal-dependent decarboxylase domain-containing protein 1-like (LOC102193776), mRNA	1				1
PREDICTED: Pundamilia nyererei receptor-type tyrosine-protein phosphatase beta-like (LOC102200310), mRNA			1		1
PREDICTED: Pundamilia nyererei ryanodine receptor 1-like (LOC102216033), mRNA				1	1
PREDICTED: Pundamilia nyererei sister chromatid cohesion protein PDS5 homolog A-like (LOC102192912), transcript variant X3, mRNA			1		1
PREDICTED: Python bivittatus ryanodine receptor 1 (skeletal) (RYR1), mRNA			1		1
PREDICTED: Rattus norvegicus leucine-rich repeats and immunoglobulin-like domains 1 (Lrig1), transcript variant X1, mRNA				1	1
PREDICTED: Rattus norvegicus ribosomal protein S6 kinase, polypeptide A1 (Rps6ka1), transcript variant X2, mRNA		1			1
PREDICTED: Rattus norvegicus titin (Ttn), transcript variant X2, mRNA	2	1	3	1	7
PREDICTED: Rattus norvegicus tuberous sclerosis 2 (Tsc2), transcript variant X11, mRNA			2	1	3
PREDICTED: Rattus norvegicus ubiquitin protein ligase E3 component n-recognin 4 (Ubr4), transcript variant X8, mRNA	1				1
PREDICTED: Saimiri boliviensis boliviensis DEP domain containing MTOR-interacting protein (DEPTOR), mRNA	1				1
PREDICTED: Saimiri boliviensis boliviensis fibrillin 2 (FBN2), mRNA			1		1
PREDICTED: Saimiri boliviensis boliviensis solute carrier family 43, member 2 (SLC43A2), mRNA	2				2
PREDICTED: Saimiri boliviensis boliviensis ubiquitin protein ligase E3 component n-recognin 4 (UBR4), mRNA	1				1
PREDICTED: Sarcophilus harrisii sodium-coupled neutral amino acid transporter 5-like (LOC100933961), mRNA	2	1		2	5
PREDICTED: Sorex araneus bromodomain containing 3 (BRD3), mRNA		1			1
PREDICTED: Sorex araneus C-type lectin domain family 16, member A (CLEC16A), mRNA			1		1
PREDICTED: Sorex araneus HECT and RLD domain containing E3 ubiquitin protein ligase family member 1 (HERC1), mRNA	1				1
PREDICTED: Sorex araneus RAB1B, member RAS oncogene family (RAB1B), transcript variant X1, mRNA	1				1
PREDICTED: Sorex araneus ryanodine receptor 1 (skeletal) (RYR1), mRNA		1			1
PREDICTED: Sorex araneus sarcalumenin (SRL), mRNA			1	1	2
PREDICTED: Sorex araneus titin-like (LOC101548803), mRNA	1				1
PREDICTED: Spermophilus tridecemlineatus eukaryotic translation elongation factor 2 (Eef2), mRNA				1	1
PREDICTED: Spermophilus tridecemlineatus HECT, UBA and WWE domain containing 1, E3 ubiquitin protein ligase (Huwe1), mRNA	1				1
PREDICTED: Spermophilus tridecemlineatus nudE neurodevelopment protein 1 (Nde1), mRNA				1	1
PREDICTED: Spermophilus tridecemlineatus protein tyrosine phosphatase, receptor type, S (Ptprs), mRNA		1			1
PREDICTED: Spermophilus tridecemlineatus titin (Ttn), mRNA			2		2
PREDICTED: Stegastes partitus 2-oxoglutarate dehydrogenase, mitochondrial (LOC103368074), transcript variant X3, mRNA				1	1
PREDICTED: Stegastes partitus 6-phosphofructokinase, muscle type-like (LOC103368244), mRNA	4	4	7	5	20
PREDICTED: Stegastes partitus Abelson tyrosine-protein kinase 2-like (LOC103372265), mRNA	1				1
PREDICTED: Stegastes partitus aconitate hydratase, mitochondrial-like (LOC103371570), mRNA	1	2			3
PREDICTED: Stegastes partitus actin binding LIM protein family, member 2 (ablim2), transcript variant X11, mRNA	1				1
PREDICTED: Stegastes partitus actin related protein 2/3 complex, subunit 1A, 41kDa (arpc1a), mRNA	1		1		2
PREDICTED: Stegastes partitus adducin 1 (alpha) (add1), transcript variant X11, mRNA			1		1
PREDICTED: Stegastes partitus adenosine monophosphate deaminase 1 (ampd1), transcript variant X3, mRNA				1	1
PREDICTED: Stegastes partitus adenylate cyclase type 9-like (LOC103372008), transcript variant X2, mRNA			1		1
PREDICTED: Stegastes partitus adenylosuccinate synthase (adss), mRNA	1	1			2
PREDICTED: Stegastes partitus alpha-actinin-1 (LOC103359947), transcript variant X3, mRNA			1	1	2
PREDICTED: Stegastes partitus alpha-actinin-3 (LOC103360598), partial mRNA	4	2	1	1	8
PREDICTED: Stegastes partitus alpha-actinin-3-like (LOC103376197), partial mRNA			1	1	2
PREDICTED: Stegastes partitus aminopeptidase puromycin sensitive (npepps), mRNA	4	2			6
PREDICTED: Stegastes partitus amylo-alpha-1, 6-glucosidase, 4-alpha-glucanotransferase (agl), transcript variant X3, mRNA			1	2	3
PREDICTED: Stegastes partitus ankyrin repeat and KH domain-containing protein 1-like (LOC103365697), transcript variant X6, mRNA			1		1
PREDICTED: Stegastes partitus ankyrin repeat domain 44 (ankrd44), transcript variant X2, mRNA				1	1
PREDICTED: Stegastes partitus ankyrin-1-like (LOC103374899), mRNA				1	1
PREDICTED: Stegastes partitus ankyrin-2-like (LOC103361685), transcript variant X1, mRNA			1		1
PREDICTED: Stegastes partitus ankyrin-2-like (LOC103361685), transcript variant X2, mRNA		2			2
PREDICTED: Stegastes partitus ankyrin-3-like (LOC103369229), mRNA	3		1	1	5
PREDICTED: Stegastes partitus anoctamin-8-like (LOC103359425), mRNA			2		2
PREDICTED: Stegastes partitus arginine-glutamic acid dipeptide (RE) repeats (rere), transcript variant X4, mRNA				1	1
PREDICTED: Stegastes partitus armadillo repeat containing 8 (armc8), transcript variant X3, mRNA		1			1
PREDICTED: Stegastes partitus atlastin-2-like (LOC103374761), mRNA	1				1
PREDICTED: Stegastes partitus ATPase, Ca++ transporting, cardiac muscle, fast twitch 1 (atp2a1), mRNA				3	3
PREDICTED: Stegastes partitus ATP-binding cassette, sub-family C (CFTR/MRP), member 9 (abcc9), transcript variant X7, misc_RNA				1	1
PREDICTED: Stegastes partitus baculoviral IAP repeat containing 6 (birc6), transcript variant X10, mRNA	1				1
PREDICTED: Stegastes partitus basal cell adhesion molecule (Lutheran blood group) (bcam), mRNA			1		1
PREDICTED: Stegastes partitus basic leucine zipper and W2 domain-containing protein 1-A (LOC103371116), mRNA			1		1
PREDICTED: Stegastes partitus calcium channel, voltage-dependent, L type, alpha 1S subunit (cacna1s), mRNA			2	2	4
PREDICTED: Stegastes partitus calcium/calmodulin-dependent protein kinase type II subunit beta-like (LOC103362349), mRNA				1	1
PREDICTED: Stegastes partitus calsenilin-like (LOC103369923), mRNA		1			1
PREDICTED: Stegastes partitus cardiomyopathy associated 5 (cmya5), mRNA			1		1
PREDICTED: Stegastes partitus CCR4-NOT transcription complex subunit 3-like (LOC103366045), mRNA	1				1
PREDICTED: Stegastes partitus CCR4-NOT transcription complex, subunit 2 (cnot2), transcript variant X3, mRNA	1				1
PREDICTED: Stegastes partitus chaperonin containing TCP1, subunit 7 (eta) (cct7), mRNA			1		1
PREDICTED: Stegastes partitus C-myc promoter-binding protein-like (LOC103370711), partial mRNA		1	1		2
PREDICTED: Stegastes partitus cold shock domain containing E1, RNA-binding (csde1), transcript variant X9, mRNA	1				1
PREDICTED: Stegastes partitus collagen alpha-1(XI) chain-like (LOC103353955), transcript variant X2, mRNA				1	1
PREDICTED: Stegastes partitus collagen alpha-1(XI) chain-like (LOC103360605), transcript variant X2, mRNA	1		2	2	5
PREDICTED: Stegastes partitus collagen alpha-2(V) chain-like (LOC103365627), mRNA	1		1		2
PREDICTED: Stegastes partitus collagen, type VI, alpha 2 (col6a2), mRNA			1		1
PREDICTED: Stegastes partitus coronin 6 (coro6), mRNA			1		1
PREDICTED: Stegastes partitus CUGBP, Elav-like family member 2 (celf2), transcript variant X7, mRNA	1				1
PREDICTED: Stegastes partitus cullin 2 (cul2), mRNA	1				1
PREDICTED: Stegastes partitus cullin 4A (cul4a), transcript variant X3, mRNA	1				1
PREDICTED: Stegastes partitus DDB1 and CUL4 associated factor 8 (dcaf8), mRNA			1		1
PREDICTED: Stegastes partitus DEAD (Asp-Glu-Ala-Asp) box helicase 3, X-linked (ddx3x), transcript variant X6, mRNA			1		1
PREDICTED: Stegastes partitus dedicator of cytokinesis protein 7-like (LOC103358228), transcript variant X1, mRNA	1				1
PREDICTED: Stegastes partitus dehydrogenase/reductase SDR family member 7C-A-like (LOC103365378), mRNA	1		3	3	7
PREDICTED: Stegastes partitus delta-1-pyrroline-5-carboxylate synthase-like (LOC103368162), transcript variant X2, mRNA				1	1
PREDICTED: Stegastes partitus diacylglycerol kinase zeta-like (LOC103373113), mRNA				1	1
PREDICTED: Stegastes partitus dihydrolipoyllysine-residue succinyltransferase component of 2-oxoglutarate dehydrogenase complex, mitochondrial-like (LOC103357959), mRNA	1	1	3		5
PREDICTED: Stegastes partitus dihydropyridine-sensitive L-type skeletal muscle calcium channel subunit alpha-1-like (LOC103368470), mRNA		1			1
PREDICTED: Stegastes partitus dimethylglycine dehydrogenase (dmgdh), transcript variant X2, mRNA			2		2
PREDICTED: Stegastes partitus discs, large homolog 1 (Drosophila) (dlg1), transcript variant X6, mRNA			1		1
PREDICTED: Stegastes partitus dystonin (dst), transcript variant X7, mRNA	1				1
PREDICTED: Stegastes partitus dystrobrevin, alpha (dtna), transcript variant X5, mRNA				1	1
PREDICTED: Stegastes partitus dystrophin (dmd), partial mRNA		1		1	2
PREDICTED: Stegastes partitus E3 ubiquitin-protein ligase HERC2 (LOC103356925), transcript variant X4, mRNA	1				1
PREDICTED: Stegastes partitus E3 ubiquitin-protein ligase RNF213-like (LOC103371302), mRNA				1	1
PREDICTED: Stegastes partitus enabled homolog (Drosophila) (enah), mRNA	1				1
PREDICTED: Stegastes partitus etoposide induced 2.4 (ei24), mRNA		2			2
PREDICTED: Stegastes partitus eukaryotic translation initiation factor 4 gamma 3-like (LOC103375954), mRNA				1	1
PREDICTED: Stegastes partitus eukaryotic translation initiation factor 5B (eif5b), mRNA			1	1	2
PREDICTED: Stegastes partitus eyes absent homolog 1 (Drosophila) (eya1), transcript variant X11, mRNA	2		2		4
PREDICTED: Stegastes partitus family with sequence similarity 175, member B (fam175b), transcript variant X2, mRNA			1		1
PREDICTED: Stegastes partitus FH1/FH2 domain-containing protein 3-like (LOC103361511), transcript variant X3, mRNA			1		1
PREDICTED: Stegastes partitus FH1/FH2 domain-containing protein 3-like (LOC103364824), mRNA			1	2	3
PREDICTED: Stegastes partitus fibrillin 1 (fbn1), mRNA		1	1		2
PREDICTED: Stegastes partitus fibronectin type III and SPRY domain containing 2 (fsd2), mRNA			1		1
PREDICTED: Stegastes partitus filamin-A-like (LOC103369385), transcript variant X4, mRNA				1	1
PREDICTED: Stegastes partitus filamin-C-like (LOC103358317), transcript variant X2, mRNA	2		1	2	5
PREDICTED: Stegastes partitus filamin-C-like (LOC103369979), transcript variant X2, mRNA			1	1	2
PREDICTED: Stegastes partitus formin homology 2 domain containing 3 (fhod3), transcript variant X2, mRNA			1		1
PREDICTED: Stegastes partitus fragile X mental retardation, autosomal homolog 2 (fxr2), transcript variant X2, mRNA			1		1
PREDICTED: Stegastes partitus FRAS1 related extracellular matrix 3 (frem3), mRNA			2		2
PREDICTED: Stegastes partitus FRY-like (fryl), transcript variant X16, mRNA	1				1
PREDICTED: Stegastes partitus gametogenetin binding protein 2 (ggnbp2), mRNA	1				1
PREDICTED: Stegastes partitus GCN1 general control of amino-acid synthesis 1-like 1 (yeast) (gcn1l1), mRNA			2	1	3
PREDICTED: Stegastes partitus glucose-6-phosphate isomerase (gpi), mRNA			4		4
PREDICTED: Stegastes partitus glycogen synthase 1 (muscle) (gys1), mRNA			4	2	6
PREDICTED: Stegastes partitus glycogen synthase kinase 3 beta (gsk3b), transcript variant X6, mRNA			1		1
PREDICTED: Stegastes partitus GTP binding protein 2 (gtpbp2), mRNA			1		1
PREDICTED: Stegastes partitus guanine monphosphate synthase (gmps), mRNA	1				1
PREDICTED: Stegastes partitus guanosine monophosphate reductase (gmpr), mRNA			1	1	2
PREDICTED: Stegastes partitus HECT and RLD domain containing E3 ubiquitin protein ligase family member 1 (herc1), partial mRNA	1	1			2
PREDICTED: Stegastes partitus HECT domain containing E3 ubiquitin protein ligase 4 (hectd4), mRNA	1				1
PREDICTED: Stegastes partitus HECT, UBA and WWE domain containing 1, E3 ubiquitin protein ligase (huwe1), transcript variant X16, mRNA	1				1
PREDICTED: Stegastes partitus HECT, UBA and WWE domain containing 1, E3 ubiquitin protein ligase (huwe1), transcript variant X19, mRNA	1	3			4
PREDICTED: Stegastes partitus helicase ARIP4-like (LOC103374077), partial mRNA	1				1
PREDICTED: Stegastes partitus helicase with zinc finger (helz), mRNA	1				1
PREDICTED: Stegastes partitus heparan sulfate proteoglycan 2 (hspg2), transcript variant X7, mRNA				1	1
PREDICTED: Stegastes partitus high affinity choline transporter 1-like (LOC103361630), mRNA	1				1
PREDICTED: Stegastes partitus histone-lysine N-methyltransferase 2B-like (LOC103358744), transcript variant X3, mRNA			1		1
PREDICTED: Stegastes partitus histone-lysine N-methyltransferase 2C-like (LOC103364895), transcript variant X2, mRNA				1	1
PREDICTED: Stegastes partitus homeodomain interacting protein kinase 3 (hipk3), mRNA			3	1	4
PREDICTED: Stegastes partitus importin 11 (ipo11), mRNA	1				1
PREDICTED: Stegastes partitus importin 5 (ipo5), mRNA	1		1		2
PREDICTED: Stegastes partitus importin 8 (ipo8), transcript variant X2, mRNA	1				1
PREDICTED: Stegastes partitus inositol hexakisphosphate and diphosphoinositol-pentakisphosphate kinase 2-like (LOC103366222), transcript variant X3, mRNA				1	1
PREDICTED: Stegastes partitus insulin-like growth factor 2 receptor (igf2r), mRNA	1				1
PREDICTED: Stegastes partitus isocitrate dehydrogenase 3 (NAD+) beta (idh3b), transcript variant X2, mRNA				1	1
PREDICTED: Stegastes partitus isoleucyl-tRNA synthetase (iars), mRNA				1	1
PREDICTED: Stegastes partitus junctophilin 1 (jph1), mRNA		1			1
PREDICTED: Stegastes partitus karyopherin alpha 3 (importin alpha 4) (kpna3), mRNA	1	2	1		4
PREDICTED: Stegastes partitus kelch domain containing 3 (klhdc3), transcript variant X2, mRNA	1		2	1	4
PREDICTED: Stegastes partitus kelch repeat and BTB (POZ) domain containing 12 (kbtbd12), transcript variant X2, misc_RNA		1			1
PREDICTED: Stegastes partitus kelch repeat and BTB domain-containing protein 12-like (LOC103370862), mRNA		1			1
PREDICTED: Stegastes partitus kelch-like family member 30 (klhl30), transcript variant X2, mRNA	1				1
PREDICTED: Stegastes partitus kelch-like protein 31 (LOC103365444), transcript variant X2, mRNA			1		1
PREDICTED: Stegastes partitus KIAA0368 ortholog (kiaa0368), mRNA	1	1			2
PREDICTED: Stegastes partitus KIAA0922 ortholog (kiaa0922), transcript variant X2, mRNA	1				1
PREDICTED: Stegastes partitus KIAA1109 ortholog (kiaa1109), transcript variant X11, mRNA	1				1
PREDICTED: Stegastes partitus kinectin 1 (kinesin receptor) (ktn1), transcript variant X4, mRNA				1	1
PREDICTED: Stegastes partitus kinesin-1 heavy chain (LOC103361717), mRNA				1	1
PREDICTED: Stegastes partitus Kruppel-like factor 3 (basic) (klf3), mRNA		1			1
PREDICTED: Stegastes partitus laminin subunit beta-1-like (LOC103366621), mRNA			1		1
PREDICTED: Stegastes partitus laminin, alpha 2 (lama2), transcript variant X10, mRNA	1				1
PREDICTED: Stegastes partitus large neutral amino acids transporter small subunit 2-like (LOC103358414), mRNA	4				4
PREDICTED: Stegastes partitus low-density lipoprotein receptor-related protein 1-like (LOC103362052), mRNA				1	1
PREDICTED: Stegastes partitus MAP kinase interacting serine/threonine kinase 2 (mknk2), mRNA		1	2	1	4
PREDICTED: Stegastes partitus MAP/microtubule affinity-regulating kinase 3 (mark3), transcript variant X9, mRNA				1	1
PREDICTED: Stegastes partitus MDN1, midasin homolog (yeast) (mdn1), mRNA				1	1
PREDICTED: Stegastes partitus microtubule-actin cross-linking factor 1-like (LOC103369474), transcript variant X4, mRNA		1			1
PREDICTED: Stegastes partitus mindbomb E3 ubiquitin protein ligase 1 (mib1), transcript variant X4, mRNA	1				1
PREDICTED: Stegastes partitus mitofusin 1 (mfn1), mRNA	1				1
PREDICTED: Stegastes partitus mitogen-activated protein kinase kinase kinase kinase 4-like (LOC103370377), transcript variant X2, mRNA				1	1
PREDICTED: Stegastes partitus MKL/myocardin-like protein 2 (LOC103374620), mRNA			1		1
PREDICTED: Stegastes partitus multidrug resistance-associated protein 5-like (LOC103367058), mRNA	3	1			4
PREDICTED: Stegastes partitus muscleblind-like protein 1 (LOC103356878), transcript variant X13, mRNA			1		1
PREDICTED: Stegastes partitus mutL homolog 1 (mlh1), transcript variant X2, mRNA				1	1
PREDICTED: Stegastes partitus myomegalin-like (LOC103357619), transcript variant X4, mRNA	1		1		2
PREDICTED: Stegastes partitus myomegalin-like (LOC103357619), transcript variant X5, mRNA	4	1	3	3	11
PREDICTED: Stegastes partitus myomesin 1 (myom1), transcript variant X1, mRNA			3		3
PREDICTED: Stegastes partitus myomesin 1 (myom1), transcript variant X2, mRNA			5	4	9
PREDICTED: Stegastes partitus myomesin-1-like (LOC103361565), transcript variant X3, mRNA	3	4	4	3	14
PREDICTED: Stegastes partitus myomesin-2-like (LOC103359051), transcript variant X4, mRNA			3	1	4
PREDICTED: Stegastes partitus myosin binding protein C, fast type (mybpc2), transcript variant X5, mRNA			1		1
PREDICTED: Stegastes partitus myosin binding protein C, slow type (mybpc1), transcript variant X11, mRNA				1	1
PREDICTED: Stegastes partitus myosin-6-like (LOC103365363), mRNA			1	3	4
PREDICTED: Stegastes partitus myosin-7 (LOC103364123), transcript variant X4, mRNA				1	1
PREDICTED: Stegastes partitus myosin-7-like (LOC103375113), partial mRNA	2				2
PREDICTED: Stegastes partitus myotubularin related protein 4 (mtmr4), transcript variant X3, mRNA			1		1
PREDICTED: Stegastes partitus nebulin (neb), mRNA	7	9	19	11	46
PREDICTED: Stegastes partitus nesprin-2-like (LOC103374617), partial mRNA				1	1
PREDICTED: Stegastes partitus nuclear factor 1 X-type-like (LOC103353631), transcript variant X11, mRNA			1		1
PREDICTED: Stegastes partitus nuclear factor 1 X-type-like (LOC103353631), transcript variant X9, mRNA	1	1	2	2	6
PREDICTED: Stegastes partitus nuclear factor 1 X-type-like (LOC103370143), transcript variant X4, mRNA			1		1
PREDICTED: Stegastes partitus nuclear receptor corepressor 1 (ncor1), transcript variant X4, mRNA				1	1
PREDICTED: Stegastes partitus nucleoporin 210kDa (nup210), transcript variant X3, mRNA				1	1
PREDICTED: Stegastes partitus obscurin, cytoskeletal calmodulin and titin-interacting RhoGEF (obscn), mRNA			3	1	4
PREDICTED: Stegastes partitus obscurin-like (LOC103375358), partial mRNA			2	2	4
PREDICTED: Stegastes partitus obscurin-like (LOC103375727), partial mRNA	1		1	1	3
PREDICTED: Stegastes partitus obscurin-like (LOC103375856), partial mRNA			1		1
PREDICTED: Stegastes partitus obscurin-like 1 (obsl1), mRNA			1		1
PREDICTED: Stegastes partitus obscurin-like protein 1 (LOC103371765), transcript variant X9, mRNA			1		1
PREDICTED: Stegastes partitus PAN3 poly(A) specific ribonuclease subunit (pan3), mRNA			1		1
PREDICTED: Stegastes partitus PDS5, regulator of cohesion maintenance, homolog A (S. cerevisiae) (pds5a), transcript variant X6, mRNA			1		1
PREDICTED: Stegastes partitus phosphatidate phosphatase LPIN1-like (LOC103362566), transcript variant X5, mRNA	1	1		2	4
PREDICTED: Stegastes partitus phosphatidylinositol 3-kinase regulatory subunit alpha-like (LOC103373661), mRNA			1		1
PREDICTED: Stegastes partitus phosphofurin acidic cluster sorting protein 2 (pacs2), transcript variant X2, mRNA	1				1
PREDICTED: Stegastes partitus phosphorylase kinase, beta (phkb), transcript variant X3, mRNA	1				1
PREDICTED: Stegastes partitus phosphorylase kinase, gamma 1 (muscle) (phkg1), mRNA			5		5
PREDICTED: Stegastes partitus plectin-like (LOC103365769), transcript variant X5, mRNA			2	1	3
PREDICTED: Stegastes partitus polycystic kidney disease 1 (autosomal dominant) (pkd1), transcript variant X2, mRNA	1			1	2
PREDICTED: Stegastes partitus polymerase I and transcript release factor (ptrf), mRNA	1				1
PREDICTED: Stegastes partitus probable E3 ubiquitin-protein ligase HERC1 (LOC103365824), partial mRNA				1	1
PREDICTED: Stegastes partitus probable E3 ubiquitin-protein ligase HERC1 (LOC103373882), mRNA			1		1
PREDICTED: Stegastes partitus proteasome (prosome, macropain) 26S subunit, non-ATPase, 1 (psmd1), mRNA	3	2			5
PREDICTED: Stegastes partitus protein capicua homolog (LOC103362868), transcript variant X3, mRNA				1	1
PREDICTED: Stegastes partitus Rho guanine nucleotide exchange factor (GEF) 4 (arhgef4), transcript variant X2, mRNA	1				1
PREDICTED: Stegastes partitus ring finger protein 24 (rnf24), transcript variant X1, mRNA			1		1
PREDICTED: Stegastes partitus ryanodine receptor 1-like (LOC103368261), transcript variant X8, mRNA			1	2	3
PREDICTED: Stegastes partitus ryanodine receptor 1-like (LOC103368738), mRNA	4		16	6	26
PREDICTED: Stegastes partitus ryanodine receptor 3 (ryr3), transcript variant X4, mRNA	3	1	5	4	13
PREDICTED: Stegastes partitus ryanodine receptor 3-like (LOC103373042), mRNA	1	2		1	4
PREDICTED: Stegastes partitus sarcalumenin (srl), transcript variant X1, mRNA			1		1
PREDICTED: Stegastes partitus sarcalumenin (srl), transcript variant X2, mRNA			2	1	3
PREDICTED: Stegastes partitus sarcalumenin-like (LOC103372010), mRNA	1				1
PREDICTED: Stegastes partitus sarcoplasmic/endoplasmic reticulum calcium ATPase 1 (LOC103371843), transcript variant X2, mRNA	2	1	11	8	22
PREDICTED: Stegastes partitus sarcosine dehydrogenase (sardh), mRNA				1	1
PREDICTED: Stegastes partitus secretory carrier-associated membrane protein 1-like (LOC103366372), transcript variant X2, mRNA	1				1
PREDICTED: Stegastes partitus semaphorin-6D-like (LOC103360390), transcript variant X2, mRNA			1		1
PREDICTED: Stegastes partitus serine/threonine-protein kinase SIK2-like (LOC103352856), transcript variant X2, mRNA			1		1
PREDICTED: Stegastes partitus slingshot protein phosphatase 2 (ssh2), mRNA	2				2
PREDICTED: Stegastes partitus small muscle protein, X-linked (smpx), transcript variant X2, mRNA			2	1	3
PREDICTED: Stegastes partitus sodium-coupled neutral amino acid transporter 3-like (LOC103360384), transcript variant X2, mRNA			1		1
PREDICTED: Stegastes partitus sodium-dependent multivitamin transporter-like (LOC103364194), transcript variant X3, mRNA				1	1
PREDICTED: Stegastes partitus solute carrier family 43 member 3-like (LOC103366531), mRNA			1		1
PREDICTED: Stegastes partitus sorbin and SH3 domain-containing protein 1-like (LOC103359328), mRNA	1				1
PREDICTED: Stegastes partitus spectrin repeat containing, nuclear envelope 2 (syne2), partial mRNA			1		1
PREDICTED: Stegastes partitus SRSF protein kinase 3-like (LOC103365909), mRNA	1				1
PREDICTED: Stegastes partitus staufen double-stranded RNA binding protein 2 (stau2), mRNA			1		1
PREDICTED: Stegastes partitus STE20-related kinase adaptor beta (stradb), mRNA	1				1
PREDICTED: Stegastes partitus strawberry notch homolog 2 (Drosophila) (sbno2), transcript variant X3, mRNA			1		1
PREDICTED: Stegastes partitus strawberry notch homolog 2 (Drosophila) (sbno2), transcript variant X5, mRNA	1				1
PREDICTED: Stegastes partitus supervillin (svil), transcript variant X4, mRNA	3				3
PREDICTED: Stegastes partitus supervillin-like (LOC103363852), transcript variant X4, mRNA			1		1
PREDICTED: Stegastes partitus supervillin-like (LOC103370525), transcript variant X6, mRNA	1	2			3
PREDICTED: Stegastes partitus supervillin-like (LOC103370525), transcript variant X8, mRNA	4	3	2	1	10
PREDICTED: Stegastes partitus synaptogyrin 2 (syngr2), mRNA	2	3			5
PREDICTED: Stegastes partitus tankyrase-1 (LOC103357689), mRNA				1	1
PREDICTED: Stegastes partitus TGF-beta activated kinase 1/MAP3K7 binding protein 3 (tab3), mRNA				1	1
PREDICTED: Stegastes partitus thyroid hormone receptor interactor 12 (trip12), transcript variant X4, mRNA			2		2
PREDICTED: Stegastes partitus titin (ttn), mRNA	4	4	15	4	27
PREDICTED: Stegastes partitus titin-like (LOC103369123), transcript variant X26, mRNA		1	6	2	9
PREDICTED: Stegastes partitus trans-2,3-enoyl-CoA reductase (tecr), transcript variant X2, mRNA			2		2
PREDICTED: Stegastes partitus transcription factor 3 (tcf3), transcript variant X2, mRNA				1	1
PREDICTED: Stegastes partitus transcriptional enhancer factor TEF-5-like (LOC103355928), transcript variant X8, mRNA				1	1
PREDICTED: Stegastes partitus troponin I, slow skeletal muscle-like (LOC103366865), mRNA				1	1
PREDICTED: Stegastes partitus U2 small nuclear RNA auxiliary factor 2 (u2af2), transcript variant X2, mRNA	1				1
PREDICTED: Stegastes partitus UBA domain containing 1 (ubac1), transcript variant X2, mRNA	1				1
PREDICTED: Stegastes partitus ubiquitin carboxyl-terminal hydrolase 34-like (LOC103374368), partial mRNA				2	2
PREDICTED: Stegastes partitus ubiquitin protein ligase E3 component n-recognin 4 (ubr4), transcript variant X7, mRNA	1	2			3
PREDICTED: Stegastes partitus ubiquitin protein ligase E3 component n-recognin 4 (ubr4), transcript variant X8, mRNA	3				3
PREDICTED: Stegastes partitus ubiquitin protein ligase E3 component n-recognin 5 (ubr5), transcript variant X7, mRNA				1	1
PREDICTED: Stegastes partitus ubiquitin specific peptidase 25 (usp25), transcript variant X2, mRNA	1	1	1	1	4
PREDICTED: Stegastes partitus ubiquitin specific peptidase 28 (usp28), transcript variant X4, mRNA				1	1
PREDICTED: Stegastes partitus ubiquitin specific peptidase 47 (usp47), transcript variant X2, mRNA	1		1		2
PREDICTED: Stegastes partitus ubiquitin specific peptidase 7 (herpes virus-associated) (usp7), transcript variant X3, mRNA	5				5
PREDICTED: Stegastes partitus ubiquitin specific peptidase 9, X-linked (usp9x), transcript variant X5, mRNA		1	1		2
PREDICTED: Stegastes partitus ubiquitin-associated protein 2-like (LOC103366656), transcript variant X3, mRNA	2	1	1		4
PREDICTED: Stegastes partitus ubiquitin-like modifier activating enzyme 1 (uba1), transcript variant X2, mRNA		2	1		3
PREDICTED: Stegastes partitus unc-51 like autophagy activating kinase 1 (ulk1), transcript variant X2, mRNA			1		1
PREDICTED: Stegastes partitus vacuole membrane protein 1 (vmp1), mRNA				1	1
PREDICTED: Stegastes partitus v-erb-b2 avian erythroblastic leukemia viral oncogene homolog 4 (erbb4), mRNA	1				1
PREDICTED: Stegastes partitus vitamin D3 receptor B (LOC103354986), mRNA			1		1
PREDICTED: Stegastes partitus WD and tetratricopeptide repeats 1 (wdtc1), transcript variant X6, mRNA			1		1
PREDICTED: Stegastes partitus xin actin-binding repeat containing 2 (xirp2), mRNA		1	1		2
PREDICTED: Stegastes partitus Y+L amino acid transporter 2-like (LOC103358814), mRNA	1		1		2
PREDICTED: Stegastes partitus zinc finger protein 652 (znf652), transcript variant X3, mRNA				1	1
PREDICTED: Stegastes partitus zinc finger, SWIM-type containing 5 (zswim5), mRNA			1		1
PREDICTED: Sus scrofa actin related protein 2/3 complex, subunit 1A, 41kDa (ARPC1A), transcript variant X1, mRNA		1			1
PREDICTED: Sus scrofa AHNAK nucleoprotein 2 (AHNAK2), mRNA			1		1
PREDICTED: Sus scrofa formin homology 2 domain containing 3 (FHOD3), mRNA			1		1
PREDICTED: Sus scrofa sarcalumenin-like (LOC100514098), mRNA				1	1
PREDICTED: Sus scrofa solute carrier family 43 (amino acid system L transporter), member 2 (SLC43A2), transcript variant X1, mRNA		1			1
PREDICTED: Taeniopygia guttata aarF domain containing kinase 3 (ADCK3), mRNA				1	1
PREDICTED: Taeniopygia guttata fibrillin 2 (FBN2), mRNA				2	2
PREDICTED: Taeniopygia guttata phosphorylase b kinase gamma catalytic chain, skeletal muscle isoform-like (LOC100218456), misc_RNA				1	1
PREDICTED: Taeniopygia guttata SEC24 family, member C (S. cerevisiae) (SEC24C), mRNA	1				1
PREDICTED: Taeniopygia guttata ubiquitin protein ligase E3 component n-recognin 4 (UBR4), mRNA	2				2
PREDICTED: Takifugu rubripes 6-phosphofructokinase, muscle type-like (LOC101068520), mRNA	1				1
PREDICTED: Takifugu rubripes aconitate hydratase, mitochondrial-like (LOC101069495), mRNA	1		2	2	5
PREDICTED: Takifugu rubripes adenylyl cyclase-associated protein 2-like (LOC101072561), mRNA	1				1
PREDICTED: Takifugu rubripes ankyrin-1-like (LOC101071469), mRNA				1	1
PREDICTED: Takifugu rubripes ankyrin-2-like (LOC101064954), mRNA				1	1
PREDICTED: Takifugu rubripes ankyrin-2-like (LOC101079965), mRNA		1			1
PREDICTED: Takifugu rubripes B-cell CLL/lymphoma 9 protein-like (LOC101061473), mRNA				1	1
PREDICTED: Takifugu rubripes calcium/calmodulin-dependent protein kinase type II subunit beta-like, transcript variant 14 (LOC101061448), mRNA				1	1
PREDICTED: Takifugu rubripes chaperone activity of bc1 complex-like, mitochondrial-like (LOC101067122), mRNA				1	1
PREDICTED: Takifugu rubripes chaperone activity of bc1 complex-like, mitochondrial-like (LOC101074319), mRNA				1	1
PREDICTED: Takifugu rubripes citrate synthase, mitochondrial-like (LOC101075729), mRNA			1		1
PREDICTED: Takifugu rubripes C-myc promoter-binding protein-like (LOC101065079), mRNA			2		2
PREDICTED: Takifugu rubripes collagen alpha-1(V) chain-like (LOC101079510), mRNA				1	1
PREDICTED: Takifugu rubripes collagen alpha-2(V) chain-like (LOC101078294), mRNA			2		2
PREDICTED: Takifugu rubripes dedicator of cytokinesis protein 7-like, transcript variant 3 (LOC101064273), mRNA	1				1
PREDICTED: Takifugu rubripes dihydrolipoyllysine-residue acetyltransferase component of pyruvate dehydrogenase complex, mitochondrial-like, transcript variant 2 (LOC101074729), mRNA			1		1
PREDICTED: Takifugu rubripes dihydrolipoyllysine-residue succinyltransferase component of 2-oxoglutarate dehydrogenase complex, mitochondrial-like (LOC101064678), mRNA				2	2
PREDICTED: Takifugu rubripes DNA-directed RNA polymerase III subunit RPC2-like (LOC101079289), mRNA	1				1
PREDICTED: Takifugu rubripes double-stranded RNA-binding protein Staufen homolog 2-like (LOC101067203), mRNA			1		1
PREDICTED: Takifugu rubripes E3 ubiquitin-protein ligase HERC2-like (LOC101064050), mRNA	1				1
PREDICTED: Takifugu rubripes E3 ubiquitin-protein ligase mib1-like, transcript variant 2 (LOC101079101), mRNA				1	1
PREDICTED: Takifugu rubripes E3 ubiquitin-protein ligase TRIP12-like (LOC101064592), mRNA	1				1
PREDICTED: Takifugu rubripes eukaryotic translation initiation factor 4 gamma 3-like (LOC101063379), mRNA	1				1
PREDICTED: Takifugu rubripes F-box/WD repeat-containing protein 7-like (LOC101062488), mRNA			1		1
PREDICTED: Takifugu rubripes F-box-like/WD repeat-containing protein TBL1XR1-like (LOC101066969), mRNA				1	1
PREDICTED: Takifugu rubripes FERM domain-containing protein 5-like (LOC101062330), mRNA				1	1
PREDICTED: Takifugu rubripes FH1/FH2 domain-containing protein 3-like (LOC101066985), mRNA				1	1
PREDICTED: Takifugu rubripes fibronectin type III and SPRY domain-containing protein 2-like (LOC101069991), mRNA		1	2		3
PREDICTED: Takifugu rubripes filamin-C-like (LOC101076847), partial mRNA				1	1
PREDICTED: Takifugu rubripes gamma-sarcoglycan-like (LOC101072705), mRNA	1				1
PREDICTED: Takifugu rubripes glycogen debranching enzyme-like (LOC101071621), mRNA		1	1	2	4
PREDICTED: Takifugu rubripes golgin subfamily A member 2-like (LOC101077780), mRNA				1	1
PREDICTED: Takifugu rubripes GPI ethanolamine phosphate transferase 2-like (LOC101076429), mRNA				1	1
PREDICTED: Takifugu rubripes importin subunit alpha-3-like (LOC101065639), mRNA	1	1			2
PREDICTED: Takifugu rubripes large neutral amino acids transporter small subunit 2-like (LOC101077604), mRNA		1			1
PREDICTED: Takifugu rubripes LIM domain-binding protein 1-like (LOC101069504), mRNA				1	1
PREDICTED: Takifugu rubripes mitofusin-2-like (LOC101071552), mRNA				1	1
PREDICTED: Takifugu rubripes multiple PDZ domain protein-like (LOC101078693), partial mRNA				1	1
PREDICTED: Takifugu rubripes myomegalin-like (LOC101063757), mRNA			1		1
PREDICTED: Takifugu rubripes myomesin-1-like (LOC101063877), mRNA	3	2	2	2	9
PREDICTED: Takifugu rubripes myosin-binding protein C, cardiac-type-like (LOC101066948), mRNA				2	2
PREDICTED: Takifugu rubripes NADPH oxidase organizer 1 (noxo1), mRNA				1	1
PREDICTED: Takifugu rubripes neutral amino acid transporter A-like (LOC101068457), mRNA			1		1
PREDICTED: Takifugu rubripes phosphofurin acidic cluster sorting protein 2-like (LOC101075799), mRNA				1	1
PREDICTED: Takifugu rubripes phosphorylase b kinase regulatory subunit beta-like (LOC101078319), mRNA				1	1
PREDICTED: Takifugu rubripes probable ubiquitin carboxyl-terminal hydrolase FAF-X-like (LOC101067757), mRNA		1			1
PREDICTED: Takifugu rubripes protein FAM135A-like (LOC101075223), mRNA		1			1
PREDICTED: Takifugu rubripes ras-related protein Rab-5A-like (LOC101071138), mRNA			1		1
PREDICTED: Takifugu rubripes rho-related BTB domain-containing protein 3-like (LOC101068088), mRNA			1		1
PREDICTED: Takifugu rubripes RING finger and CCCH-type zinc finger domain-containing protein 2-like (LOC101068597), mRNA			1		1
PREDICTED: Takifugu rubripes RNA-binding protein Musashi homolog 2-like, transcript variant 2 (LOC101079157), mRNA			1		1
PREDICTED: Takifugu rubripes ryanodine receptor 3-like (LOC101061096), mRNA			1	1	2
PREDICTED: Takifugu rubripes serine/threonine-protein kinase 3-like (LOC101074579), mRNA			1		1
PREDICTED: Takifugu rubripes signal peptide, CUB and EGF-like domain-containing protein 3-like (LOC101079580), mRNA				1	1
PREDICTED: Takifugu rubripes sodium- and chloride-dependent creatine transporter 1-like (LOC101073125), mRNA			1		1
PREDICTED: Takifugu rubripes sodium-coupled neutral amino acid transporter 3-like (LOC101077095), mRNA			1		1
PREDICTED: Takifugu rubripes sodium-dependent neutral amino acid transporter SLC6A17-like (LOC101072381), mRNA			1		1
PREDICTED: Takifugu rubripes splicing factor 3B subunit 1-like (LOC101077688), mRNA				1	1
PREDICTED: Takifugu rubripes stromal interaction molecule 2-like (LOC101072776), mRNA		1			1
PREDICTED: Takifugu rubripes syndecan-2-A-like (LOC101064109), mRNA				1	1
PREDICTED: Takifugu rubripes titin-like (LOC101062366), misc_RNA			1		1
PREDICTED: Takifugu rubripes titin-like (LOC101069335), misc_RNA	5	3	2	2	12
PREDICTED: Takifugu rubripes T-lymphoma invasion and metastasis-inducing protein 2-like (LOC101071335), mRNA		1			1
PREDICTED: Takifugu rubripes translocation protein SEC63 homolog (LOC101074362), mRNA		2			2
PREDICTED: Takifugu rubripes trinucleotide repeat-containing gene 18 protein-like (LOC101078232), mRNA	2				2
PREDICTED: Takifugu rubripes tyrosine-protein phosphatase non-receptor type 21-like (LOC101078821), mRNA				1	1
PREDICTED: Takifugu rubripes ubiquitin carboxyl-terminal hydrolase 24-like (LOC101078941), mRNA	1				1
PREDICTED: Takifugu rubripes uncharacterized LOC101073831 (LOC101073831), mRNA	1		2	3	6
PREDICTED: Takifugu rubripes uncharacterized LOC101077615 (LOC101077615), mRNA	1				1
PREDICTED: Tarsius syrichta adenosine monophosphate deaminase 3 (AMPD3), transcript variant X2, mRNA	1				1
PREDICTED: Tarsius syrichta eukaryotic translation elongation factor 2 (EEF2), mRNA				1	1
PREDICTED: Tarsius syrichta lysine (K)-specific demethylase 4B (KDM4B), partial mRNA		1			1
PREDICTED: Tarsius syrichta ryanodine receptor 1-like (LOC103250526), partial mRNA	1		1		2
PREDICTED: Tarsius syrichta titin (TTN), mRNA		2			2
PREDICTED: Trichechus manatus latirostris aconitase 2, mitochondrial (ACO2), mRNA		1		1	2
PREDICTED: Trichechus manatus latirostris cullin 1 (CUL1), mRNA		1			1
PREDICTED: Trichechus manatus latirostris uncharacterized LOC101360989 (LOC101360989), mRNA	2				2
PREDICTED: Tupaia chinensis CD151 molecule (Raph blood group) (CD151), mRNA				1	1
PREDICTED: Tupaia chinensis HECT and RLD domain containing E3 ubiquitin protein ligase family member 1 (HERC1), mRNA			1		1
PREDICTED: Tupaia chinensis low density lipoprotein receptor-related protein 1 (LRP1), mRNA			1		1
PREDICTED: Tupaia chinensis titin-like (LOC102500174), mRNA	2	1		1	4
PREDICTED: Ursus maritimus furry homolog (Drosophila) (FRY), mRNA	2				2
PREDICTED: Ursus maritimus megakaryoblastic leukemia (translocation) 1 (MKL1), transcript variant X2, mRNA				1	1
PREDICTED: Ursus maritimus periostin, osteoblast specific factor (POSTN), transcript variant X6, mRNA			1		1
PREDICTED: Ursus maritimus solute carrier family 38, member 3 (SLC38A3), mRNA	1	1	2	3	7
PREDICTED: Vicugna pacos myotubularin related protein 4 (MTMR4), mRNA		1		1	2
PREDICTED: Vicugna pacos titin-like (LOC102543991), mRNA		1	1	3	5
PREDICTED: Xiphophorus maculatus A-kinase anchor protein 11-like (LOC102229758), mRNA		1			1
PREDICTED: Xiphophorus maculatus citrate synthase, mitochondrial-like (LOC102231929), mRNA			1	1	2
PREDICTED: Xiphophorus maculatus coenzyme Q-binding protein COQ10 homolog A, mitochondrial-like (LOC102221461), mRNA				1	1
PREDICTED: Xiphophorus maculatus CUGBP Elav-like family member 2-like (LOC102219278), mRNA			1		1
PREDICTED: Xiphophorus maculatus cytoplasmic dynein 1 heavy chain 1-like (LOC102224928), mRNA	1				1
PREDICTED: Xiphophorus maculatus DDB1- and CUL4-associated factor 6-like (LOC102223281), mRNA	1		1		2
PREDICTED: Xiphophorus maculatus E3 ubiquitin-protein ligase HERC2-like (LOC102234699), mRNA		1			1
PREDICTED: Xiphophorus maculatus E3 ubiquitin-protein ligase RNF123-like (LOC102219009), mRNA		1			1
PREDICTED: Xiphophorus maculatus E3 ubiquitin-protein ligase TRIP12-like (LOC102217932), mRNA	1			1	2
PREDICTED: Xiphophorus maculatus E3 ubiquitin-protein ligase UBR4-like (LOC102229744), mRNA	2				2
PREDICTED: Xiphophorus maculatus ELKS/Rab6-interacting/CAST family member 1-like (LOC102225383), mRNA	1				1
PREDICTED: Xiphophorus maculatus eukaryotic translation initiation factor 4 gamma 2-like (LOC102221686), partial mRNA	2				2
PREDICTED: Xiphophorus maculatus fibrillin-1-like (LOC102222084), mRNA	1				1
PREDICTED: Xiphophorus maculatus fragile X mental retardation syndrome-related protein 2-like (LOC102222603), mRNA				1	1
PREDICTED: Xiphophorus maculatus heat shock protein 75 kDa, mitochondrial-like (LOC102230307), mRNA				1	1
PREDICTED: Xiphophorus maculatus histone-lysine N-methyltransferase Smyd1-like (LOC102228082), mRNA	2	1	2	1	6
PREDICTED: Xiphophorus maculatus importin subunit alpha-3-like (LOC102236520), mRNA		1			1
PREDICTED: Xiphophorus maculatus junctophilin-2-like (LOC102227715), mRNA			1		1
PREDICTED: Xiphophorus maculatus kelch domain-containing protein 3-like (LOC102232941), mRNA	1	1	1		3
PREDICTED: Xiphophorus maculatus kelch-like protein 31-like (LOC102219055), mRNA			2	1	3
PREDICTED: Xiphophorus maculatus kelch-like protein 5-like (LOC102235835), mRNA	1				1
PREDICTED: Xiphophorus maculatus kinesin-1 heavy chain-like (LOC102235968), mRNA		1			1
PREDICTED: Xiphophorus maculatus kinesin-like protein KIF13B-like (LOC102237530), mRNA				1	1
PREDICTED: Xiphophorus maculatus la-related protein 1-like (LOC102219014), mRNA			1		1
PREDICTED: Xiphophorus maculatus large neutral amino acids transporter small subunit 2-like (LOC102238406), mRNA		1			1
PREDICTED: Xiphophorus maculatus leucine-rich repeat flightless-interacting protein 2-like (LOC102224205), mRNA				1	1
PREDICTED: Xiphophorus maculatus methionine synthase-like (LOC102216687), mRNA			1		1
PREDICTED: Xiphophorus maculatus myomesin-2-like (LOC102216694), mRNA		1	2	1	4
PREDICTED: Xiphophorus maculatus nebulin-like (LOC102225234), mRNA			6		6
PREDICTED: Xiphophorus maculatus obscurin-like (LOC102229265), mRNA				1	1
PREDICTED: Xiphophorus maculatus putative oxidoreductase GLYR1-like (LOC102221694), mRNA		1			1
PREDICTED: Xiphophorus maculatus sarcoplasmic/endoplasmic reticulum calcium ATPase 1-like (LOC102238060), mRNA			1		1
PREDICTED: Xiphophorus maculatus SH3 domain and tetratricopeptide repeat-containing protein 2-like (LOC102227225), mRNA		1			1
PREDICTED: Xiphophorus maculatus tight junction protein ZO-2-like (LOC102227657), mRNA		1			1
PREDICTED: Xiphophorus maculatus titin-like (LOC102219802), mRNA	3	2	2	4	11
PREDICTED: Xiphophorus maculatus transitional endoplasmic reticulum ATPase-like (LOC102234278), mRNA	1	2			3
PREDICTED: Xiphophorus maculatus U1 small nuclear ribonucleoprotein 70 kDa-like (LOC102222223), mRNA	1				1
PREDICTED: Xiphophorus maculatus ubiquitin carboxyl-terminal hydrolase 25-like (LOC102217867), transcript variant X2, mRNA		1			1
PREDICTED: Xiphophorus maculatus very-long-chain (3R)-3-hydroxyacyl-[acyl-carrier protein] dehydratase 1-like (LOC102229999), mRNA			2	1	3
PREDICTED: Xiphophorus maculatus very-long-chain enoyl-CoA reductase-like (LOC102224945), mRNA			2	1	3
PREDICTED: Xiphophorus maculatus voltage-dependent calcium channel gamma-6 subunit-like (LOC102219557), mRNA				1	1
PREDICTED: Zonotrichia albicollis aarF domain containing kinase 3 (ADCK3), mRNA	1			2	3
PREDICTED: Zonotrichia albicollis SHC (Src homology 2 domain containing) transforming protein 2 (SHC2), mRNA			1		1
PREDICTED: Zonotrichia albicollis solute carrier family 43 (amino acid system L transporter), member 2 (SLC43A2), transcript variant X2, mRNA	2				2
PREDICTED: Zonotrichia albicollis ubiquitin protein ligase E3 component n-recognin 4 (UBR4), mRNA		2			2
Propionibacterium acnes hdn-1, complete genome			1	1	2
Propionibacterium acnes HL096PA1, complete genome		1			1
Prosopium williamsoni mitochondrion, complete genome	4		4		8
Protopterus annectens titin (TTN) gene, partial cds				2	2
Pseudopleuronectes americanus isolate JC215 18S ribosomal RNA gene, partial sequence		2	3		5
Rainbow trout histone H2A and H3 genes	3		2	6	11
Rana andersonii clone 507 andersonin-7 peptide precursor, mRNA, complete cds			1		1
Rana signata isolate RZ200 28S ribosomal RNA gene, partial sequence				1	1
Rickettsia japonica YH strain YH 23S ribosomal RNA, complete sequence	1				1
Rickettsia rickettsii str. Iowa strain Iowa 23S ribosomal RNA, complete sequence	1				1
S.salar sGnRH gene				2	2
S.trutta mRNA for slow myotomal muscle tropomyosin	4		3	7	14
Salmo gairdnerii H1 histone gene		3	4	3	10
Salmo marmoratus clone PG13ma marker PG13 genomic sequence				1	1
Salmo salar 1-acyl-sn-glycerol-3-phosphate acyltransferase gamma (plcc), mRNA			1		1
Salmo salar 26S protease regulatory subunit S10B (prs10), mRNA		1		1	2
Salmo salar 26S proteasome non-ATPase regulatory subunit 12 (psd12), mRNA	3				3
Salmo salar 26S proteasome non-ATPase regulatory subunit 3 (psd3), mRNA	6	4		1	11
Salmo salar 26S proteasome non-ATPase regulatory subunit 7 like 1 (LOC100194665), mRNA	2				2
Salmo salar 3-hydroxy-3-methylglutaryl-coenzyme A reductase (hmdh), mRNA	1				1
Salmo salar 40S ribosomal protein S30 (rs30), mRNA				2	2
Salmo salar 4F2 cell-surface antigen heavy chain (4f2), mRNA				1	1
Salmo salar Actin-related protein 8 (arp8), mRNA				1	1
Salmo salar adenosine monophosphate deaminase 1 (isoform M) (ampd1), mRNA	7	6	20	4	37
Salmo salar adenosine monophosphate deaminase 3 (ampd3), mRNA	3	6			9
Salmo salar adenylosuccinate synthase like 1 (adssl1), mRNA			2		2
Salmo salar adenylosuccinate synthase like 2 (adssl2), mRNA	2		7	4	13
Salmo salar ADP-ribosylation factor-like 15 (arl15), mRNA				1	1
Salmo salar ADP-ribosylation factor-like protein 6-interacting protein 1 (ar6p1), mRNA				2	2
Salmo salar Alanyl-tRNA synthetase, cytoplasmic (syac), mRNA				1	1
Salmo salar aldolase a, fructose-bisphosphate 1 (LOC100194624), mRNA	13	3	6	6	28
Salmo salar aldolase a, fructose-bisphosphate 2 (LOC100194623), mRNA				4	4
Salmo salar Alpha-enolase (enoa), mRNA	1	1	2	1	5
Salmo salar Anaphase-promoting complex subunit 7 (apc7), mRNA				1	1
Salmo salar Angiotensinogen (angt), mRNA				1	1
Salmo salar Annexin A1 (anxa1), mRNA				1	1
Salmo salar annexin A6 (anxa6), mRNA			1		1
Salmo salar apoptosis inhibitor 5 (api5), mRNA				2	2
Salmo salar archease (arch), mRNA	1				1
Salmo salar aryl hydrocarbon receptor 2 delta (ahr2d), mRNA				1	1
Salmo salar Aspartate aminotransferase, cytoplasmic (aatc), mRNA			1	2	3
Salmo salar aspartyl aminopeptidase (dnpep), mRNA		1			1
Salmo salar Aspartyl beta-hydroxylase-like (LOC100194596), mRNA	1		1	2	4
Salmo salar Aspartyl-tRNA synthetase, cytoplasmic (sydc), mRNA	1				1
Salmo salar ATG4 autophagy related 4 homolog B (S. cerevisiae) (atg4b), mRNA	4	7			11
Salmo salar ATG7 autophagy related 7 homolog (S. cerevisiae) (atg7), mRNA		1			1
Salmo salar ATP synthase, H+ transporting, mitochondrial F1 complex, alpha subunit 1, cardiac muscle (atp5a1), mRNA		2	1	6	9
Salmo salar ATP-binding cassette, sub-family F (GCN20), member 2 (abcf2), mRNA	2	1			3
Salmo salar BAC CH214-363E24 (Children's Hospital Oakland Research Institute Atlantic Salmon BAC Library) complete sequence	6	14	13	23	56
Salmo salar BAC CH214-397C7 (Children's Hospital Oakland Research Institute Atlantic Salmon BAC Library) complete sequence	2	5	4	1	12
Salmo salar BAC S0188I22, partial sequence	2		2		4
Salmo salar block of proliferation 1 (bop1), mRNA		1			1
Salmo salar brain protein 16 (brp16), mRNA		1	6	1	8
Salmo salar bromodomain containing 2 (brd2), mRNA				1	1
Salmo salar Butyrate response factor 2 (tisd), mRNA			1		1
Salmo salar c20orf149 protein (ppdpf), mRNA	2	3	2	2	9
Salmo salar Calcium-binding and coiled-coil domain-containing protein 2 (caco2), mRNA	6	8	3		17
Salmo salar Calpastatin (ical), mRNA	7	11	9	10	37
Salmo salar calsequestrin-like (LOC100196652), mRNA	2		1		3
Salmo salar canopy4 (cnpy4), mRNA		1			1
Salmo salar Cap1 CAP, adenylate cyclase-associated protein 1 (cap1), mRNA				1	1
Salmo salar caspase 7 gene, complete cds	1				1
Salmo salar Cathepsin B (catb), mRNA	6	2		1	9
Salmo salar CD029 protein (cd029), mRNA	1				1
Salmo salar CDC5 cell division cycle 5-like (S. pombe) (cdc5l), mRNA	1			1	2
Salmo salar CDK5 regulatory subunit-associated protein 1-like 1 (cdkal), mRNA			1	1	2
Salmo salar Cee (LOC100136505), mRNA	2				2
Salmo salar Cell division cycle 2-like protein kinase 6 (cd2l6), mRNA	1				1
Salmo salar charged multivesicular body protein 3 (chmp3), mRNA			1		1
Salmo salar choline/ethanolamine phosphotransferase 1 (cept1), mRNA	1				1
Salmo salar chromatin modifying protein 2a (Chmp2a), male-specific lethal-1-like protein (Hampin), gastric inhibitory polypeptide (Gip), EAP30 subunit of ELL complex b (Eap30b), and nuclear domain 10 protein 52b (Ndp52b) genes, complete cds; BAC05032 (BAC05032) pseudogene, partial sequence; HoxB8bb (HoxB8bb) pseudogene, complete sequence; homeobox protein HoxB6bb (HoxB6bb) and homeobox protein Ho…	4		1	3	8
Salmo salar Cisplatin resistance-associated overexpressed protein (crop), mRNA				1	1
Salmo salar clone 115J17 TCR gamma locus region			2	1	3
Salmo salar clone 11F04_73D15 interferon alpha 1-like gene, complete sequence; growth hormone 1 gene, complete cds; and skeletal muscle sodium channel alpha subunit-like, myosin alkali light chain-like, and microtubule-associated protein Tau-like genes, complete sequence	1	4	6	3	14
Salmo salar clone 242N16 formin-binding protein 1 gene, partial sequence and TCR gamma locus region	1		12	8	21
Salmo salar clone 249L01 TCR-alpha/delta locus, genomic sequence			1	4	5
Salmo salar clone 251P16 TCR-alpha/delta locus, genomic sequence	4			5	9
Salmo salar clone 257A09 TCR gamma locus region	1	3	2	1	7
Salmo salar clone 261P24 interferon-inducible GTPase_b and interferon-inducible GTPase_a genes, complete cds; and TCR-gamma constant region locus	2	2	3	7	14
Salmo salar clone 272P16 chaperonin gene, complete cds; myosin 1 gene, partial cds; and TCR-gamma locus, partial sequence	4	4	6	10	24
Salmo salar clone 31E09 TCR-alpha/delta locus, genomic sequence	5				5
Salmo salar clone 39N03 TCR-alpha/delta locus, genomic sequence				3	3
Salmo salar clone 63I10 growth hormone 2 gene, complete cds; and skeletal muscle sodium channel alpha subunit-like, myosin alkali light chain-like, and microtubule-associated protein Tau-like genes, complete sequence	4		23	2	29
Salmo salar clone Alu269 microsatellite sequence				2	2
Salmo salar clone BAC 105M10 orphan nuclear receptor Dax-1 (Dax1) gene, complete cds				1	1
Salmo salar clone BAC 19C14 DOT1-like histone H3 methyltransferase pseudogene, complete sequence; anti-mullerian hormone gene, complete cds; ornithine decarboxylase antizyme 1 pseudogene, complete sequence; oogenesis-related protein gene, complete cds; and nuclear factor interleukin 3 regulated pseudogene, complete sequence	7	5	10	9	31
Salmo salar clone BAC 217E24 Foxl2 pseudogene, complete sequence	7	9	4	2	22
Salmo salar clone BAC 24B13 genomic sequence	2	2	5	8	17
Salmo salar clone BAC 261D01 Foxl2-like protein (Foxl2) gene, complete cds	4	2	13	10	29
Salmo salar clone BAC 33H18 orphan nuclear receptor Dax-1 (Dax1) gene, complete cds; and X-linked interleukin-1 receptor accessory protein-like 1 precursor (IL1RAPL-1) pseudogene, complete sequence	9	6	5	2	22
Salmo salar clone BAC CH15L20, complete sequence	1	1	1	2	5
Salmo salar clone BAC CH189M18, complete sequence	1		1		2
Salmo salar clone BAC CHORI214-083H23 complete sequence	4	2	3	11	20
Salmo salar clone BAC CHORI214-107E05 complete sequence	2	2	7	3	14
Salmo salar clone BAC CHORI214-109F19 complete sequence	2		24	5	31
Salmo salar clone BAC CHORI214-114L13 von Willebrand factor A domain containing 5A (VWA5A) gene, complete cds; gaps in BAC sequence with unknown sequence contribute to premature stops in the CDS (VWA5A-like protein) pseudogene, complete sequence; and MHC class I antigen (Sasa-SAA) gene, Sasa-SAA*0101 allele and v-akt murine thymoma viral oncogene 2-like protein (AKT2) gene, complete cds	5	5	1	6	17
Salmo salar clone BAC CHORI214-129P21 genomic sequence	15	9	4	13	41
Salmo salar clone BAC CHORI214-184H23 aryl hydrocarbon receptor 2 alpha (AhR2a) gene, partial cds; aryl hydrocarbon receptor 1 beta-like protein (AhR1b) gene, MHC class I antigen (Sasa-UHA1) gene, Sasa-UHA1*0101 allele, MHC class I antigen (Sasa-UHA2) gene, Sasa-UHA2*0101 allele, and 1-acylglycerol-3-phosphate O-acyltransferase 3 (AGPAT3) gene, complete cds; and pyroxidal kinase (PDXK) gene, part…	1	2	17	5	25
Salmo salar clone BAC CHORI214-30C23, complete sequence	2	9	4	3	18
Salmo salar clone BAC CHORI214-424M17, complete sequence			1	1	2
Salmo salar clone BAC CHORI214-439H13 genomic sequence	3	2	1	4	10
Salmo salar clone BAC CHORI214-439J08 MHC class I antigen (Sasa-UDA) gene, Sasa-UDA*0101 allele, complete cds; similar to INSD AY523662 (Sasa-UCA) pseudogene, Sasa-UCA*0101 allele, complete sequence; PSMB8 (PSMB8), PSMB10 (PSMB10), PSMB9b-like protein (PSMB9b-like protein), PSMB9 (PSMB9), TAP2b (TAP2b), BRD2 (BRD2), and hydroxysteroid (17-beta) dehydrogenase 8 (HSD17B8) genes, complete cds; and C…	3	4	6	5	18
Salmo salar clone BAC CHORI214-68O19 genomic sequence	2	4	2	7	15
Salmo salar clone BAC S0085O16, partial sequence	5	7	6	2	20
Salmo salar clone BAC S0142M23, complete sequence	7	11	9	4	31
Salmo salar clone BHMS413 microsatellite sequence			4		4
Salmo salar clone BHMS486 microsatellite sequence			2	1	3
Salmo salar clone CH214-714P22 MHC Class I (Sasa-UBA) gene, Sasa-UBA*0601 allele, partial cds; and proteasome subunit beta type 8 (PSMB8a), proteasome subunit beta type 10 (PSMB10a), PSMB9a-like (PSMB9a-like), proteosome subunit beta type 9 (PSMB9), transporter 2 ATP binding cassette (TAP2a), bromodomain containing 2 (BRD2), collagen Type XI Alpha2 (COL11A2), retinoid X receptor beta (RXRB), solu…	6	4	1	17	28
Salmo salar clone Contig1069 Cytochrome c oxidase polypeptide VIIb, mitochondrial precursor putative mRNA, complete cds				1	1
Salmo salar clone Contig1285 Serine/threonine-protein phosphatase PP1-beta catalytic subunit putative mRNA, complete cds			4	2	6
Salmo salar clone Contig1325 60S ribosomal protein L10 putative mRNA, complete cds				1	1
Salmo salar clone Contig1344 40S ribosomal protein S3 putative mRNA, complete cds				1	1
Salmo salar clone Contig14 Cytochrome b-c1 complex subunit 2, mitochondrial precursor putative mRNA, complete cds		1		2	3
Salmo salar clone Contig1502 Proteasome subunit beta type-2 putative mRNA, complete cds	2				2
Salmo salar clone Contig1714 40S ribosomal protein S3a putative mRNA, complete cds			2		2
Salmo salar clone Contig1791 Superoxide dismutase, mitochondrial precursor putative mRNA, complete cds				1	1
Salmo salar clone Contig1804 60S ribosomal protein L23a putative mRNA, complete cds	1				1
Salmo salar clone Contig200 ADRM1 putative mRNA, complete cds	1	1			2
Salmo salar clone Contig2053 ATP-dependent RNA helicase DDX39 putative mRNA, complete cds			1		1
Salmo salar clone Contig2059 Glyceraldehyde-3-phosphate dehydrogenase putative mRNA, complete cds				2	2
Salmo salar clone Contig2315 Actin-related protein 2/3 complex subunit 5 putative mRNA, complete cds				1	1
Salmo salar clone Contig2480 60S acidic ribosomal protein P0 putative mRNA, complete cds	3	1	4	3	11
Salmo salar clone Contig2520 cAMP-regulated phosphoprotein 19 putative mRNA, complete cds	2				2
Salmo salar clone Contig2570 Phosphate carrier protein, mitochondrial precursor putative mRNA, complete cds		2	2	1	5
Salmo salar clone Contig3149 Elongation factor 1-alpha, oocyte form putative mRNA, complete cds				2	2
Salmo salar clone Contig3288 Hemoglobin subunit alpha-4 putative mRNA, complete cds	4			3	7
Salmo salar clone Contig3462 NADH dehydrogenase flavoprotein 1, mitochondrial precursor putative mRNA, complete cds				1	1
Salmo salar clone Contig3623 Ras-related protein Rab-2A putative mRNA, complete cds	2	2			4
Salmo salar clone Contig470 Elongation factor 1-gamma putative mRNA, complete cds	1		1	2	4
Salmo salar clone Contig4748 Hemoglobin subunit alpha-4 putative mRNA, complete cds	2				2
Salmo salar clone Contig656 Ubiquitin putative mRNA, complete cds	14	20	14	14	62
Salmo salar clone Contig699 Guanine nucleotide-binding protein subunit beta-2-like 1 putative mRNA, complete cds				1	1
Salmo salar clone HM4_0203 malate dehydrogenase 1 (mdh1b) mRNA, complete cds			2	2	4
Salmo salar clone HM4_0452 elongation factor-1 delta-1 mRNA, complete cds			1		1
Salmo salar clone HM4_0669 ubiquitin protein ligase E3A (ube3a) mRNA, partial cds	4	5			9
Salmo salar clone HM4_0782 prosaposin-like mRNA, partial cds	4	1			5
Salmo salar clone HM4_0808 DEAD (Asp-Glu-Ala-Asp) box polypeptide 21 mRNA, partial cds	1				1
Salmo salar clone HM4_1125 creatine kinase-2 (ckm2) mRNA, complete cds	1		9		10
Salmo salar clone HM4_1447 actin alpha 1-1 (actc1-1) mRNA, complete cds		2	10	1	13
Salmo salar clone HM4_1638 solute carrier family 25-1 mRNA, complete cds			4	4	8
Salmo salar clone HM4_1807 capping protein (actin filament) muscle Z-line beta (capzb) mRNA, complete cds		2			2
Salmo salar clone HM4_1823 phosphoglycerate kinase 1 (pgk1) mRNA, complete cds		2			2
Salmo salar clone HM4_1920 NADH dehydrogenase (ubiquinone) 1 beta subcomplex 9 (ndufb9) mRNA, complete cds			1		1
Salmo salar clone HM4_2075 aldolase a, fructose-bisphosphate 1 mRNA, complete cds		2	3		5
Salmo salar clone HM4_2102 cyclin I (ccni) mRNA, complete cds	2	1	7	4	14
Salmo salar clone HM4_2181 kelch repeat and BTB (POZ) domain containing 5-like mRNA, complete cds		1		1	2
Salmo salar clone HM4_2743 WD repeat domain containing 82 isoform 1 (wdr82) mRNA, complete cds	2	5			7
Salmo salar clone HM4_2821 taxilin beta muscle-derived protein 77-like mRNA, partial cds	3	4	5	1	13
Salmo salar clone HM4_2863 actinin alpha 3 (actn3) mRNA, partial cds	10		2	1	13
Salmo salar clone HM4_3104 ash2-like mRNA, partial cds			2		2
Salmo salar clone HM4_3283 stress-induced-phosphoprotein 1 (Hsp70/Hsp90-organizing) (stip1) mRNA, complete cds		1		1	2
Salmo salar clone HM4_3421 fast myotomal muscle tropomyosin mRNA, complete cds			2		2
Salmo salar clone HM4_4065 actin, alpha 1-2 (actc1-2) mRNA, complete cds	2	6	10	2	20
Salmo salar clone HM5_0718 ATP synthase H+ transporting mitochondrial F1 complex beta (atp5b) mRNA, partial cds; nuclear gene for mitochondrial product				2	2
Salmo salar clone HM5_0764 parvalbumin like 1 mRNA, complete cds		2			2
Salmo salar clone HM5_0991 creatine kinase-3 (ckm3) mRNA, complete cds	6	3	2	1	12
Salmo salar clone HM5_1320 myomesin 2 (myom2) mRNA, partial cds	1		3	1	5
Salmo salar clone HM5_1641 hypothetical protein mRNA, partial cds		1		1	2
Salmo salar clone HM5_1684 enolase 3-2 mRNA, complete cds	12	4	12	2	30
Salmo salar clone HM5_1726 kelch repeat and BTB (POZ) domain containing 10 (kbtbd10) mRNA, complete cds			2	2	4
Salmo salar clone HM5_1806 parvalbumin like 2 mRNA, complete cds			1		1
Salmo salar clone HM5_1850 Beta-taxilin-like mRNA, partial cds	2	3	5	5	15
Salmo salar clone HM5_2048 taxilin beta-like mRNA, partial cds	2	6	1	1	10
Salmo salar clone HM5_2080 fast myotomal muscle tropomyosin mRNA, complete cds	3	5	7	4	19
Salmo salar clone HM5_2320 aldolase a, fructose-bisphosphate 1 mRNA, complete cds		2			2
Salmo salar clone HM5_2366 proteasome (prosome, macropain) 26S subunit, non-ATPase, 13 mRNA, complete cds	4	6			10
Salmo salar clone HM5_2495 actin, alpha 1-3 (actc1-3) mRNA, complete cds	6	9	1	4	20
Salmo salar clone HM5_2585 glyceraldehyde-3-phosphate dehydrogenase-2 mRNA, complete cds		1			1
Salmo salar clone HM5_2626 ubiquitin specific peptidase 28-like mRNA, partial cds				1	1
Salmo salar clone HM5_2790 retinoid x receptor beta a (rxrba) mRNA, partial cds		1			1
Salmo salar clone HM5_3081 ubiquinol-cytochrome c reductase core protein 2 (uqcrc2) mRNA, complete cds		1	2	1	4
Salmo salar clone HM5_3105 creatine kinase-4 (ckm4) mRNA, complete cds	8	6	1	7	22
Salmo salar clone HM6_0296 myosin regulatory light chain 2-1 mRNA, complete cds	4	1		5	10
Salmo salar clone HM6_0422 myozenin 2 mRNA, complete cds			1		1
Salmo salar clone HM6_0450 eukaryotic translation initiation factor 5A-3 mRNA, complete cds				1	1
Salmo salar clone HM6_0494 aldolase a, fructose-bisphosphate (aldoaa) mRNA, partial cds	3	4	6	1	14
Salmo salar clone HM6_0534 glyceraldehyde-3-phosphate dehydrogenase-2 mRNA, complete cds	4			5	9
Salmo salar clone HM6_0740 nebulin-like mRNA, partial cds	11	13	21	13	58
Salmo salar clone HM6_0751 C->U-editing enzyme APOBEC-2-like mRNA, partial cds				2	2
Salmo salar clone HM6_0814 hypothetical protein mRNA, partial cds			1		1
Salmo salar clone HM6_0827 6-phosphofructo-2-kinase/fructose-2,6-biphosphatase 4-like mRNA, partial cds		1			1
Salmo salar clone HM6_0854 ataxin 2-binding protein 1-like mRNA, partial cds			1	2	3
Salmo salar clone HM6_0914 myosin regulatory light chain 2-2 mRNA, complete cds			2	1	3
Salmo salar clone HM6_1110 serine incorporator 1 (Tumor differentially expressed 2) (serinc1) mRNA, complete cds	2				2
Salmo salar clone HU4_0341 translationally-controlled tumor like protein mRNA, complete cds	1	1		1	3
Salmo salar clone KG5_0596 ribosomal protein L19 mRNA, complete cds	1		3	1	5
Salmo salar clone OY4_0491 ribosomal protein S4 mRNA, complete cds			3		3
Salmo salar clone Rsa212 microsatellite sequence				1	1
Salmo salar clone Rsa475 microsatellite sequence		1			1
Salmo salar clone Rsa484 microsatellite sequence		2			2
Salmo salar clone Rsa485 microsatellite sequence				1	1
Salmo salar clone Rsa565F microsatellite sequence	2				2
Salmo salar clone SDES2B delta-6 fatty acyl desaturase (D6fad_b) gene, exons 4 through 11 and partial cds			1	1	2
Salmo salar clone SDES3 delta-6 fatty acyl desaturase (D6fad_b) gene, exons 5 through 14 and partial cds	1	1		2	4
Salmo salar clone SsaD190 microsatellite sequence	2	1	1	3	7
Salmo salar clone ssal-evd-503-016 NADH dehydrogenase flavoprotein 2, mitochondrial precursor putative mRNA, complete cds			1		1
Salmo salar clone ssal-evd-505-166 Nicotinamide riboside kinase 2 putative mRNA, complete cds			3	1	4
Salmo salar clone ssal-evd-509-015 GTP-binding protein Rheb precursor putative mRNA, complete cds		1			1
Salmo salar clone ssal-evd-514-102 SH3 domain-binding glutamic acid-rich-like protein 3 putative mRNA, complete cds	1				1
Salmo salar clone ssal-evd-514-120 Adenylosuccinate synthetase isozyme 1 putative mRNA, complete cds	3	2	3	2	10
Salmo salar clone ssal-evd-515-045 Actin-related protein 3 putative mRNA, complete cds				1	1
Salmo salar clone ssal-evd-516-383 Lactoylglutathione lyase putative mRNA, complete cds			3	1	4
Salmo salar clone ssal-evd-518-267 Vesicle-associated membrane protein-associated protein B putative mRNA, complete cds			1	1	2
[truncated: 597 more rows]

## Sheet: Trinity_11-PS-N
Transcript_ID	Transcript_length	Genbank_No	Description	%_Identity	Length	Mismatches	OpenGaps	Query_start	Query_end	Hit_start	Hit_end	eValue	BitScore	Sequence
c325_g1_i1	550	U17354.1	Ichthyophthirius multifiliis 18S ribosomal RNA gene, complete sequence	99.01	507	1	4	45	550	1747	1244	0	905	CTCCTAAATAAAGTACATTAATTAAGGTTTGTTAATTGTGTTAATGATCCATCTGCAGGTTCACCTACAGATACCTTGTTACGACTTCTTGTTGTTCCAAATGGTAGGGTTTACTTAACTTCCCAAAGCCTTGCGACCTCGGTCCAGAAGGTTCACCAGACCATTCGTTACTACAAGCGACGGGCGGTGTGTACAAACGGCAGGGACATAATCAACGCAAGCTGATGACTTGCACTTACTAGAAATTCCTCGTTCAAGATCTATAGTTTCAAAGAACTATCCCTAACACGACTGGTATTAATAAGATTACCCGAACCTTTCCAGGTCAGGAAATACTTTTTGAGCCAGCCATTGTAACGCGCGTGCGGCCGAGCACGTCTAGGGGCATCACAGACCTGT…
c394_g1_i1	373	BT046599.1	Salmo salar clone ssal-rgb2-502-094 BTG1 putative mRNA, complete cds	99.2	373	3	0	1	373	789	417	0	673	GCTGGACATAGTCATCATGTTGTAGGCTTTGGAAGGGCTGGTCCTGCCCAGCATCCCCGCCGCCTCCTTGCAGCTGATGTGACTGTCCACCATGGGGGTCGAGGTGACCGCACTGCCTCCCGACGGCGCCGGGGCCACCGGCTGGGACTCGTAGAGCACGCAGATGGAGCCGTCCTCGCCGATGCGGTAGGACACCTCGAAGGGGTCCACCCAGAGGGTGAGCTCACTAGGCAGCAGCAGGTAGAGCTGATTGATGGTCAGGCCGATGCGCTGGCCTGCCTGCCCCACCAGGGGATCCATCTTGTGGTTGATGCGGATGCAGCGGTAGCCCGAGCCCTTGCAGGGCCTGTCGGGGAACCAGTGGTGCTTGTAT
c609_g1_i1	393	BT043857.1	Salmo salar clone HM5_2366 proteasome (prosome, macropain) 26S subunit, non-ATPase, 13 mRNA, complete cds	97.71	393	9	0	1	393	719	1111	0	676	CCTAAGGAGCACAGACAAGCAGTGGCTGATAGACACATTGTACTCCTTCAACGGAGGCAACGTGGAGAAGTTCCAGGCCTACAAGTCCGCCTGGGGAGCGCAGCCTGACCTGGCAGCCAACGAAGCCAAACTGATGCAGAAGATTCAGCTGCTGTGTGTGATGGAGATGACGTTCACTCGTCCCGCCAACAACAGACAGCTGACCTTCCATGAGATTGGACAGAGTGCCAAGATCCCCGTGAACGAGGTGGAGCTGCTAGTGATGAAAGCTCTGTCTGTGGGTCTGATCAAAGGAAACATTGACGAGGTGGACCAGAAGATTCAGATGACCTGGGTGCAGCCCCGAGTACTGGACCTGCAGCAGATCAAGGGCATGAAGGACCGGTTGGACCT
c728_g1_i1	355	HQ665165.1	Saprolegnia parasitica isolate CBS 223.65 28S large subunit ribosomal RNA gene, partial sequence	100	355	0	0	1	355	5	359	0	656	GAACTTAAGCATATCATTAAGCGGAGGAAAAGAAACTAACAAGGATTCCCCCAGTAACGGCGAGTGAAGCGGGAAGAGCTCAAGCTTAAAATCTCCATACTTGTATGGCGAATTGTAGTCTATTGAGGCTGTTGTCAGCATCGCGATTGGGGACAAGTCCCTTGGAAAAGGGCAGCATGGAGGGTGATACTCCCGTCTCTGCTCCAATCTGCGGTGTGTACGATACGCTTTCTTTGAGTCGAGTTGTTTGGGAATACAGCTCAAAGTAGGTGGTAAATTCCATCTAAAGCTAAATATTGGTGCGAGACCGATAGCGAACAAGTACCGTGAGGGAAAGATGAAAAGAACTTTGAAA
c777_g1_i1	443	BT125364.1	Salmo salar clone ssal-eve-531-259 Nuclease-sensitive element-binding protein 1 putative mRNA, complete cds	99.32	443	3	0	1	443	545	103	0	802	CGGGCTGGGCCCCTCCTGCGGGGGTACCGCCTGTAGCGGTTCCGGTCAGCTGCATACTTGCTCCCCTGGACTGGGACACCCGCTGGGCCGGTCACATTGGCTGCCTCTGCTCCCTTCTCCCCCTCAACCACATCAAACTCCACAGTTTCGCCATCTCCAACACTGCGAAGGTATTTCTTTGGGTTGTTTTTCTTTATGGCAGTCTGGTGGACAAAGACGTCTTCCTTTGTGTCATTCCTGTTGATGAACCCGTATCCATTTCTGACGTTGAACCATTTGACTGTACCCAAAACCTTAGTTGCGATGACCTTCTTATCCCCCGCGGAAGCTGTAGCTGGCGGGCTGGGTGGGCTCTCCGAATCCACAGCAGGCTCCGGCGGTTGTTGTGTCTCGGCCTCG…
c802_g2_i1	447	NM_001140010.1	Salmo salar T-complex protein 1 subunit delta (tcpd), mRNA	97.32	447	12	0	1	447	1485	1039	0	760	ATGCCTGGCAGCGTGCGGGAGTACTCAGCCAGGCGCAGGGCCAGCTCGATCTCAGGAGCACCGCCACCGGCGATCAGAGCCCTCTTCTTCACCAGACAGCGGATGACACACAGAGCATCGTGGATGGAGCGCTCCGCCTCCTCAATCACCAGCTTGTTGGATCCGCGCACCACGATGCTGACTGTCTTACCAGGGCTGGTGCAGCCTGTGATCTTGACCAGCTTGCCAGAGCCATCCAGGCTGACCTCCTCTGCCAGCTCGGCGGTGCCCATCATCTCGGGAAGGAACTGATCAATGTGGGCGATGGGCTTGGTGCCAATGGTCTTGCAGATGAATTCAATATCCTCCCTCTCGATCTCCTTGACCACCATGATCTTCATCTTGTTCAGGAAGTGGAGG…
c852_g1_i1	841	NM_001141693.1	Salmo salar enigma LIM domain protein-like (LOC100196664), mRNA	96.45	846	23	5	1	839	20	865	0	1389	AGTCCGAAGTTTACTTTTCGGCTGGGTAACTTGTTTGATTCACATATTTCTTTCAGACCTCGACTACGGTAGGCCGACTCACGATGTCCGGCGATCATCATAATGACAAGGAGGCCATGAGTATATACTGTATAACCCTCAACGGTCCAGCACCATGGGGCTTCAGACTTCAGGGGGGGAAGGACTTCAGCATGCCCCTCACGGTGTCCAGGCTGACCCCCGGGGGTAAGGCCGCCCAGGCCGGTGTGGGCGTGGGAGATTGGGTGGTGTCCATCGGAGAGACCAACGCAGAAGACATGACCCATGTGGAGGCACAGAACAAGATCAGAGCAGCAGAGGAGTCTCTCACCCTCACCCTCAGCAAAGCTTTCCATGCGGGTGGCGATCAGAAGATGGATG…
c872_g1_i1	955	XM_008407631.1	PREDICTED: Poecilia reticulata E3 ubiquitin-protein ligase HERC2-like (LOC103463914), mRNA	84.1	956	150	2	1	955	1561	2515	0	922	ATGCCAACGTGAACGGTCCTGTGCAGTGCAAGGCCCTGTCAGGCCTGGGGGTTTCCCAGATAGTCTGTTCCGAGAAGGGCTTCCTCATCCTGGCCAGCAGTGGAGCCGTCTACACCCAGAACTACAAGAGCACCACACTGGCTCCCATGCTGGTCCATGCCCTGACCTCCAGGAAGATAGTGAAGCTGGCAGCTCATCCAGACGGACAGCACTACCTGGCCCTGTCGGCCAACGGAGAGGTCTTCTCCTGGGGCTGTGGAGACGGGGGCCGCCTGGGCCATGGAGACACCACGTATCTGGAGGAGCCAGCAGTGATCACAGCGTTCACAGGGAAGCAGACAGGGAAGAATGTGGTGCAGGTAGCCTGTGGGAGCACCTACAGCGCTGCTATCACAGCTG…
c906_g1_i1	608	BT058766.1	Salmo salar clone ssal-rgf-501-332 Ubiquitin carboxyl-terminal hydrolase 4 putative mRNA, complete cds	98.51	604	9	0	5	608	70	673	0	1066	GTCTGTAGCCGCTCAAATACCGACACCTTCAACCGAGAGTCAAAAACAGAGTATTGGAACACTTCTCAAAACAACTCTACGAAAGAGCGACGAGTGGTTTCTGATTGATAGCAGGTGGTTTAAGCAGTGGAAGAAGTATGTGGGATTTGACAGCTGGGATATGTACAATGTTGGAGAGCACAGTCTCTATCCCGGCCCTGTTGACAACTCAGGCCTGTTCTCAGACCATGAGACCCAGATCTTGAAGGAGCACCTTATAGATGAGCTGGACTATGTCCTTGTGCCCACTGAGGCGTGGAACAAGCTTGTCTGCTGGTATGGTTGCCTTGAGGGCCAGCGGCCCATCGTCAGAAAGGTGGTTGAACACGGTATGTTTGTCAAGCACTGTAAAGTGGAGGT…
c975_g1_i1	696	XM_006785449.1	PREDICTED: Neolamprologus brichardi E3 ubiquitin-protein ligase UBR4-like (LOC102776941), transcript variant X8, mRNA	84.91	696	105	0	1	696	13344	14039	0	704	GATGAAGAGGAGGATGAGGAGGAGGTGTATAAGATGGCAGGAGTGATGGCTCAGTGCGGGGGGCTGGAGTGTATGCTCAGCAGACTGTCTGGCATCAGGGACTTCAAACAGGGAAGACACCTGCTCACTGTGCTGCTGAAGCTGTTCAGTTACTGTGTGAAGGTGAAGATCAACAGACAACAGCTGGTCAAACCAGACATGAACACGCTCAACGTCATGCTGGGCACACTCAACCTGGCGTTGGTTGCAGAGCAGGAGAGTAAGGACAGTGGAGGCGCGTCCATAGCAGAGCAGGTCCTCAGCATCATGGAGATCATTCTGGATGAGGCCAACGCTGAGATCTCAGAGGACAAGGGTAACCTGTTGTTAACAGGGGACAAGGACCAGCTGGTGATGCTG…
c1232_g1_i1	512	NM_001173622.1	Salmo salar cold shock domain containing E1, RNA-binding (csde1), mRNA	97.54	406	9	1	107	512	984	1388	0	693	ATGATGTGGAGTTTGAAGTGTCCTCAGACAGGCGCACTGGCAAGCCCATAGCAGTGAAGCTGCTTAAGATCAAACCAGAGGTGCTTCCAGAGGAGCGCATCTCGGGCCAGGTTGTCTCAGCGATTCCCACTCACCTAGATGGCAAATCTGCACCGGGGCAGGTGCCCACTGGCAGTGTGTGTTACGAGAGAAACGGGGAGGTGTTTTACCTGACCTACACCCCGGATGACATAGAGGGAAACATGCACCTGGACACGGGAGACAAAGTCAGCTTCTACATGGAAACCAACAAGCACACTGGTGCAGTCAGTGCTCACAACATCGTCCTGGTAAAGAAGAAACAGATGAGGTGCCAGGGGGTTGTCTGTGCCACCAAGGAGGCCTTTGGGTTCATTGAGA…
c1406_g1_i1	481	U17354.1	Ichthyophthirius multifiliis 18S ribosomal RNA gene, complete sequence	99.14	463	0	4	1	462	1245	1704	0	830	ATGGCCGTTCTTAGTTGGTGGAGTGATTTGTCTGGTTAATTCCGTTAACGAACGAGACCTTAACCTGCTAACTAGTCGACCTGTGAACAACGGGTTGTACTTCTTAGAGGGACTATTGTGCATTTAAGCCAATGGAAGTTTAAGGCAATAACAGGTCTGTGATGCCCCTAGACGTGCTCGGCCGCACGCGCGTTACAATGGCTGGCTCAAAAAGTATTTCCTGACCTGGAAAGGTTCGGGTAATCTTATTAATACCAGTCGTGTTAGGGATAGTTCTTTGAAACTATAGATCTTGAACGAGGAATTTCTAGTAAGTGCAAGTCATCAGCTTGCGTTGATTATGTCCCTGCCGTTTGTACACACCGCCCGTCGCTTGTAGTAACGAATGGTCTGGTGAAC…
c1754_g1_i1	573	NM_001173691.1	Salmo salar Calpastatin (ical), mRNA	96.81	565	18	0	1	565	1402	1966	0	944	AAAGAAAGCTGAGTTTATGTCTCCCGTTGTGACCAAGTCGGCTGCTCCCCCCACGGACAAGAAAGCTAAGGTGGAAAAGTTGGCTGACTCCCCAATGGACACCAAGCCTAAGACAGATGAGGGTATGTCCCTGGATGCTCTCAATGCTTTGGGAGACACTCTGGCTGCTCCAGAACCAGCGCCCGAACCTCCCAAGATCAGACCTGAGGACATTGTCACGGAGGGCAAACTGACATCGGAGGCGGGTGTGTTTGTGGGTGAGAGGGACGACACTATCCCACCAGAGTACAGGTTCACCAAGGACAAAGTCAAAGACCTGCCTCCTCCCAAGAAAGAGCCTTCCATGGACTCTGGCGAGGCTCTGGACATCCTGTCAGGTGACTTCATGTCTTCCTCTGT…
c1771_g1_i1	769	NM_001139675.1	Salmo salar ribosomal protein L3-like (rpl3l), mRNA	98.57	769	11	0	1	769	812	44	0	1360	CTCCGATACAGGCCACCTTACGGAGGCCTTTGTGAGTCTTCCTGGGCAGTTTCTTCACTCCCCAACGACTGGTCACACCTTTCATCCCATGACCTTTGGTGACCCCGATGACGTCTATCATCTCGTCCTGGTAGAAGACTGAGGACACAGGGACGGGCTGCTCCAGCTTCTCCTTGACCCAGTCCACCTTCTCGGAGATGGTGCCGCCGTTCAGCTGCACCTCCATGATATGGGCCTTCTTAGCTTTGAGGGGCAGCAGGCGAATCTGAGTGTGGATGAGGACCCGGATGGATGAGCAGTATTTCTTCATGTTATTAAAGTCCTTCTCCAGCTGCTTCTTGCCACTCTCGTCTGTCCACTTCTTGGCATACTTGGTGAATGCCTTCTTCTTGCTCTTGT…
c1771_g1_i2	500	NM_001139675.1	Salmo salar ribosomal protein L3-like (rpl3l), mRNA	99.17	482	4	0	19	500	525	44	0	869	GCTAAGAAGGCCCATATCATGGAGGTGCAGTATTTCTTCATGTTATTAAAGTCCTTCTCCAGCTGCTTCTTGCCACTCTCGTCTGTCCACTTCTTGGCATACTTGGTGAATGCCTTCTTCTTGCTCTTGTACCAGCTTTTGTAGAATCTGCGCTTGCACTCGTCACTGAGGTGCTCGGCGAAGATGGTCTTGAAGGACCTCAGGCCACGGACTGTGTCGATGTACCCAACAACCCCCACCACCATCACAGGCGGAGTCTCGATGATAGTGACCGCCTCCACAGACTCACGTTTGGCTTGCTTCAGGCCAGTGCGGTGCACCTCACGCAGGATGTGGGTCATGCCGGCCTTGTAGCCCATGAAGGCGGTGAGGTGGACGGGCTGGCTGGGGTCGTCCTGG…
c1776_g1_i3	854	XM_006642039.1	PREDICTED: Lepisosteus oculatus E3 ubiquitin-protein ligase UBR4-like (LOC102684180), mRNA	81.44	862	150	8	1	854	4186	3327	0	697	CATTGGCTGTAGCCATCATGATCTGAACCAGTTCTCCACTGAAGGAGAAGAAGTCCTCCATGGCCTTGCACACTTGGCTGCTCTCCAGCTGCCTCTCCAGATACTGCAGACACTCCTCCAACACAGACTCATCCAGACCACTGTTGGGGTCGGAGTGGTTGGCGATGATGTTGTAGCATCCTGTGACCAGTCTCTGGTAGACGTGGGACAGGAAGGTGTCTGACTCAGCGGGGCCCAGGATACGCTCCAGAGAGGTCAAGCAGATCTCAGCTACGCTCTCCGTGCTGCTCTCCAAGAGGAGGGGGAGCAGGGCATGTACCACCTGGGGAGGGTTCAACTCCTCAGTCACAATGAGGTCTCCGGTGAGGCGGACCAGAGAGAGGAGGATGTGTTTGAGAG…
c1803_g1_i2	701	EU185635.1	Ichthyophthirius multifiliis 28S ribosomal RNA gene, partial sequence	100	401	0	0	1	401	2277	2677	0	741	GGTTAGTTTTACCCTACTGATGAAATGATATTGCGACAGTAATTTAACTTAGTACGAGAGGAACCGTTAAATCAGATAATTGGTAAATACGGTTGTCTGAAAAGACAATGCCGTGAAGCTACCATCTGTAAGATTATGACTGAAGGCCTCTAAGTCAGAATCTATGCTGGAAAGCAATGTCCTGGTGATGATAAACGAAAAAAAATAAGCGCAAGCTTAAGTTCGAATTGGTGCGAGTCGGCTGAAGACGAAAGAGTCCAGGCTCATCGCATGAATCGTAATTTCGAATTATCATCAACATAAATCTTTTGTAGACGACTTAGTTCAGGAGAGGGTATTGTAAGTATGAGAGTAGAATTTTCTACGATCTGCTGAGATTCATCCCTTTTCCTAAGATTT…
c1894_g1_i1	479	NM_001139775.1	Salmo salar ATG4 autophagy related 4 homolog B (S. cerevisiae) (atg4b), mRNA	97.69	476	11	0	1	476	554	79	0	819	ATACACAACCGCTTGATCTCTTCGATCACCACAGTGTTGTCCATAGCAACGTGTACAGCCAGGCGACTCCACGAGTCAAACACAGCTAGTTTCTTCAGTACCTGTGCCACTGTGTTCGGTCCATACCACTGGCCTATAGACTTCCCCTCCCCGACTCCCATCTGGGCGATTTGATGTAAAGAATAGTAGCCGTCTTTCTTGTCAAGGAAGGCGTTGAGGATACCGATGTAGTCTTCTCTCTGAGACTGGCTCCTCACCCATCTCCAGTCTCGGCCTAGATGCCTGCGGACCAGGGCCTCGCCTAGGATCATCTGTCCACATCGCAGCATGCAGCCCCAGCCTGTGTCGGACGTAGGCCCTGTCCCTCCAATGGGCGGGAAGTTTTTTCTGTAGGTGAAC…
c1921_g1_i1	365	AB086899.1	Saprolegnia parasitica gene for 18S rRNA, partial cds, strain:MUI0112	100	365	0	0	1	365	396	32	0	675	CCTTGGATGTGGTAGCCGTTTCTAAGGCTCCCTCTCCGGAATCAAACCCTAATTCCCCGTTACCCGTTAACGCCATGGTAGGCCCATATCCTACCATCCAAAGCTGATAGGGCAGAAACTCAATTGACTTATCGCTGTGAAGCGATCCGCACAGTTATTATGATTCAACACAATACCGACCGAGGCCGCATTGGTTTCAATCTAATAAATGCTACCCGTCCGACAAGCAGTTGGGTATTTACGCATGTATTAGCTCTAGAATTACTACGGGTATCCAAGTAGTAAGGTACTGCCAAGTAGACTATAACTGATATAATGAGCCATTCGCAGTTTCACAGTACAAAATTGTTTATACTTAGACATGC
c2096_g1_i1	472	NM_001141629.1	Salmo salar Serine incorporator 1 (serc1), mRNA	98.08	469	9	0	4	472	1219	751	0	817	TCACCATCTTCCACGTCAAAGTTCTCAGGGTGGTGGCCATCCTCAATCAGAGAAGACTCGTAACTGGTCAGAGTCAGTTTGTTCACCTGGGTGTTGGAGGAGTTGCGGATGCTTGAGTACAGAACACACATCAGGAACAGGACCAGCCCCACAATACCCTGGGCATCCCACCACTGAACAACAGGGTGGTCCTTACCAGCTGGGGTGGTGTTGTTGAGGCCAATGATACCCAGCAAGCTTGGGTTGCATTTCCTGTCAGGCTCATTGGTCATGGCAGACCAGGTGAGATACATGGTGTACAGAGTCACAATGGAAGACTGCAGCAACCCAGACCTTGGCTGGGACTCCTGAATCTTGGGCAGGACGGACATGACCGAGGCTCCGACACACAGCAGCATG…
c2284_g1_i1	1125	NM_001141703.1	Salmo salar pyruvate kinase (pk), mRNA	97.06	1122	33	0	4	1125	7	1128	0	1890	GCCTTCATCCGGTAGGATTTCTCAGATACCGATCCAATCATGTCTAAAGGAAAGGATATGGGCTCTGCCTTCATCCAGACGCAGCAGCTCCACGCTGCCATGGCCGACACTTTCCTGGAGCACATGTGTCTTCTGGACATCGACTCCGAGCCAGCCGTGGCTCGCAACACCGGAATCATCTGCACCATCGGACCCGCCTCCCGATCAGTATCCATGGCCAAGGAGATGATCAAATCTGGGATGAACATTGCAAGAATGAACTTCTCTCACGGAACTCATGAGTATCATGCTGAGACCATCAAGAATGTCCGTGAAGCCACCGAGAGCTTCGGTTCCGGCACCATCGAGTACAGACCAGTGGCCATCGCTCTGGACACCAAGGGACCCGAAATCAGGACT…
c2367_g1_i1	428	NM_001141909.1	Salmo salar elongation factor 1-alpha (ef1a), mRNA	97.65	426	10	0	3	428	13	438	0	732	TGTCTGTATTGTTTCAGTAAATCATGGGAAAGGAAAAGATCCACATCAACATTGTGGTCATTGGCCATGTCGACTCCGGAAAGTCAACCACCACAGGTCATCTGATCTACAAATGCGGAGGCATTGACAAGAGAACCATTGAAAAGTTCGAGAAGGAAGCCGCTGAGATGGGCAAGGGCTCTTTCAAGTATGCCTGGGTGCTGGACAAGCTGAAGGCTGAGAGGGAGCGTGGTATCACCATCGACATTTCCCTGTGGAAGTTCGAGACCGCCAAGTACTACGTCACAATCATTGATGCCCCTGGACACAGAGACTTTATCAAGAACATGATCACTGGTACCTCTCAGGCTGATTGCGCTGTGTTGATTGTTGCTGGTGGTGTGGGTGAGTTTGAGGCTG…
c2385_g1_i1	407	NM_001165317.1	Salmo salar proteasome (prosome, macropain) 26S subunit, non-ATPase, 2 (psmd2), mRNA	98.77	407	5	0	1	407	1207	801	0	725	TTTGTTGCCATCATCTGTGAGCAGCTTGTCCTGTCCGAACCCTGCGTTGACGAAGCCGTTGACAAACGAGGATGCCAGGTTCATACGAGCAGAGTCCACCTGGGAACCACTTCCTCCAAACCTGTTGTTCTCTAGGTGGGTTTTGTAGATGTCATCTGGGACTTTGGGTTCCATGATGTCCAACTCTCGGGCCAGGGCCAGGAAGTTGCTGTTGAGCTGGACGTTGGACATGATCTCCGTCAGGTCCTCGTAGTCCTCCACGTCCTCGTTGAGCTCCAGGAACATGCCGTGTCGTCCCAACATGAAGGCCATCTCCTTCTGGATCACGATGTCTTTGCAGGAGGTGAAGATGTTCTCCACCAGTTCCACATCGTTGAGCATCAGGGCCAGCCTCAGGGC…
c2410_g1_i1	691	BT045905.1	Salmo salar clone ssal-rgf-536-147 Proactivator polypeptide precursor putative mRNA, complete cds	93.63	691	38	3	1	691	298	982	0	1027	TGTGTAAGGAGGTGTTGATTGTGGTGGACCAGCTGCTGAAAGACAACGCTACTGAGGGCGAGATCCTGGGCTACCTGGAGAAGGCCTGTGCCTTGGTTCCTGACAAGAATCTGTCTGCAGAGTGTAAGGAGCTGGTAGACAGCTACTACCCTATCCTTATGGGTATCATCACTGGAGAACTGGAGGATCCTCAGGTGGCTTGTGGTGCCATGGGGCTGTGTGACTCCCAGCAGGCAGCTCTGGCCAGGCTGGCTAAGCTCATGTCCAATGAGATCCCCCAGCTCACGTCCAATGAGATCCCCCAGGTAGACCTAGCCCAGAGGGTCGCCCCCTTCCTCCTCAACGTCCCTGGGCTCCTCTACCCTCAGGCGCAGGATAACACCAAGCAGGAACCTGCCG…
c2413_g1_i1	1293	KF287656.1	Ophryoglena sp. 1 TS-2013 large subunit ribosomal RNA gene, partial sequence	94.11	509	30	0	785	1293	1	509	0	774	TTGGTCCGTGTTACAAGACGGGTCAGTAGAAGCCATTTTGACAAAATCGCCCTTAGGCCCCTCATGCCCGATTGAAGTTTTCCTTTTGATGCTACGAATCTCAGGTGACTCCTTCAACCAAACATCATTTTGTCTCCTAACTCCAGTAGCACCGCTTGATGACCTCTTCACACCGCACCGACCTTTCGTATCTATACAGCAGTGAGTATCATCAGACGGTTTACACCGAAGCCAGTTTATTGCTCTTCTACCGCTTCCTTCTCAACGGTTTCAAGTCTTTTAACCCTCTTTTCAAAGTTCTTTTCATCTTTCCTTCGCAGTACTTGTTCGCTATCGGTCTCCCGTGAATATTTAGCTTTAGAAGAAGTTTATCTCCCACTTAGGGCTGCAGTCCCAAAC…
c2413_g1_i1	1293	KF287656.1	Ophryoglena sp. 1 TS-2013 large subunit ribosomal RNA gene, partial sequence	93.91	509	31	0	1	509	509	1	0	769	TTGGTCCGTGTTACAAGACGGGTCAGTAGAAGCCATTTTGACAAAATCGCCCTTAGGCCCCTCATGCCCGATTGAAGTTTTCCTTTTGATGCTACGAATCTCAGGTGACTCCTTCAACCAAACATCATTTTGTCTCCTAACTCCAGTAGCACCGCTTGATGACCTCTTCACACCGCACCGACCTTTCGTATCTATACAGCAGTGAGTATCATCAGACGGTTTACACCGAAGCCAGTTTATTGCTCTTCTACCGCTTCCTTCTCAACGGTTTCAAGTCTTTTAACCCTCTTTTCAAAGTTCTTTTCATCTTTCCTTCGCAGTACTTGTTCGCTATCGGTCTCCCGTGAATATTTAGCTTTAGAAGAAGTTTATCTCCCACTTAGGGCTGCAGTCCCAAAC…
c2413_g1_i2	1293	KF287656.1	Ophryoglena sp. 1 TS-2013 large subunit ribosomal RNA gene, partial sequence	94.11	509	30	0	785	1293	1	509	0	774	TTGGTCCGTGTTACAAGACGGGTCAGTAGAAGCCATTTTGACAAAATCGCCCTTAGGCCCCTCATGCCCGATTGAAGTTTTCCTTTTGATGCTACGAATCTCAGGTGACTCCTTCAACCAAACATCATTTTGTCTCCTAACTCCAGTAGCACCGCTTGATGACCTCTTCACACCGCACCGACCTTTCGTATCTATACAGCAGTGAGTATCATCAGACGGTTTACACCGAAGCCAGTTTATTGCTCTTCTACCGCTTCCTTCTCAACGGTTTCAAGTCTTTTAACCCTCTTTTCAAAGTTCTTTTCATCTTTCCTTCGCAGTACTTGTTCGCTATCGGTCTCCCGTGAATATTTAGCTTTAGAAGAAGTTTATCTCCCACTTAGGGCTGCAGTCCCAAAC…
c2413_g1_i2	1293	KF287656.1	Ophryoglena sp. 1 TS-2013 large subunit ribosomal RNA gene, partial sequence	93.91	509	31	0	1	509	509	1	0	769	TTGGTCCGTGTTACAAGACGGGTCAGTAGAAGCCATTTTGACAAAATCGCCCTTAGGCCCCTCATGCCCGATTGAAGTTTTCCTTTTGATGCTACGAATCTCAGGTGACTCCTTCAACCAAACATCATTTTGTCTCCTAACTCCAGTAGCACCGCTTGATGACCTCTTCACACCGCACCGACCTTTCGTATCTATACAGCAGTGAGTATCATCAGACGGTTTACACCGAAGCCAGTTTATTGCTCTTCTACCGCTTCCTTCTCAACGGTTTCAAGTCTTTTAACCCTCTTTTCAAAGTTCTTTTCATCTTTCCTTCGCAGTACTTGTTCGCTATCGGTCTCCCGTGAATATTTAGCTTTAGAAGAAGTTTATCTCCCACTTAGGGCTGCAGTCCCAAAC…
c2420_g1_i1	406	BT058710.1	Salmo salar clone Contig3623 Ras-related protein Rab-2A putative mRNA, complete cds	97.29	406	11	0	1	406	158	563	0	689	TATTATTACAGTTCACAGACAAGCGGTTTCAGCCGGTGCACGACCTCACTATCGGTGTGGAGTTTGGGGCGCGGATGATCACTATAGACGGTAAACAGATCAAGCTGCAGATCTGGGACACGGCCGGCCAAGAATCCTTCCGCTCAATCACTCGGTCCTACTACAGAGGGGCAGCCGGCGCCCTGCTAGTGTACGACATCACAAGAAGGGACACCTTCAACCACTTAACAACCTGGTTAGAGGATGCTCGCCAACATTCCAACTCCAACATGGTCATCATGCTCATTGGGAACAAGAGTGACCTGGAGTCCAGGAGAGAGGTGAAGAAGGAGGAGGGAGAGGCCTTCGCCAGAGAGCACGGCCTTATCTTCATGGAGACCTCCGCCAAGACCGCATCCA…
c2522_g1_i1	845	BT043584.1	Salmo salar clone HM4_2743 WD repeat domain containing 82 isoform 1 (wdr82) mRNA, complete cds	98.46	845	13	0	1	845	335	1179	0	1489	GAGCTGGGACCAGGACTATGACCACTTCCTACTTCCTCTGCTGGACGACCAGGAGCCTTGCTACATCCTGTACCGCCTCGACTCCCAGAATGCCCAGGGATACGAGTGGATCTTCATCTCCTGGTCTCCTGACCAATCTCCAGTGAGACAGAAGATGCTGTACGCTGCCACCCGTGCCACAGTGAAGAAAGAGTTTGGTGGTGGTCATGTGAAGGATGAGATGTTTGGAACAGTGGAGGAGGACATCTGTCTCGAGGGCTACCACCGTCACGTGTCCTCCAGCTCCGGCCCTGCCCCACTCACAGCTGCTGAACAGGAGCTGCGGAGAATCAAAATCAACGAGGGAAGGGTTAAGCAGGTGAAAACAGAGACCAGTGTGGAGAGTAAGCACCAAACACT…
c2529_g1_i4	379	BT073206.1	Oncorhynchus mykiss clone omyk-evn-505-348 Gamma-aminobutyric acid receptor-associated protein-like 1 putative mRNA, complete cds	100	379	0	0	1	379	65	443	0	701	TTATATGATAGCGTTGGTTACGTGAAGAGTCGGTGGGAAAGATCGGTGTGGAATTTTCACTTGTATTTGTTTTTATTACGTTTTTCCAAAGAAGATGGACAGTCAGTACCAGCGCTCTGTACCACTGGAAGTGAGGAGGGCAGAGGGTGAGAGGGTGCGAGCCAAGCATCCCGACAAGATACCAATCATTGTGGAGAGGGCTACCAGGTCGAGAGCTCCTGACCTGGACAAGAAGAAGTACCTTGTGCCCTCTGACCTCACAGTGGGTCAACTGTGCTTCCTGATCCGACAACGTGTGTCTATGAGACCTGAGGAGGCTCTCTTCTTCTTCGTAAACAACTCCCTTCCCCCATCCAGTTCTCCTCTCTCTGCTGTCTAT
c2545_g1_i1	912	NM_001140522.1	Salmo salar Cathepsin B (catb), mRNA	97.45	509	13	0	1	509	769	261	0	869	TCTCCTTCTCGTCAGAGGGCACACTGTACGAACGCTTACCGAAGTGCTTGTCCTGCTTGTAGCCAGGTGTGTATCCCGGCTCACACTGGTTGGTACATTGTGGTGTGTCACCCTCCTCTCCTTTACAGGGGGGTCGTGTGCCGTTGACATGGTGCTCACAGGGAGGGATGGAGTAGGGCCTGCAACCAATGTGAGAGTCATAGAGTCCTCCAGAGACCAGCCCCTCTTTAGTCCAGAAGTCCCACGCAGCAGAGGGGTAACCACCATTACATCCCATGCCACAACTTTCACAACAGCTGAGCAGGTCTTCAGAGGAGATCTCCACGCTGACTTTGGCGTTGCTGTGGATACACACGCGGTCTGAGATGGCCTCCGCAGCACCAAACGCCCAGCAGCTGC…
c2545_g1_i1	912	NM_001140522.1	Salmo salar Cathepsin B (catb), mRNA	98.08	416	8	0	497	912	258	673	0	725	TCTCCTTCTCGTCAGAGGGCACACTGTACGAACGCTTACCGAAGTGCTTGTCCTGCTTGTAGCCAGGTGTGTATCCCGGCTCACACTGGTTGGTACATTGTGGTGTGTCACCCTCCTCTCCTTTACAGGGGGGTCGTGTGCCGTTGACATGGTGCTCACAGGGAGGGATGGAGTAGGGCCTGCAACCAATGTGAGAGTCATAGAGTCCTCCAGAGACCAGCCCCTCTTTAGTCCAGAAGTCCCACGCAGCAGAGGGGTAACCACCATTACATCCCATGCCACAACTTTCACAACAGCTGAGCAGGTCTTCAGAGGAGATCTCCACGCTGACTTTGGCGTTGCTGTGGATACACACGCGGTCTGAGATGGCCTCCGCAGCACCAAACGCCCAGCAGCTGC…
c2545_g1_i2	777	NM_001140522.1	Salmo salar Cathepsin B (catb), mRNA	97.45	509	13	0	1	509	769	261	0	869	TCTCCTTCTCGTCAGAGGGCACACTGTACGAACGCTTACCGAAGTGCTTGTCCTGCTTGTAGCCAGGTGTGTATCCCGGCTCACACTGGTTGGTACATTGTGGTGTGTCACCCTCCTCTCCTTTACAGGGGGGTCGTGTGCCGTTGACATGGTGCTCACAGGGAGGGATGGAGTAGGGCCTGCAACCAATGTGAGAGTCATAGAGTCCTCCAGAGACCAGCCCCTCTTTAGTCCAGAAGTCCCACGCAGCAGAGGGGTAACCACCATTACATCCCATGCCACAACTTTCACAACAGCTGAGCAGGTCTTCAGAGGAGATCTCCACGCTGACTTTGGCGTTGCTGTGGATACACACGCGGTCTGAGATGGCCTCCGCAGCACCAAACGCCCAGCAGCTGC…
c2545_g1_i3	784	NM_001140522.1	Salmo salar Cathepsin B (catb), mRNA	98.08	416	8	0	369	784	258	673	0	725	TGTGCTCACAGGGCGTTGACATGGTGCTCACAGGGAGGGATGGAGTAGGGCCTGCAACCAATGTGAGAGTCATAGAGTCCTCCAGAGACCAGCCCCTCTTTAGTCCAGAAGTCCCACGCAGCAGAGGGGTAACCACCATTACATCCCATGCCACAACTTTCACAACAGCTGAGCAGGTCTTCAGAGGAGATCTCCACGCTGACTTTGGCGTTGCTGTGGATACACACGCGGTCTGAGATGGCCTCCGCAGCACCAAACGCCCAGCAGCTGCCACAGGAGCCCTGGTCCCTGACCTCCTTCAGAGTGGGGCAGTTGGGCCACTGCAGTCTGGGGTCAAAGTTTTTAGGCAGCTCCATGTCCCCTGTATACTCCACCATGGTGCAGTATACAGGGGACATG…
c2705_g1_i1	485	BT043857.1	Salmo salar clone HM5_2366 proteasome (prosome, macropain) 26S subunit, non-ATPase, 13 mRNA, complete cds	98.35	485	8	0	1	485	1083	599	0	852	TCTGCTGCAGGTCCAGTACTCGGGGCTGCACCCAGGTCATCTGAATCTTCTGGTCCACCTCGTCAATGTTTCCTTTGATCAGACCCACAGACAGAGCTTTCATCACTAGCAGCTCCACCTCGTTCACGGGGATCTTGGCACTCTGTCCAATCTCATGGAAGGTCAGCTGTCTGTTGTTGGCGGGACGAGTGAACGTCATCTCCATCACACACAGCAGCTGAATCTTCTGCATCAGTTTGGCTTCGTTGGCTGCCAGGTCAGGCTGCGCTCCCCAGGCAGACTTGTAGGCCTGGAACTTCTCCACGTTGCCTCCGTTGAAGGAGTACAATGTGTCTATCAGCCACTGCTTGTCTGTGCTCCTTAGGGACTCCAGTACTGGGTGCATCAGCAGCTCTCCGA…
c2758_g1_i1	863	NM_001141693.1	Salmo salar enigma LIM domain protein-like (LOC100196664), mRNA	95.21	876	27	12	1	862	922	48	0	1371	GTGTGTGTGTGTGTGTGTGTGTCGTCGTCTGGTGTGTGTGTGTGTGTTGTCGTCTGGATAATCGGACTATTGTCGTTTTAGTCGTTGTCGTCGTTCTGATGGCTATCGATCGCTAGGGCTCCGGCCCGGCCCTGCATGTTGCCGTGGTGATGCTCAGGACTTGATGTTGAGAGCGCGTGCGGACCTCTCGTGGTGCCAGTCCCTCAGACGGGCGTAACGGGGGCTCTGAATCTCTGTAAGGAACTTTTCCCTGGCCCTCTTCATTGTCTCATCGTCTGGGTCCTGCATGTAGTCGGTGCCTGTGAGCTGGGCCAGCATACGGAAGGAGCGGGACTGGGTAGTGCCTGTGCGGGGCTGCCAATCCTGAGTGTCCTCGATCAGCCTCTTCTTGCTGCGGTC…
c2758_g1_i2	458	NM_001141693.1	Salmo salar enigma LIM domain protein-like (LOC100196664), mRNA	97.04	439	11	2	21	457	486	48	0	737	GCCCGCAGACCATGCTTCTCCCACCCGCAGACCATGCTTCTCGTGTTGGTAATTCTGGTGGTCATACAAAGGCTGATCCTCTTTCTCATCCATCTTCTGATCGCCACCCGCATGGAAAGCTTTGCTGAGGGTGAGGGTGAGAGACTCCTCTGCTGCTCTGATCTTGTTCTGTGCCTCCACATGGGTCATGTCTTCTGCGTTGGTCTCTCCGATGGACACCACCCAATCTCCCACGCCCACACCGGCCTGGGCGGCCTTACCCCCGGGGGTCAGCCTGGACACCGTGAGGGGCATGCTGAAGTCCTTCCCCCCCTGAAGTCTGAAGCCCCATGGTGCTGGACCGTTGAGGGTTATACAGTATATACTCATGGCCTCCTTGTCATTATGATGATCGCCGGA…
c2780_g3_i1	540	NM_001139830.1	Salmo salar Glycogenin-1 (glyg), mRNA	94.15	530	31	0	1	530	598	69	0	808	TATCTGCTGTTGCCCAGTTACCGAAGAAGCCATTCAAGACCCCTTGGTCTCCTCCATCGAAGCTGCCGTGTTCTGCGCAGTACTGGAGCAGTTTGCTGTACGTTTCGTTGGAGGGTCGGAACACGAACACGCCGGAGTTGAAACAGTCTGGCCAGCCGGGATCCGGGGCCGCAGACAGCTCCTCTCTGTCAAACAACTCATCTATGTTCTGTACCACCAGTGTGTCTGCATCCATGAAGACACATTTGGAGTAGTGTGTAAGGGTCCAGCAATGTAGCTTGGTGAAGGTGACTCCCAGGTCAGGTCTCTTCATCAGGGCCAGGTTAGCTGAGTCTCCGCTGTCCAACACATCTACCAACAGTACCTCGTCAAAGATCTTCAGAAGCACTCCTTTGCAGG…
c2795_g1_i1	451	CU364162.1	Aphanomyces euteiches cDNA	96.63	416	14	0	1	416	471	56	0	691	CTTGGAGACCTGATGCGGTTATGAGTACGAACGAGGGTGCGAATAAATCTCTCATCAGAATTTTCAAGGGCCGTCGTGAGCGCGCAGGACACCCTAAAAATCAAGGTGCTTTGCCATGGCTTCCTCCCTATCGCCGGGTAATCCGATTCCAGGGTAGGAAATGCATGTTAAAAAGAAAAGAGAACTCTTCCCTGGGCACACGCTAGCGTCTTCTGACTCGGTTGTGTTACCACACATTATCCACGTCTCGGTGCCGGAATATTAACCGGCTTCCCTTTCGATAAGCGGGACTGCGGCAAACAGCGTCCGAAAACACTGCCAAAACAATCCACTTTCAAACGGAATTCTCCTATCTCTTAGGATCGACTCACCCATGTCCAATTACTGTTCACATGGAAC…
c2835_g1_i1	446	DQ246664.1	Oncorhynchus mykiss SYPG1 (SYPG1), PHF1 (PHF1), and RGL2 (RGL2) genes, complete cds; DNaseII pseudogene, complete sequence; LGN-like, PBX2 (PBX2), NOTCH-like, TAP1 (TAP1), and BRD2 (BRD2) genes, complete cds; and MHCII-alpha and Raftlin-like pseudogenes, complete sequence	98.48	396	6	0	1	396	96708	96313	0	699	CCGCTTACTGATGAGCTCTGGCCTTTTACTGGACATGAAGTGACAAAATGACCAGCGGAACCGCAATAGAGACAGAGGCGGTTGGTGATTCTCCGTTCCCTCTCCTTAGTCGAGATGCGGATACCTCCCAGCTGCATGGGCTCAGCACCCGAGCCGGCAGAGGAAGATGGTAGTGATGCGGAGAGGGAGGCGACGGAGAGCGCGAGCTCCTTTCCACGAGCTCGGTGACGAAGATCAACCCGTCGCTCAATGCGAATAGCGAGTTCAATCAAGGAATCCACGCTGGAAGGAACCTCCCGGGAGAGAATCTCATCCTTTACCTCTGCGCGGAGACCCTCCAGAAAACGAGCGAGCAAAGCCGGCTCGTTCCAGCCACTGGAGGCAGCAAGAGTGCGATCC…
c2841_g2_i1	500	BT056782.1	Salmo salar clone ssal-rgb2-527-022 Adenylate kinase putative mRNA, complete cds	98.95	476	5	0	1	476	577	102	0	852	TTGTAGTACAGGTCCAGGCGCTTCTTAATGGTCTCCTCATTGTCGTCAGCTCGGCCGCTGGTCTCACCGCGCTTCATCAGTCTCTTGACCATGGTCTCACCCTTGGCGTCAATGTACAGCAGCAGGCAGGGGGCTCCGATCTTCTTCTCGAACTCCTCGCCCTGTTTGACCTCACGGGGGTAGCCATCAATAAGGAAGCCCTTGGACACATCAACCTTAGCGATCATGGCATCCTTGATCATGTCCAAGACTGTGTCCAGGGGTACGAGCTCTCCCTTCTGCATGATGGCCTGGAGGGTCTTGCCCCTCTCAGAGCCGGAGGCCACCTCAGCACGCAGCAGGTCCCCGGAGGACAGGTGGGTGTAGCCATACTTGGCCACCACCTTCTCACACTGGGTG…
c2862_g1_i1	602	BT050387.1	Salmo salar clone ssal-rgf-529-209 Triosephosphate isomerase putative mRNA, complete cds	97.47	593	14	1	5	597	6	597	0	1011	GTTTTAAGGCCGAGGAACGACCCCAAACTGCAAATATGTCCAGAAAATTCTTCGTCGGTGGTAACTGGAAGATGAATGGCGACAAGGCAAGCCTGGGCGAACTCATCAAAACCCTGAACTCTGCGAAGCTCGACCCCAACACCGAGGTGGTCTGCGGCGCCCCATCAATCTACCTTGAGTTCGCCAGGTCCAAGCTGGACCCTAAGATCGGAGTGGCCGCTCAGAACTGCTACAAGGTCAAGGGTGGTGCCTTCACCGGGGAGATCAGCCCTGCGATGATCAAGGACGTTGGCGTGCACTGGGTGATCCTTGGCCACTCTGAGAGGCGCTGGGTCTTTGGAGAGACTGATGCGCTTATTGGTCAGAAGTGCGCCCACGCCCTGGAGAATGGCCTGGGTG…
c2862_g1_i2	441	BT057963.1	Salmo salar clone ssal-rgf-523-378 Triosephosphate isomerase putative mRNA, complete cds	98.34	422	7	0	15	436	198	619	0	741	GTTCAGGGTTTTGATGAGTTCGCCAGGGCCAAGCTGGACCCTAAGATCGGAGTGGCCGCTCAGAACTGCTACAAGGTCAAGGGTGGTGCCTTCACCGGGGAGATCAGCCCTGCGATGATCAAGGACGTTGGCGTGCACTGGGTGATCCTTGGCCACTCTGAGAGGCGCTGGGTCTTTGGAGAGACTGATGCGCTTATTGGTCAGAAGTGCGCCCACGCCCTGGAGAATGGCCTGGGTGTCATTGCCTGCATTGGTGAGAAGCTGGACGAGAGGGAGGCTGGCATCACGGAGAAGGTCATCAACGCACAGACCAAGCACTTCGCAGACAACATTAAGGACTGGTCCAAGGTTGTTCTGGCCTATGAGCCCGTGTGGGCCATCGGCACCGGCAAGACCGCA…
c2887_g1_i1	432	NM_001123639.1	Salmo salar glycerol-3-phosphate dehydrogenase (LOC100136539), mRNA	96.98	431	13	0	2	432	581	151	0	725	CTTCAGGATGGGGCCCCACTCTTTGTTCTTGCACCCGATTGTTGTTTCGCAGAACTTCTCCTCCGCGACTTCGTTGGCTATGTTAGCTCCCATCAGCACCGTCATGGTGGCGCCCAGCTTCTCTCTGATGACATCAGAGATCAGCTTCAACCCCTCTGGCCCCTCATCCACACCTTTGATAAGAGACATGCCCACAGCATCCTTCTTGATGTGTTCTTTGATGGTGTCACAGATTCTGTTGATGAACTGGTGTGGAATAACGAAGATCAAGATGTCTGCTCCCTTCACAGCATCCGTCACCTCTGGAACAGCCACGATGTTTGGGGGAAGCTTGTGTCCGGGCAGGTACTTGACGTTCTCATGGTCTGTGTTGATGATCTCTGTGAGTTTACGTCCGTT…
c2887_g2_i1	631	NM_001123639.1	Salmo salar glycerol-3-phosphate dehydrogenase (LOC100136539), mRNA	96.74	552	18	0	6	557	22	573	0	920	CCCAAACATCGTGGACTATCGCACTGTACACCATGGCACTCAAGAAAGTATGCATCATTGGCTCTGGCAACTGGGGCTCTGCCATTGCCAAGATTGTAGGCGTCAATGCAGGAAAGCTTGACGTGTTCGACACGACAGTGAACATGTGGGTATTTGAGGAGACCGTGAACGGACGTAAACTCACAGAGATCATCAACACAGACCATGAGAACGTCAAGTACCTGCCCGGACACAAGCTTCCCCCAAACATCGTGGCTGTTCCAGAGGTGACGGATGCTGTGAAGGGAGCAGACATCTTGATCTTCGTTATTCCACACCAGTTCATCAACAGAATCTGTGACACCATCAAAGAACACATCAAGAAGGATGCTGTGGGCATGTCTCTTATCAAAGGTGTGG…
c2887_g2_i2	600	NM_001123639.1	Salmo salar glycerol-3-phosphate dehydrogenase (LOC100136539), mRNA	96.7	546	18	0	6	551	22	567	0	909	CCCAAACATCGTGGACTATCGCACTGTACACCATGGCACTCAAGAAAGTATGCATCATTGGCTCTGGCAACTGGGGCTCTGCCATTGCCAAGATTGTAGGCGTCAATGCAGGAAAGCTTGACGTGTTCGACACGACAGTGAACATGTGGGTATTTGAGGAGACCGTGAACGGACGTAAACTCACAGAGATCATCAACACAGACCATGAGAACGTCAAGTACCTGCCCGGACACAAGCTTCCCCCAAACATCGTGGCTGTTCCAGAGGTGACGGATGCTGTGAAGGGAGCAGACATCTTGATCTTCGTTATTCCACACCAGTTCATCAACAGAATCTGTGACACCATCAAAGAACACATCAAGAAGGATGCTGTGGGCATGTCTCTTATCAAAGGTGTGG…
c2928_g1_i1	1386	KC208028.1	Ichthyobodo necator isolate DK 18S ribosomal RNA gene, complete sequence	100	1386	0	0	1	1386	605	1990	0	2560	GTAATTCCAGCTCCAATAGCGTATATTAATGTTGTTGCTGTTAAAGGGTTCGTAGTTGAACGCAGGGTTTGGGAGTTGTGTGGCCATTGTGGCCATCACGCCATCCCATCCCTGTTTTTTAGACGGGATCGATTGCCTTGCCTTGGTGGCTCCTTTTTTGGACGTTGCCTTGGCTGTTGAGTGAAGAGCTCAAATGTACACATGACCACATGTTACAGGCCGCCCGTCGTTATCACTGTGAAGAAAACAGCGTGTTCAAGGCAGCCGCCTCGCGGCTGAATGACAAAGCATGGAATGACAAAGCATCGACCAATGGGTCTGGCTTTTGTTGGTTTTTACAACCCATTTGGACATTTCGTGATCGGTAATCGCGATCCACTTCGGTGGACTCCGATTCCG…
c2940_g1_i2	548	BT082536.1	Anoplopoma fimbria clone afim-evh-502-050 26S protease regulatory subunit 8 putative mRNA, complete cds	90.64	545	51	0	1	545	776	232	0	725	GAGTCAATCTCGTCCATGAAGATGATGGAGGGTGCGTGCTCGCGGGCCATGACGAACAGCTCGCGCACCATACGGGCACCCTCTCCAATGAACTTCTGCACCAGCTCCGAGCCGGACACCCTGATGAAGGTGCAGTCAGTGTGGTGGGCCACAGCTCTGGCCAGCAGGGTCTTCCCTGTACCTGGGGGGCCGTACAGCAGCACACCCTTGGGCTGCGCAATGCCGAGAGCCTCGAAGAGCTCTGGGTGCTTGACTGGCAGCTCAATCACTTCCTTGATCTCCTTGATCTGCTTGTCCAGGCCACCAATCATCTCATAGGTGGAGTCAGGCACTTTCTCCACCATCATGAGGGAGACCAGCGGGTCCACCTTGTTGGGCAGGATCTTATGAAGGGTGTAG…
c2989_g1_i1	593	BT059601.1	Salmo salar clone ssal-rgf-541-031 Pyruvate dehydrogenase kinase isozyme 2, mitochondrial precursor putative mRNA, complete cds	95.45	593	27	0	1	593	755	1347	0	946	GTACTACCTCGGGGCCCCTGAGCTGGAGCTAAGGGTGATGAACTCCAACAATGCCAGAGATCCAATCCAGATCACTTATATCCCCTCCCATCTCTACCACATGCTGTTTGAGCTCTTCAAGAATGCCATGAGAGCTACAATTGAGACCCATGAAGTCAGCCACAACCTCCCACCCATCAGAGTCATGGTGGCCCTTGGCGGAGAGGACCTGTCAATCAAGGTGATGGATAGGGGTGGTGGTGTCCCCTTAAGAAAGATTGAGACACTCTTCAGCTACATGTACTCCACAGCTCCCAGACCCGACTTCGGTGACAATCACCGGGCCCCACTGGCTGGTTTTGGCTATGGGCTTCCCATTTCGCGCCTCTACGCGCGTTACTTCCAGGGAGACCTGCAGTT…
c3018_g1_i2	586	AJ304373.1	Oncorhynchus mykiss partial mRNA for desmin (des gene)	95.89	560	17	4	21	578	701	1256	0	902	CTCCTCCTCGTGGATCTTCTTGAGATGACGAGCCAGATCCAGGAGACCTCGGTGCAGGTCCAGATGGACATGTCCAAACCAGACCTGACCGCTGCCCTCAGGGACATCCGTATGCAGTACGAGGGCATCGCAGCCAAGAACATCTCAGAGGCAGAGGACTGGTACAAGTCAAAGGTGTCAGACCTGAACCAGGCTGTGAACAAGAACAACGATGCTCTGAGACAGTCCAAACAGGAGTGCATGGAGTTCAGGCATCAGATCCAGTCCTACACCTGTGAGATCGACTCTCTCAAGGGAACCAACGAATCTCTGCTGAGGCAGATGAGGGAGATGGAGGATCGTCTGGGAAACGAGGCTGGAGGTTACCAGGACTCCATCACCCGTCTGGAGGCTGAGATC…
c3018_g1_i3	851	AJ304373.1	Oncorhynchus mykiss partial mRNA for desmin (des gene)	96.45	845	24	4	1	843	416	1256	0	1389	GATGTACGAGGAGGAGATGAGAGAGCTGAGGCGTCAGGTGGACGGCATGTCCAATGACCGAGCCCGCATGGAGGTGGAGAGAGACAACTTGGCTGACGACCTGCAGAAACTCAAACTCAGACTGCAGGAGGAGATCCACCAGAGGGAAGAGGCAGAGAACAACCTGTCTGCCTTCAGAGCTGACGTGGACTCTGCCACTCTGGCCAGGCTGGACCTGGAGAGACGCATTGAGAGTCTACAGGAGGAGATTGCCTTCCTCAAGAAGATCCACGAGGAGGAGATCCATGAGATGACGAGCCAGATCCAGGAGACCTCGGTGCAGGTCCAGATGGACATGTCCAAACCAGACCTGACCGCTGCCCTCAGGGACATCCGTATGCAGTACGAGGGCATCGCAGC…
c3046_g1_i1	1392	KC208028.1	Ichthyobodo necator isolate DK 18S ribosomal RNA gene, complete sequence	99.93	1392	1	0	1	1392	1996	605	0	2566	GTTACGACTTTTGCTTCCTCTACTAGTTAAACATGGGGCAACTTGTCCCTCTGATGACCGAAGACATCAGAAGGTCCGTTGACCTGTATCCAACTGGCATCGGTAACAACGACGGGCGGTGTGTACAAATGGCAGGGACGTAGTCAATGCGCTTTGATGAAGCACATCTACTAGGCATTCCTCGTTCACGAAGAATAATTGCAAGCTTCGATCCCTAGCACGACATAGTTTTTCCAGTTTTCCCACCCCTTTTCGAGGCAGGACCAAAGAAGGTTTCACTCATTCACTTTGTCATTGTAGTGCGCGTGTCGCCCAGTACATTTAGGAGCATCACGGACCTGCTGTTGCCCAAAATTCCACCCAGCTAAGGAGCAGGGAATGCCGCGAAGAAGGAGTATC…
c3046_g1_i2	979	KC208028.1	Ichthyobodo necator isolate DK 18S ribosomal RNA gene, complete sequence	99.79	967	1	1	13	979	1570	605	0	1773	GGATCGGGAGTGAATACTCACCCCAGCCCCGCATGCCCGAAGGCAGATGGTGCCCCTATTAAGCGGTTTGGGTCTCGTCCGTTAAAGGAATCAACCAAACAAATCACTTCACCGACCAAAAGCGGCCATGCACCACCGTCAAACGAATCAAGAAAGAACTATCAATCTGTCAATCCTTGCGTTTTCCTGTACTGGTAAGGTTCCCCGTGTTGGGTCAAATTAAACCGCACACTCCACGCCTGGTGGTGCCATTCCGTCAATTTCTTTAAGTTTCATCCTTGCGGACGTACTCCCCCATGAGACCATAGCCTCAGCTTTCGCGTTAATAGGGTAGAGCAGCGCCGAAAAAATCCCATCGCGGAGGGTGAGTATTCACTCCCGATCCATGGGCGTCATCGT…
c3053_g1_i6	919	XM_007260891.1	PREDICTED: Astyanax mexicanus large neutral amino acids transporter small subunit 4-like (LOC103046420), transcript variant X2, mRNA	82.45	923	152	8	2	919	1220	2137	0	798	CTTCTTCAACTGGCCCCTGGAGCCCTTCCCTGGACCTGAGGATATGGACTACACTGTGAAGATCAAGTTCAGCTGGCTGGGCTTTGACCATAAGATCACTGGAAAGCAGTTCTACCGCCAGGTGACCACGGTGGGGAGACGACTCAGCGTGGGGAACAGCATGAAGCAAAACCCCAAGGAGCTGGCCCAACAGGAGGGCAACAAGCTGTGTCTCTCCACCGTTGACCTGGAGGTCCAATGCAAGTCTCAGGAGGAATCCCAGTCCTTCATGAAGAGTATCCTGAGTCCTATTTTCATGCTCAGCCTGATCACCATGTGTGTCACCCAGCTGAGACTTATCTTCTACATGGGAGCCATGAACAACATCCTCGAGTCGCTGTCCGACAGAGACTTGAACAC…
c3086_g1_i1	765	XM_004077455.1	PREDICTED: Oryzias latipes calcium uniporter protein, mitochondrial-like (LOC101162626), mRNA	83.36	715	115	4	7	719	621	1333	0	658	CTCAGTGACTGTGTTGGGGTGTTTCTCACACAGCTGCAGACAGAGGACAGGGGCATCGACCGAGTAGCCATCTACTCTACAGATGGGGCGAGGGTAGCCTCTTCTACAGGGATAGACATCCTGCTGTTGGATGACTTCAACCTGGTCATCAACGACGTTACACACCTGGTTCGACCGCCACGGAGAGATCTCCTAGCCAATGACGAGGCAGAGCGTCTGAACGACGTTAAGTTCCTGGTTCAGCAGCTCTACACCACCATGCGTATAGAAGAGCATCAGCTTAGTAAAGAGAAGGAACTGGTGGTGAGACTGGAGGACCTCAACTCACAGCTACGTCCTCTAGAGAAGGTGAGGGAGGAGCTGAGTCGTAAGGCGGAGCGTCGTACCACCTGGGTGCTG…
c3110_g1_i1	426	NM_001141703.1	Salmo salar pyruvate kinase (pk), mRNA	97.47	396	9	1	16	411	1285	1679	0	675	CATGATGCAGTCGTTGCCGTCCAGGCTTCCTTCAAGTGCTGTGCCAGTGCCATCATCGTGCTCACCAAGACTGGCAGGTCCGCCCATCTGCTGTCCAGGTACAGGCCCCGTGCCCCCATCATCGCTGTGACCCGCTGCGGCCAGACCGCCCGTCAGGCCCATCTGTACCGCGGTATCTACCCAGTGCTGTACACCAAGCCTGCCAACGATGTCTGGGCCGAGGATGTCGACCTCCGCGTCAACTTCGCCTTGGAGATGGGCAAACACCGTCACTTCTTCAAGTCTGGAGATGTCATCATTGTCGTGACCGGATGGCGTCCAGGCCCTGGTTACACAAACACCATGCGTGTTGTGCTTGTTCCTTGAACAAACTCCAAAGGACATTACTCCTCCCCCCTT…
c3122_g1_i1	387	BT044041.1	Salmo salar clone HM6_0740 nebulin-like mRNA, partial cds	97.42	387	10	0	1	387	600	986	0	660	GAGCACGAACAGGAGACAGTCACCGATCTGCGTGTATGGCGCACCAACCCCGGCTCTGTGTTTGACTATGACCCTGCTGAGGACAACATCCAGTCCAGGAGTCTGCACATGATGTCAGTCCAAGCCCAGCGTCGCAGCAAGGAGCACTCCCGCTCCACCAGCGCTATGAGTGGTGTTGGTGATGAGAAGTCTGAGGTGTCTGAGGACCCAGCCCACCATGTGTCCCTGTACAGCAATGGCTTTGCTACCTCCTCCATGGGTTACACACACACCAAGACCGTGGAGCTGCAGCAGAGGTCTTCCTCTGTAGCCACACAGCAGACCACCGTGTCCTCTGTCCCCTCCCACCCGTCCACCACCGGGAAAACTGTGCGTGCCATGTACGAC
c3136_g2_i1	876	XM_008300657.1	PREDICTED: Stegastes partitus supervillin (svil), transcript variant X4, mRNA	83.33	738	121	2	1	737	4780	5516	0	680	AAACTCATGCTCATGCAGGTCAAAGGCCGACGGCACGTCCAGACCAGACTAGTGGAGCCCAGAGCGTCCTCTCTGAACAGCGGGGATTGCTTTCTGCTCATCACTCCTCATCACTGCTTTGTCTGGACTGGAGAGTTTGCCAATGTCATCGAGAAGGCTAAGGCTGCTGAGTTGGCCCAGTTCGTTCAGACCAAGAGAGATCTGGGTTGCCGTGCCAACTATGTAGAGCTGATCGAGGAAGGCATCAACACACACAGCTATGCTGCCAAGGAGTTTTGGAAGATTCTGGGCGGACAGGCCAGCTACCAGTCCGCGGGGACGCCAGACGAGGATGAGCTGTATGAGAGCGCCATCGTAGAAACCAACTGCATCTACCGCCTAGTGGATGACAAACTGGTC…
c3136_g2_i3	823	XM_008300657.1	PREDICTED: Stegastes partitus supervillin (svil), transcript variant X4, mRNA	82.89	719	121	2	1	718	4780	5497	0	645	AAACTCATGCTCATGCAGGTCAAAGGCCGACGGCACGTCCAGACCAGACTAGTGGAGCCCAGAGCGTCCTCTCTGAACAGCGGGGATTGCTTTCTGCTCATCACTCCTCATCACTGCTTTGTCTGGACTGGAGAGTTTGCCAATGTCATCGAGAAGGCTAAGGCTGCTGAGTTGGCCCAGTTCGTTCAGACCAAGAGAGATCTGGGTTGCCGTGCCAACTATGTAGAGCTGATCGAGGAAGGCATCAACACACACAGCTATGCTGCCAAGGAGTTTTGGAAGATTCTGGGCGGACAGGCCAGCTACCAGTCCGCGGGGACGCCAGACGAGGATGAGCTGTATGAGAGCGCCATCGTAGAAACCAACTGCATCTACCGCCTAGTGGATGACAAACTGGTC…
c3169_g1_i1	547	NM_001140044.1	Salmo salar 26S proteasome non-ATPase regulatory subunit 3 (psd3), mRNA	98.54	547	8	0	1	547	1332	786	0	966	ACATAGCCTTTCTCATGGTTGATGCTGGCTTCGATCACTCCATCTCGGATAGCCTTGGCCACTATGAACTCAGCATCCTCTGGACTGTCCAGCTGCAGCTTCTGAGCGATGTCTGCCAGGGATATACGAGAGTATGACAGGCTGATCATACGCACACCTGTCTTGATGACATTGTGTCGCAGGCGGATGATCAAGGTGTAGGTGCCGTCTGCCTGGAACTTCTCTCCAAACTGATCCAGGGCCTGGTTGAACTTGGCCAGGTTACCCGTCCTGACAGCCTGGGTGAGCAGGAAATAGGGCGCTAGGGATCTCTTCAGTGGAGCCTGCCGGAACTGCAGCCTGTCTGGGATCTCCCCAAGCAACAGCTCCACCACAATCAGCAACTTGTGGACTGTCTGT…
c3201_g1_i2	754	BT059645.1	Salmo salar clone ssal-rgf-503-042 Elongation factor 2 putative mRNA, complete cds	83.51	734	115	6	4	734	1527	797	0	680	GGAGATGGTCCCGGTCTTCACCAGGAATTGGTCTACTCCCACCAGACCCACGATGTTGCCGCAGGGCACATCCTCAATGGGCTCTGTGTAGCGCCCCATCATCAGAATGGTCCTCTGAATGGGTTTAAGATACAGGTCCTCCTTCTTCCCAGGAGTGTAGTTGGGTCCCATGATGCGAACCTTCTGCCCCGTGGCCACCATGCCGGAGAACACGCGGCCGAAGGCGTAGAAGCGACCCTTGTCGCTGGTGGGCACCATCTTGGAAATGTACATCATCAAGGGAGCTTTGGGGTCGCAGTTCTTAATGCCCATAGCGGCCTCGTCGTCGCCAGGCCCCTCGTAGAGCAGCTCACAGCGGTACCTCTGAGCCGTAACGGGGGAGGGCAGGTGGATGGTGAT…
c3203_g1_i1	1120	BT044049.1	Salmo salar clone HM4_0669 ubiquitin protein ligase E3A (ube3a) mRNA, partial cds	96.13	491	19	0	1	491	491	1	0	802	CCCAAGATGATGCCTATCAGGGTAAACTGGGCCTCGTTCTCCAGAGAGGACGGGTTGTACCAGAACAGCTTGGTGGAATCATCATATGTAAACATGCCAATATCAGGATTGAACATCTCCTCGAGGACAAGCTGGAAAAACTCTTTAGACACTCCTCCCTCGTCGACGCCCTGCTCTCCTTCAAACTCTACAAACAGCTGCTTTCTCAGGTCCGCTGGGTTCTCCATGGCGATCATCTCCAACCTGACGAGGGCGTCGTCGATGATGTGGTCTCGGCGTACTTTGAGCCTGAGGTATGGGTTGAGCTGCTGTCCTTGTACCAGGCTGTAGAGCGCTGTGATCCTCCTCTCGCTGTACATGCTGATGCGGTTGTCGTAGTACAGTCCCAGGCTCTTGGTG…
c3223_g1_i2	649	BT059067.1	Salmo salar clone ssal-rgf-523-284 26S proteasome non-ATPase regulatory subunit 3 putative mRNA, complete cds	97.07	649	19	0	1	649	718	70	0	1094	GCAGCAGGTTGAGCAGCGTGGCCTGGCCGTCGGCGTCGTGCCGCAAGGTGGCCGTCCTCAGGCGCGTGTGCAGGAAACTACGCACAGTGTCCAGCTGGTTGAGAAACTCGTAGACGCGGGAGTGGTAGTAGTAACACTTAGCGGCCACCAGGTCCAGAGCACGCCGGTTCTGAGGTCCGATCTTTTGCAAGAGCTCATCTGACACTTTCTGGGCCTCTGTGTAGCGTTTGTTGTTGGTGAGATAAACCAGCAGGAGCAGCTGCAGGTAGGCCTCCGCCTCAGGGATCAGGGGGGTGGCAGCTGCCTTCCCCGTACGGGGCCTGAACTGGACATCTCCCTCGGTGTCCATGGGCTCCTCTAGGAAGCTGAGTAGGAACTCTTTGCCAGCGGCGTTGGAGG…
c3229_g2_i1	706	NM_001165049.1	Oncorhynchus mykiss Transitional endoplasmic reticulum ATPase (tera), mRNA	94.19	706	41	0	1	706	1014	309	0	1077	CCTCAAAGGCCTTCCTCAGGTTGCTCTCACTCTCCCCAGCCAGCTTACTCATAATCTCAGGACCGTTGATGAGGAAGAAGAAGGCTCCGGTCTCGTTAGCAACAGCTCTGGCAATCAGGGTCTTTCCAGTACCGGGAGGTCCGTATAGCAGGATACCACGGGGGGGCTTGACTCCTATAGCCTTGAACAGTGCAGGGTGTCTGAGAGGCAGCTCAACCATCTCCTTGATCTGAGCTAGCTGCTTCCTCACTCCTCCGATATCATCATAGCCCACCTCATTCAGGGACTCCTCCTCATCCTCTCTCCTGATAGGCTCTCCCTCGCAGTGGATGACTGTATCTGGGGCGACGATGCAGTAGGGGTTGGGGTCGGTCTCTACCACCTTGAACTCCACCGCAC…
c3232_g1_i1	426	BT059601.1	Salmo salar clone ssal-rgf-541-031 Pyruvate dehydrogenase kinase isozyme 2, mitochondrial precursor putative mRNA, complete cds	96.48	426	15	0	1	426	585	160	0	704	ATCGGTCCAGGAAGTACTGGATGTTCTGGCTAGTGACCGGGTCCTGGCCAAAGGTGTCTTTGTACTCAATGACGCCCTGCGCCATAGTGGGCACCACATCATTGTGCCTGTTCCTAATGGTCTCCAGGGACTCAACAAATGATTGCAAGACACTGTGGTCGTCTGGGCTCTTGTCAAGGAAGTCCAAGATCTCCATAAGGCTTTGGATGTACCAGCGTTGCACCAGCTGCACGGATGGTGTGGTCAACAACCGGTCCGGTAAGAGGTTGAGCTCTTTCATGATGTTGGACAACCGGACGGGGAGTTCTTGTCTGAGGAAGGCAAAGGATGTCTTCTCGCAGGCATTTGTAGAACCGAAATCCAAGAATTGCTTCATAGACAAAGGTGATGGTGAGAATT…
c3232_g1_i2	467	BT059601.1	Salmo salar clone ssal-rgf-541-031 Pyruvate dehydrogenase kinase isozyme 2, mitochondrial precursor putative mRNA, complete cds	96.15	467	18	0	1	467	146	612	0	763	TGCTTTGGCAAACGTGCCAAAGCATATAGACCATTTCTCCAAATTCTCACCATCACCTTTGTCTATGAAGCAATTCTTGGATTTCGGTTCTACAAATGCCTGCGAGAAGACATCCTTTGCCTTCCTCAGACAAGAACTCCCCGTCCGGTTGTCCAACATCATGAAAGAGCTCAACCTCTTACCGGACCGGTTGTTGACCACACCATCCGTGCAGCTGGTGCAACGCTGGTACATCCAAAGCCTTATGGAGATCTTGGACTTCCTTGACAAGAGCCCAGACGACCACAGTGTCTTGCAATCATTTGTTGAGTCCCTGGAGACCATTAGGAACAGGCACAATGATGTGGTGCCCACTATGGCGCAGGGCGTCATTGAGTACAAAGACACCTTTGGCCAGGA…
c3250_g1_i1	521	NM_001141677.1	Salmo salar adenosine monophosphate deaminase 1 (isoform M) (ampd1), mRNA	97.31	521	14	0	1	521	2167	1647	0	885	CAGATAGTCGGAACCAAGGAAGTGAGTCTTCTCCTCATCAGACAAGCCGCTCTGCAGCACACTGTTCCTGGAGATCTCACACATGTCACAGGTGCTGAGCTTGAACACCTGGGCTGCAATGGCGTACTCCTCCATCAGGGGCTCCTTGGTGTAGTGGAACTGCATAGGGTCATCAGTGGACAGGGAGACGATCAGGCCCTTCTTGAGGAACTCCAGAACAGGATTCTTGGCATACTCCAGGAAGAGACTGTTGTTGCTGAGTGGAGACATGGCAATGGGAATCTGGGCCAGGAAGTAGAGGTACTGCAACACGGGGCTCTTCTTGAGATTGAGGCCGTGAGAGATGTTGTCAGCGGTCATGAAGGAGGCCAGCAGATGGGTGACGGCTCCAGCCTCTCC…
c3258_g1_i1	858	NM_001139645.1	Salmo salar myosin binding protein H-like (LOC100194559), mRNA	97.42	852	22	0	1	852	256	1107	0	1452	GAGCAGCCCAAAGCACCCACACCCCCTCCTCCAAATGAGCCCACCAGTGAGCCCTTGGAAGTGACAGTGGACGACAAGAGCGACACTTCAGTGACCATCACCTGGAGGCCTCCAAAGACCATTCCAGCCAACTCTGGCCTGGATGGGTACACTGTGGAAATCACCAAGGAGGGAACTGAAGACTGGAAAGTAGCCAACGAGGATCTGACCGTGTCCTGCCGTTATGTCATCAAGAACCAGACTACCGGTGACCGTCTGCTGATCCGGGTGGTTGCTGTAAACCCTGGTGGCCGCAGCCCCCCTGCTACCATCGCTGACCCTGTTCTGGTCAAGGAGGTTGGGGCTCGCCCCAAAGTCCGCCTGCCTCGTTTCCTGAGGCAGAGGTATGTCAAGAAAGTC…
c3258_g1_i2	633	NM_001139645.1	Salmo salar myosin binding protein H-like (LOC100194559), mRNA	97.36	379	10	0	249	627	729	1107	0	645	CAGTGTAGCCTGTGATCTCTGTGTTACCATTATCTTTGGGTACGGTCCACTCCAAAGCAACGTTGAATCCCCAGACATCCACAATCTTAATGCTGGCTGGTGGCCCAGGCAACTCAATAATCTGGATGATGATAGCAGCTTTGTCTTCAAAGTCGTCCACCTTCACGGACATTTCGTATGAGCCAGAGTCCCCCCTCTCTGCTTGACGGATGAACAGGATGCTGTCTCTGTCAGATGTACGGATGTTGGCCCCTCGACTCCAAAAGGGCCAACATCCGTACATCTGACAGAGACAGCATCCTGTTCATCCGTCAAGCAGAGAGGGGGGACTCTGGCTCATACGAAATGTCCGTGAAGGTGGACGACTTTGAAGACAAAGCTGCTATCATCATCCAGATT…
c3258_g1_i3	1036	NM_001139645.1	Salmo salar myosin binding protein H-like (LOC100194559), mRNA	97.46	788	20	0	1	788	256	1043	0	1345	GAGCAGCCCAAAGCACCCACACCCCCTCCTCCAAATGAGCCCACCAGTGAGCCCTTGGAAGTGACAGTGGACGACAAGAGCGACACTTCAGTGACCATCACCTGGAGGCCTCCAAAGACCATTCCAGCCAACTCTGGCCTGGATGGGTACACTGTGGAAATCACCAAGGAGGGAACTGAAGACTGGAAAGTAGCCAACGAGGATCTGACCGTGTCCTGCCGTTATGTCATCAAGAACCAGACTACCGGTGACCGTCTGCTGATCCGGGTGGTTGCTGTAAACCCTGGTGGCCGCAGCCCCCCTGCTACCATCGCTGACCCTGTTCTGGTCAAGGAGGTTGGGGCTCGCCCCAAAGTCCGCCTGCCTCGTTTCCTGAGGCAGAGGTATGTCAAGAAAGTC…
c3258_g1_i5	871	NM_001139645.1	Salmo salar myosin binding protein H-like (LOC100194559), mRNA	97.41	848	22	0	18	865	260	1107	0	1445	GGAGCGGGTTCTACGGGAGCCCAAAGCACCCACACCCCCTCCTCCAAATGAGCCCACCAGTGAGCCCTTGGAAGTGACAGTGGACGACAAGAGCGACACTTCAGTGACCATCACCTGGAGGCCTCCAAAGACCATTCCAGCCAACTCTGGCCTGGATGGGTACACTGTGGAAATCACCAAGGAGGGAACTGAAGACTGGAAAGTAGCCAACGAGGATCTGACCGTGTCCTGCCGTTATGTCATCAAGAACCAGACTACCGGTGACCGTCTGCTGATCCGGGTGGTTGCTGTAAACCCTGGTGGCCGCAGCCCCCCTGCTACCATCGCTGACCCTGTTCTGGTCAAGGAGGTTGGGGCTCGCCCCAAAGTCCGCCTGCCTCGTTTCCTGAGGCAGAGGTA…
c3258_g1_i6	790	NM_001139645.1	Salmo salar myosin binding protein H-like (LOC100194559), mRNA	97.08	787	23	0	1	787	997	211	0	1327	CAGTGTAGCCTGTGATCTCTGTGTTACCATTATCTTTGGGTACGGTCCACTCCAAAGCAACGTTGAATCCCCAGACATCCACAATCTTAATGCTGGCTGGTGGCCCAGGCAACTCAATAATCTGGATGATGATAGCAGCTTTGTCTTCAAAGTCGTCCACCTTCACGGACATTTCGTATGAGCCAGAGTCCCCCCTCTCTGCTTGACGGATGAACAGGATGCTGTCTCTGTCAGATGTACGGATGTTGGCCCTTTTGGAGTCGAGGGGCTGTCCATCCTTTAACCAGCTAACCACTGGCTTAGGTTTGCCAGAGTAGGGGATGACAAGGTTGATCTTCTCGCCGACTTTCTTGACATACCTCTGCCTCAGGAAACGAGGCAGGCGGACTTTGGGGCGAG…
c3267_g1_i1	829	XM_008275995.1	PREDICTED: Stegastes partitus KIAA0368 ortholog (kiaa0368), mRNA	81.87	811	143	4	16	824	1924	1116	0	680	TGCATGTAGCGTCCGATGGCAGGCGCGTCGTCCTGCATGTCCGCCAGGCTCTTGGAGACGGGCGTGGCCCCGGCACTGTGGGCCAGACACATCCGCAGGTACAGCACGATCTCGCCAAACGCAGAAGGGTTGAAGGGGAGCGTGTACGTCCCCACGGTGTACTTAGCCGGCGTCTTCATTCTCTGAGCAGCCTTCTCCTGGATGTAGGCCACCATGTCAGGGAATGAGGGCATGGGTTTACGGCCCTCTTTCTCCGAGTTCTTAGCAGGCAGAGCCCTCAGGACACGCTGGGCCTCGCTGCATACCTCTTCTCTCGGGTCCCCAGCAGCCAATAGGAGCAAGTATCTGGAGGGCACGTGATCAGAAGCGAATACCGTGCTGGCGTACTTCATTGCCACC…
c3274_g1_i1	1695	NM_001141703.1	Salmo salar pyruvate kinase (pk), mRNA	97.24	1669	42	2	23	1691	1679	15	0	2824	AAGGGGGAGGAGTTATAGGAACAGGAGATGGGTAAAGGGGGGAGGAGTAATGTCCTTGACTTGAGTTTGTTCAAGGAACAAGCACAACACGCATGGTGTTTGTGTAACCAGGGCCTGGACGCCATCCGGTCACGACAATGATGACATCTCCAGACTTGAAGAAGTGACGGTGTTTGCCCATCTCCAAGGCGAAGTTGACGCGGAGGTCGACATCCTCGGCCCAGACATCGTTGGCAGGCTTGGTGTACAGCACTGGGTAGATACCGCGGTACAGATGGGCCTGACGGGCGGTCTGGCCGCAGCGGGTCACAGCGATGATGGGGGCACGGGGCCTGTACCTGGACAGCAGATGGGCGGACCTGCCAGTCTTGGTGAGCACGATGATGGCACTGGCACAGC…
c3274_g1_i2	1131	NM_001141703.1	Salmo salar pyruvate kinase (pk), mRNA	97.12	1112	32	0	16	1127	1126	15	0	1877	ACTTGAGGCTGTCCGCACACAGCATGATGCAGTCGTTGCCGTCCAGAACGGCGTTGGCGACATCGGAACCCTCAGCACGAGTAGGGCGGGGCTTCTTGATCATGCTCTCCAGCATCTGTGTGGCGCAGGTGATGGGCTTGCCGATCCTGTTGCAGCGTCCGGTCATCATCTTCTGGGCGATGAACACCTTCTCCGTGGGGATCTCAATACCCAGGTCGCCGCGGGCAACCATGATGCCATCGCTAGCCTCCAGGATCTCGTCGAATCTGCGGACGCCCTCGTGGTTCTCCAGTTTGGAGATGATCTTGATGTTTTTGCCCTTCTCTCCCAGCACCTTCCTGACGGCGTGTACATCAGCTGCCTTACGAATAAAGGAGGCGAAGACCATGTCCACTCCCT…
c3290_g1_i1	590	BT057963.1	Salmo salar clone ssal-rgf-523-378 Triosephosphate isomerase putative mRNA, complete cds	97.8	590	13	0	1	590	612	23	0	1018	GTCATGAACGTCCTGGGCCTGGGCGGGGGATGCGGTCTTGCCGGTGCCGATGGCCCACACGGGCTCATAGGCCAGAACAACCTTGGACCAGTCCTTAATGTTGTCTGCGAAGTGCTTGGTCTGTGCGTTGATGACCTTCTCCGTGATGCCAGCCTCCCTCTCGTCCAGCTTCTCACCAATGCAGGCAATGACACCCAGGCCATTCTCCAGGGCGTGGGCGCACTTCTGACCAATAAGCGCATCAGTCTCTCCAAAGACCCAGCGCCTCTCAGAGTGGCCAAGGATCACCCAGTGCACGCCAACGTCCTTGATCATCGCAGGGCTGATCTCCCCGGTGAAGGCACCACCCTTGACCTTGTAGCAGTTCTGAGCGGCCACTCCGATCTTAGGGTCCAGCTT…
c3297_g2_i2	439	NM_001193326.1	Oncorhynchus mykiss F-box protein 32 (fbxo32), mRNA	98.41	440	6	1	1	439	1470	1031	0	773	CCTCTCTTTGATCAGTTTGTCAAGTTCACTTGTTCTCAGCTGTAGAACTCCAGCTCCCAGAATCCTCAGCTCTCCAGAAACCAATAATTCGATTGCATCATTTCCCCACTGCTTCCTCTCCCCCAGTGTCACGGTGACCAGGAATCAAATGCACCATCACCACTATACACATACTAAGGGCCTGTTTGAATCCATTTGATCGCACTATAAAACGGTTCTGTACCGTATGTACAAAAGTCACTCGGGCTCCTGTGTGGCTCTCAGAACTTGAAGAGGTTGATAAAGCCCTGTGGAGAAACAGGTTTACAGCAGCTCTCTGTGTTGTTGGCTGTGCACGGGTGGTTTGTATCCTTCCAGAAGAGGATGTGGCAGTGTGTGCAGAACTGCAGGGTTTCACTG…
c3349_g1_i1	851	XM_006902155.1	PREDICTED: Elephantulus edwardii eukaryotic translation elongation factor 2 (EEF2), mRNA	83.06	856	135	10	1	851	2472	1622	0	769	CTGTGAAACCAAACGATTCGTTGACTGGAAGGAAAGCCTTCACGATGAAGATGGGTGTTCCAGCGACCTGCGACTCCTCAAATACCATGCCTCTCTTTCTGTTCAGCACACCGTAGATCCCTCCAACGACGTGCTCTGGACACTGGATCTCGACCAGGTAGACTGGCTCCATGAGCCGTGGCTGAGCTGTGAGCTGAGAGGCATAGATGACTCGGCGTGCCGTGGGGATGATCTGCCCGCCCCCTCTGTGGATGGCATCCGCATGCAGCGTCACATCATGGACGTCGAAACGTATCCCCCTCATGTTCTCCTCACACAGGACACCCTCCTTGGAGGCCCACTGGAACCCTGCCACCACGCTGTCCTTGATCTCGTTGAGATACTGCACTCCCTTGGTAA…
c3349_g1_i2	945	XM_006902155.1	PREDICTED: Elephantulus edwardii eukaryotic translation elongation factor 2 (EEF2), mRNA	83.56	949	146	10	1	944	1539	2482	0	880	ACCTTTGAGCACGCCCACAACCTGAGGGTGATGAAGTTCAGCGTCAGTCCCGTGGTCAGGGTGGCGGTGGAGTGCAAGAACCCTGCTGACCTGCCCAAGCTGGTGGAGGGACTCAAACGCCTGGCCAAGTCTGACCCCATGGTCCAGTGCATCATTGAGGAGTCTGGAGAACACATTGTAGCTGGAGCTGGGGAGCTTCATCTGGAGATCTGCCTGAAGGATCTGGAGGAGGACCACGCTGGGATCCCCCTAAAGAAATCTGACCCTGTGGTGTCTTACCGCGAGACCGTAGCCGAGGATTCAGACCAGGTCTGCCTGTCCAAGTCCCCTAACAAACACAACCGTCTATACATGAAGGCCCGGCCCTTCCAGGATGGTCTGGCGGAGGATATCGATAAG…
c3353_g1_i2	464	BT072566.1	Salmo salar clone ssal-rgf-530-223 Actin-related protein 2/3 complex subunit 1A putative mRNA, pseudogene cds	96.34	464	17	0	1	464	384	847	0	763	GGATGGGTCCACTCTGTGTCCTTCTCCTCCTCTGGTAACAGACTGGCCTGGGTCTCACACGACTCCACTGTTACTGTGGTGGACGGCACCAAGGGATCCACTCCGTCTCAGTTGAAGACTGAGTTCCTCCCTCTGCTCAGTGTTCTCTTCATCTCTGAGAACAGCGTGGTGGCAGCGGGTCATGACTGTTGTCCCATGCTGTTCCGTTGTGATGACGGAGGGTCCCTGATGTTTGTCTCTAAGCTGGACCTTCCCAAAGCCTCCATCACTAGAAACATCTCCGCTATGGAGCGTTTCAGAAACATGGACAAGAGAGCGACCACAGAGGACCGTAACACTGCCCTGGAGACACTGCACCAGAACTCTATCACTCAGGTCTCTATCTATGAGGGAGACCAG…
c3365_g1_i1	487	AK125293.1	Homo sapiens cDNA FLJ43303 fis, clone NOVAR2000136, moderately similar to Calsequestrin, skeletal muscle isoform precursor	99.59	487	2	0	1	487	609	1095	0	889	ATTGAGGACCCTGTGGAGATCATTGATAATGAGCGTGAGCTCAAGGGCTTCCACAACATCGATGAGGACATCAAGCTGGTCGGCTACTTCAAGAGTGAGAAATCCCCCCACTTCATTGAGTATGACGATGCTGCCGAGGAGTTCCACCCCTTCATCAAGTTCTTCGCCACCTTTGACGCCAAGATTGCCAAGAAGCTAAAGATGAAACTGAACGAGGTTGACTTCTATGAACCCTTCATGGAGGAGCCAGTGACCATCCCAGGACAGCCCTACTCTGAGGCTGAGCTCGTAGACTACATTGAGGAGCACGACAGGCCCACTCTGAGGAAGCTTGAGCCCCACAGCATGTACGAGACCTGGGAGGATGACATAGATGGAGAGCACATTGTTGCCTTTGCT…
c3365_g1_i3	802	AK125293.1	Homo sapiens cDNA FLJ43303 fis, clone NOVAR2000136, moderately similar to Calsequestrin, skeletal muscle isoform precursor	98.6	787	11	0	16	802	1390	604	0	1393	CCACATCTGTAATCATCATCATCATCATCATCATCGTCATCATCATCGTCGTCATCATCATCGTCATCATCGTCATCGTCGTCATCATCGTCATCATCATCGTCTGGGTCGATCTTTCCAGACAGCACGTCCTCGATCCAGTCCTCAAGCTCATCAGCAGTGGGCATGTCCTCATCATCATCCATCTCCATCCACACACTATCAGCATCTTCTACATCCACAACACCGATCTGAGGAGAACCAAGGTCAATGCCGAATGTCTTCTCCCAGTAGGGCACAAGCAGGGGGAAATCGTCGGGGTCAATCCAGATGATGCTGAGGTCAGCGTTGTCAGTGTTCTCACGGGCCACCTCCTTTAGGATCTCCAGGAACTCATAACCATCAGGGTCATCCTCCTCA…
c3365_g1_i4	1098	AK125293.1	Homo sapiens cDNA FLJ43303 fis, clone NOVAR2000136, moderately similar to Calsequestrin, skeletal muscle isoform precursor	98.17	657	12	0	16	672	1390	734	0	1147	CCACATCTGTAATCATCATCATCATCATCATCATCGTCATCATCATCGTCGTCATCATCATCGTCATCATCGTCATCGTCGTCATCATCGTCATCATCATCGTCTGGGTCGATCTTTCCAGACAGCACGTCCTCGATCCAGTCCTCAAGCTCATCAGCAGTGGGCATGTCCTCATCATCATCCATCTCCATCCACACACTATCAGCATCTTCTACATCCACAACACCGATCTGAGGAGAACCAAGGTCAATGCCGAATGTCTTCTCCCAGTAGGGCACAAGCAGGGGGAAATCGTCGGGGTCAATCCAGATGATGCTGAGGTCAGCGTTGTCAGTGTTCTCACGGGCCACCTCCTTTAGGATCTCCAGGAACTCATAACCATCAGGGTCATCCTCCTCA…
c3365_g1_i4	1098	AK125293.1	Homo sapiens cDNA FLJ43303 fis, clone NOVAR2000136, moderately similar to Calsequestrin, skeletal muscle isoform precursor	99.54	434	2	0	665	1098	662	1095	0	791	CCACATCTGTAATCATCATCATCATCATCATCATCGTCATCATCATCGTCGTCATCATCATCGTCATCATCGTCATCGTCGTCATCATCGTCATCATCATCGTCTGGGTCGATCTTTCCAGACAGCACGTCCTCGATCCAGTCCTCAAGCTCATCAGCAGTGGGCATGTCCTCATCATCATCCATCTCCATCCACACACTATCAGCATCTTCTACATCCACAACACCGATCTGAGGAGAACCAAGGTCAATGCCGAATGTCTTCTCCCAGTAGGGCACAAGCAGGGGGAAATCGTCGGGGTCAATCCAGATGATGCTGAGGTCAGCGTTGTCAGTGTTCTCACGGGCCACCTCCTTTAGGATCTCCAGGAACTCATAACCATCAGGGTCATCCTCCTCA…
c3402_g1_i1	1047	BT043947.1	Salmo salar clone HM4_2821 taxilin beta muscle-derived protein 77-like mRNA, partial cds	91.83	1053	72	12	1	1046	1257	212	0	1456	CTGGAGTGCTCGGCAGAGCCTCTCCAGCTTGTCAATCTTCACGACGAACATCTCATACTCATTCTCCTTCACAGTCCTCTCTTCAATCATCTCCGAGAGAGCCTTGTTAGTGCTCTCAAATCTGGTCTTCCAAACATTCGACTCTTTATCAAGTTTTTTCATCTTCTTTGTCATCTTCTCCATTTCATTTTTGAAGCTGGCGTACACATCGTTGCTCTTAGACAACGTAGTCTGGAACTCTTCAAACTTCTGGGAGTACAGAGCAAGCTTTTTCTTCAACTGCAACTCTTGCTCCTTCAATGTGTAGCATTTCTTTGTTTTGTCAATTGCCTCCCTAAGCAGATATTCCTTCTCTCTCTTGTGCTTCTCATCAGCCTCCTGCAGCTGTGCGTGGGCTTG…
c3402_g1_i2	516	BT043947.1	Salmo salar clone HM4_2821 taxilin beta muscle-derived protein 77-like mRNA, partial cds	96.71	516	17	0	1	516	768	1283	0	859	CATCAGCCAGTACGAGCAGAGAGAGGAGAGCTTGGAGAAGATCTTCAAGCACCACGACCTGCAGCAGAAACTGTCTGATGCCAAACTGGAGCAAGCCCACGCACAGCTGCAGGAGGCTGATGAGAAGCACAAGAGAGAGAAGGAATATTTACTGGTACACGCAGCTGAGTGGAAACTACAAGCTAAACTTCTGAGAGAGCAGGAGACAGTCATGCAGGCTCAGCTTGTTCTGTACTCCCAGAAGTTTGAAGAGTTCCAGACTACGTTGTCTAAGAGCAACGATGTGTACGCCAGCTTCAAAAATGAAATGGAGAAGATGACAAAGAAGATGAAAAAACTTGATAAAGAGTCGAATGTTTGGAAGACCAGATTTGAGAGCACTAACAAGGCTCTCTCGGA…
c3402_g1_i3	528	BT043999.1	Salmo salar clone HM5_2048 taxilin beta-like mRNA, partial cds	99.29	424	3	0	1	424	1107	684	0	767	GGCATACACATCGTTGCTCTTAGACAACGTAGTCTGGAACTCTTCAAACTTCTGGGAGTACAGAACAAGCTGAGCCTGCATGACTGTCTCCTGCTCTCTCAGAAGTTTAGCTTGTAGTTTCCACTCAGCTGCGTGTACCAGTAAATATTCCTTCTCTCTCTTGTGCTTCTCATCAGCCTCCTGCAGCTGTGCGTGGGCTTGCTCCAGTTTGGCATCAGACAGTTTCTGCTGCAGGTCGTGGTGCTTGAAGATCTTCTCCAAGCTCTCCTCTCTCTGCTCGTACTGGCTGATGATGTGTTTGAGTTTGTCTGCCAGGTTGGCGTTCTCCAAACACAGCTTGTTGTTGCGGTTACTGTGCTGCTCGATCTGAGCCTGGATGTCTGTCAGTGTGCTCTGGAA…
c3402_g1_i4	1049	BT043947.1	Salmo salar clone HM4_2821 taxilin beta muscle-derived protein 77-like mRNA, partial cds	91.67	1056	74	12	1	1049	235	1283	0	1450	GAGGAGGTGGACGAGGAGGCCAGCAGAGAGCAAGGTGATGAAGTCACAGCCACCAAGGATGCCAGCACAGACAAGGATACAAAGAAGTTGCTGAAAGCCTTAGGAAAGGAGGGCACGCTACTAATGCAAAGTTTGAACAAGCTGCACACACCACAGGAGAAATTGGATGCTCTCCTCAAGAAGTATGCCGAACTGCTGGAGGAGCGTCGTGGGGAACAGAAGCAGCTGAGGTTCCTGCAGAAGAAGCAGGGCCACGTGGGGAAGGAGAGGGACCAGCTCCAGTACGAGCACAGCAGAGCCATCCTGGCCCGCAGCAAACTGGAGGGCCTCTGCAGGGAGCTCCAGAGGCACAACAAGACCCTCAAGGAGGAGACCCTAGCTCGTTGTCGTGAGGACGAG…
c3407_g1_i1	749	XM_007236878.1	PREDICTED: Astyanax mexicanus ubiquitin carboxyl-terminal hydrolase 2-like (LOC103025848), transcript variant X8, mRNA	83.92	709	105	7	4	709	2358	1656	0	669	GTGCATCGTCTTCTGGCTTTACACCTGTAGCACGTTGGTTTTTCATCTCCGTCGAGCACATCCTCTTTGGTGAAGAGACTCACGCAGTCCATCAGACTCACTTCTCCGTAGCCCTTGGCGATGGGTAGCGAGAGATCCCAGAAGGGGTCAAAGACAGTGGAGCAGTAGCCACATGTGCTGCACGTCAACGAGCTCTTCAGCTGACCCACAAACAGGTCCACTACTTTGCTGTCCTCTCTCTCCAGGTACTTGCTCCACATTCTATCCCCTTTCTCTCGGTCAGGCAGGTGGTCAAAGTCCTCCGAGCTGCCCCGCGGCCGCACCGTGACCCGGTTTACCTCGTTGTGCAGCCCGTCCAGCAGGAAGCGCAGGAACTCCTGGGCGTCCTGTTGGTTGTAT…
c3431_g1_i2	1318	BT045905.1	Salmo salar clone ssal-rgf-536-147 Proactivator polypeptide precursor putative mRNA, complete cds	94.18	1305	70	1	14	1318	1729	431	0	1984	CTTCTCCACTTCTTCTCCTCCACTCTATTCCCACACGTGACGCCTGCAGTGTGCCACCGCGTTGCAGCGTTTCGCGGAGTCCATGTCCTTGCACCAGAAGGCAGGTCCCCAGCTACACTGCTCCATACCCAGAAGCCTTTGCACTGCCTCAGGACAGACCCCCAACTTCATGCAGACAAAGTCAGGGTCCAACATCTGCAGGAGGAGCTGAACCAGCATGGGCTCATACTGCTCAACCAGCTGGTCACACTCGCTCCTCACGGTCTCCGGGACAAAGCTGCAGACTTTCCTGACTGCGTCTTCGATCTGTGCCTCTGTGGCGTTCTGTTCCAGGATGCCGTCGATGTACTGCACAGCCACCTTACACACCTCACAGAACCCACCCGCCTCCACCCGGGC…
c3431_g1_i5	819	BT044050.1	Salmo salar clone HM4_0782 prosaposin-like mRNA, partial cds	95.96	570	23	0	14	583	772	203	0	926	CTTCTCCACTTCTTCTCCTCCACTCTATTCCCACACGTGACGCCTGCAGTGTGCCACCGCGTTGCAGCGTTTCGCGGAGTCCATGTCCTTGCACCAGAAGGCAGGTCCCCAGCTACACTGCTCCATACCCAGAAGCCTTTGCACTGCCTCAGGACAGACCCCCAACTTCATGCAGACAAAGTCAGGGTCCAACATCTGCAGGAGGAGCTGAACCAGCATGGGCTCATACTGCTCAACCAGCTGGTCACACTCGCTCCTCACGGTCTCCGGGACAAAGCTGCAGACTTTCCTGACTGCGTCTTCGATCTGTGCCTCTGTGGCGTTCTGTTCCAGGATGCCGTCGATGTACTGCACAGCCACCTTACACACCTCACAGAACCCACCCGCCTCCACCCGGGC…
c3433_g1_i1	592	NM_001252356.1	Salmo salar Microtubule-associated proteins 1A/1B light chain 3B precursor (mlp3b), mRNA	91.54	591	23	9	2	592	788	225	0	789	GTTGAGTAATGGATGTACAGGGAGAGGTTTTGAGTAAAGGGTAGTGGGCAGTACGAGTATGAGAAGGTGCAGGACATGGCTTTTAATATCTATAAGGGGCCCTTAAGGGCATGGGAGAAGAGGTCAGTCTGGTTCCCATTGTCTTGGCTAAGGTTTTAAGCAAGGGTTCGAGGGAAGGCAAGGGGGATCGGTCTGTATTTAGGAACGAAGAATCAAGGAGGGAGGAGGTGATATCATTGTCCGAGCTATGGTGTGGAGGTGGGAGGCTGTTACTGGGGGGTTATGGTTCCAAAGGTCTCCTGCGAGGCGTACACCATGTAGAGGAAGCCATCATCGTCCTTCTCGCGATCGTACACCTCAGCGATGGCTGCCGACACGGAGACCATGCTGTGGCCGTTC…
c3445_g3_i1	412	NM_001139709.1	Salmo salar aldolase a, fructose-bisphosphate 1 (LOC100194624), mRNA	97.09	413	10	2	1	412	1134	1545	0	695	TCCGGAGACAGCACCGCCGCTGGAGAATCACTGTTCGTGGCCAACCACGCTTATTAGGCATGGACACTTTACCAGCATCCCTCTCCTAACCCTCACACCATCTCCCTGTACCCGCCACCCTCCCCCACATGGGGAGTGCCATGTCTTATTCGGCACCTCCTAAGAAGCCGTCTCTACTCGACCCTCTGCAACATTACTCGTTTGGTACCTCAGCACGGAGAAAGAGAGAGAAACGGAAACCTTTCTTTGGGCTCTTGCTTCAGAGAGAAGATTACAAAAAAATGTGTTCTGCCTCCATTCCCTCTCCCTACCATTTCACACCTTTTTTAAGGTGAAGAGATTCCCATCGTTGTGTTTTTACAAAACATGTAATATTATTCCTGGGTCTGTAACACCTAA…
c3485_g1_i1	436	EF427381.1	Salmo salar clone BAC CHORI214-30C23, complete sequence	97.7	435	10	0	1	435	102732	102298	0	749	TTTGCATGGCTCTGGCAGTGCTCCTCCTTGCACAAAGGCGGAGGTAGCGGTCCTGCTGCTGGGTTATTGCCATCCTACGGCCTCCTCCACGTCTCCTGATGTACTGGCCTGTCTCCTGGTAGCGCCTCCATGCTCTGGACACTACGCTGACAGACACAGCAAACCTTCTTGCCACAGCTCGCATTGATGTGCCATCCTGGATGAGCTGCACTACCTGAGCCACTTGTGTGGGTTGTAGACTCCGTCTCATGCTACCACTAGAGTGAAAGCACCGCCAGCATTCAAAAGTGACCAAAACATCAGCCAGGAAGCATAGGAAATGAGAAGTGGTCTGTGGTCACTACCTGCAGAACCACTCCTTTATTGGGGGTGTCTTGCTAATTGCCTATAATTTCCACC…
c3504_g1_i1	416	AB258536.1	Oncorhynchus mykiss Onmy-LDA gene for MHC class I antigen, allele: Onmy-LDA*0101, and other genes, complete cds	99.76	416	1	0	1	416	24490	24075	0	763	CACCAAACATGTGGAAGAAGGTGCTCTGGTCAGATGAAACCAAAATTGAACTTTTTGGCAACAATGCAAAACGTTATGTTTGGCGTAAAAGCAACACAGCTCATCACCCTGAACACACCATCCCCACTGTCAAACATGGTGGTGGCAGCATCATGGTTTGGGCCTGCTTTTCTTCAGCAGGGACAGGGAAGATGGTTAAAATTGATGGGAAGATGGATGGAGCCAAATACAGGACCATTCTGGAAGAAAACCTGATGGAGTCTGCAAAAGACCTGAGACTGGGACGGAGATTTGTCTTCCAACAAGACAATGATCCAAAACATAAAGCAAAATCTACAATGGAATGGTTCAAAAATAAACATATCCAGGTGTTAGAATGGCCAAGTCAAAGTCCAGACC…
c3504_g1_i1	416	AB258536.1	Oncorhynchus mykiss Onmy-LDA gene for MHC class I antigen, allele: Onmy-LDA*0101, and other genes, complete cds	99.52	416	2	0	1	416	116577	116162	0	758	CACCAAACATGTGGAAGAAGGTGCTCTGGTCAGATGAAACCAAAATTGAACTTTTTGGCAACAATGCAAAACGTTATGTTTGGCGTAAAAGCAACACAGCTCATCACCCTGAACACACCATCCCCACTGTCAAACATGGTGGTGGCAGCATCATGGTTTGGGCCTGCTTTTCTTCAGCAGGGACAGGGAAGATGGTTAAAATTGATGGGAAGATGGATGGAGCCAAATACAGGACCATTCTGGAAGAAAACCTGATGGAGTCTGCAAAAGACCTGAGACTGGGACGGAGATTTGTCTTCCAACAAGACAATGATCCAAAACATAAAGCAAAATCTACAATGGAATGGTTCAAAAATAAACATATCCAGGTGTTAGAATGGCCAAGTCAAAGTCCAGACC…
c3504_g1_i1	416	AB258536.1	Oncorhynchus mykiss Onmy-LDA gene for MHC class I antigen, allele: Onmy-LDA*0101, and other genes, complete cds	96.63	416	3	2	1	416	40744	41148	0	680	CACCAAACATGTGGAAGAAGGTGCTCTGGTCAGATGAAACCAAAATTGAACTTTTTGGCAACAATGCAAAACGTTATGTTTGGCGTAAAAGCAACACAGCTCATCACCCTGAACACACCATCCCCACTGTCAAACATGGTGGTGGCAGCATCATGGTTTGGGCCTGCTTTTCTTCAGCAGGGACAGGGAAGATGGTTAAAATTGATGGGAAGATGGATGGAGCCAAATACAGGACCATTCTGGAAGAAAACCTGATGGAGTCTGCAAAAGACCTGAGACTGGGACGGAGATTTGTCTTCCAACAAGACAATGATCCAAAACATAAAGCAAAATCTACAATGGAATGGTTCAAAAATAAACATATCCAGGTGTTAGAATGGCCAAGTCAAAGTCCAGACC…
c3506_g2_i1	638	BT043948.1	Salmo salar clone HM4_2863 actinin alpha 3 (actn3) mRNA, partial cds	92.2	628	47	2	9	635	694	1320	0	887	GATGTTGCACCTGAAGCAGTACGAGCAGAACATCATAAACTACAAGTGCAACATCGACAAGCTGGAGGGAGACCACCAGCTCAGCCAGGAGTCCCTCATCTTCGACAATAAGCACACCAACTACACCATGGAGCATATCCGTGTGGGCTGGGAGCAGCTCCTGACCACCATCGCCCGCACCATCAACGAGGTGGAGAACCAGATCTTGACCCGCGACGCCAAGGGCATCAGCCAGGAGCAGCTCAACGAGTTCCGTGCCTCCTTCAACCACTTCGACAGGAAGAGAAACGGCATGATGGACCCAGACGACTTCCGTGCCTGTCTCATCTCCATGGGTTACGATCTGGGTGAGGTGGAGTTTGCCCGCATCATGACGCTGGTGGATTCCAACAACACTGG…
c3506_g4_i1	616	BT043948.1	Salmo salar clone HM4_2863 actinin alpha 3 (actn3) mRNA, partial cds	89.61	587	61	0	29	615	153	739	0	747	GAAGAGAAGAGACTCTCTGGGTGAGGGCACCCAGGAGAGAAGAGACTCTCTGGAGCGTGTGGAGAAACTGTGGGAGACCATTGACCAGCTGTACCTGGAGTTCGCCAAGAGGGCGGCGCCCTTCAACAACTGGATGGATGGAGCTATGGAGGATCTGCAGGACATGTTCATCGTCCACAGCACCGAGGAGATCCATTCTCTGATCACAGCCCATGACCAGTTCAAGGCCACCCTGCCAGAGGCTGATAAGGAGCGCATGGCCACCATGGGCATCCAGAGTGAGATCGTAAAGATCGCTCAGACCTACGGCATCAAGCTGTCAGGAGTCAACCCCTACACCAACCTCTCACCCCAGGATATCACCAACAAGTGGGAGACCGTGAAGCACCTTGTTCCTCT…
c3506_g4_i3	1346	BT043948.1	Salmo salar clone HM4_2863 actinin alpha 3 (actn3) mRNA, partial cds	90.23	1259	119	4	7	1263	1320	64	0	1640	CCTGTATGGAGAGAGCGATGTAGTCGAGGGCTCCGGCTGGGCCGTCGGCTCCAATGTACCTGGTCATGCGGCTGATGCAGTACTCTGCCTGCTCTGGGGGCAGCTCCCTGCGTAGCTCATCAACCGTGATGTAGGACTTGTCTGAGGCCAGGATCTTGAAAGAGGCCATGACCTGATCGGCTGTGTCTGTCTCGGCTGTCTCGCGGGTCATGAAGTCGATAAAGGCCTGGAAGGTGACCACTCCAGTGTTGTTGGAATCCACCAGCGTCATGATGCGGGCAAACTCCACCTCACCCAGATCGTAACCCATGGAGATGAGACAGGCACGGAAGTCGTCTGGGTCCATCATGCCGTTTCTCTTCCTGTCGAAGTGGTTGAAGGAGGCACGGAACTCGTTGA…
c3506_g4_i4	2460	BT043948.1	Salmo salar clone HM4_2863 actinin alpha 3 (actn3) mRNA, partial cds	94.05	1310	76	2	7	1315	1320	12	0	1986	CCTGTATGGAGAGAGCGATGTAGTCGAGGGCTCCGGCTGGGCCGTCGGCTCCAATGTACCTGGTCATGCGGCTGATGCAGTACTCTGCCTGCTCTGGGGGCAGCTCCCTGCGTAGCTCATCAACCGTGATGTAGGACTTGTCTGAGGCCAGGATCTTGAAAGAGGCCATGACCTGATCGGCTGTGTCTGTCTCGGCTGTCTCGCGGGTCATGAAGTCGATAAAGGCCTGGAAGGTGACCACTCCAGTGTTGTTGGAATCCACCAGCGTCATGATGCGGGCAAACTCCACCTCACCCAGATCGTAACCCATGGAGATGAGACAGGCACGGAAGTCGTCTGGGTCCATCATGCCGTTTCTCTTCCTGTCGAAGTGGTTGAAGGAGGCACGGAACTCGTTGA…
c3506_g4_i4	2460	BT043948.1	Salmo salar clone HM4_2863 actinin alpha 3 (actn3) mRNA, partial cds	89.44	729	75	2	1732	2459	12	739	0	918	CCTGTATGGAGAGAGCGATGTAGTCGAGGGCTCCGGCTGGGCCGTCGGCTCCAATGTACCTGGTCATGCGGCTGATGCAGTACTCTGCCTGCTCTGGGGGCAGCTCCCTGCGTAGCTCATCAACCGTGATGTAGGACTTGTCTGAGGCCAGGATCTTGAAAGAGGCCATGACCTGATCGGCTGTGTCTGTCTCGGCTGTCTCGCGGGTCATGAAGTCGATAAAGGCCTGGAAGGTGACCACTCCAGTGTTGTTGGAATCCACCAGCGTCATGATGCGGGCAAACTCCACCTCACCCAGATCGTAACCCATGGAGATGAGACAGGCACGGAAGTCGTCTGGGTCCATCATGCCGTTTCTCTTCCTGTCGAAGTGGTTGAAGGAGGCACGGAACTCGTTGA…
c3506_g4_i5	532	XM_008320854.1	PREDICTED: Cynoglossus semilaevis alpha-actinin-3 (LOC103386535), mRNA	89.27	531	57	0	1	531	1790	1260	0	665	TTTCTCCACACGCTCCAGAGAGTCTCTTCTCTTCTGGGTGAGGGTACCCAGGTTGTCCCACTGGTCGCAGATGCCCTGGCAGCGGGTGTTCACTGAGGACGCATCATGGTAGTCCAGCTCATTGAGCTCCTGTGCGATAGCAGCGATCTGCTCCACTCTGTCCTGGTGGGCGGCCAGGTCAGACTCAAAGGCCTCGTGTTTCCTCATCAGAGCCCTGATCTCCATCAGAGAGGCCGACTCATAGTCCTTCATGGACAGCAGCTCCTCCTTACCTGAGGTCCAGGACTGGTGCAGGGAACACTTCTGTTTGAACTTCTCAGCCAGGTGGTCCAGTCTTTCCAGACGTCTGATCTCAGTAAGAAGCCACTCCTCATATCCCTTCTCCACCTGCTCCAGACC…
c3506_g4_i6	2090	XM_008320854.1	PREDICTED: Cynoglossus semilaevis alpha-actinin-3 (LOC103386535), mRNA	88.42	2073	232	8	12	2080	261	2329	0	2492	GCGTGATGATGGCTGTCGAAACCCAAGCGCAATACACCACCTCTTATATGATGAACGAGGAACACCAGTACATGACGCCAGAGGATGAGTGGGACAGGGACCTACTGCTGGACCCCGCCTGGGAGAAACAGCAGCGAAAGACTTTCACAGCTTGGTGTAACTCCCACTTGAGGAAGGCAGGGACACAGATCGAGAACATAGAGGATGACTTCAGGAATGGCCTCAAGCTCATGCTGCTGCTGGAGGTCATCTCAGGTGAGAGACTGCCCAAACCTGACAAAGGCAAGATGCGTTTCCACAAGATCGCCAACGTGAACAAAGCCCTGGACTTCATCTGCAGCAAGGGAGTCAAGCTGGTGTCCATCGGAGCTGAGGAGATCGTCGACGGTAACACGAAGA…
c3506_g1_i3	703	XM_008286404.1	PREDICTED: Stegastes partitus alpha-actinin-3 (LOC103360598), partial mRNA	90.17	702	67	2	2	702	972	272	0	913	GTCTTCAGCGTCGAGCATCTTGGGGATGTCCAGGTACTTCTCAGCCACCTCGAAGGCAGTGTTGAGGTTACCAATGGGGTCATCCTTTTTCAGTTTGGAGTAGTCAATGAGGTCAGGTCTGTGTCTGTGGATCAGGGCACACAGTGCCAGGCCATCTTTCCAACTGATGTGGAAGTTTTGAACGTTAACGTTCCTGTAGGGGGCAGTCTTCCTCTGGCACCATAGAAGAAGACCCTCTTTAGCAGAGGTCTCTTCCACGGAGATGTCCTGGATGGCGAAGCGCAGGATGATGGTCCAGATCATTCCCAGAGTCATCTTCGTGTTACCGTCGACGATCTCCTCAGCTCCGATGGACACCAGCTTGACTCCCTTGCTGCAGATGAAGTCCAGGGCTTTGTT…
c3506_g4_i7	1146	BT043948.1	Salmo salar clone HM4_2863 actinin alpha 3 (actn3) mRNA, partial cds	90.65	963	88	2	7	968	1320	359	0	1279	CCTGTATGGAGAGAGCGATGTAGTCGAGGGCTCCGGCTGGGCCGTCGGCTCCAATGTACCTGGTCATGCGGCTGATGCAGTACTCTGCCTGCTCTGGGGGCAGCTCCCTGCGTAGCTCATCAACCGTGATGTAGGACTTGTCTGAGGCCAGGATCTTGAAAGAGGCCATGACCTGATCGGCTGTGTCTGTCTCGGCTGTCTCGCGGGTCATGAAGTCGATAAAGGCCTGGAAGGTGACCACTCCAGTGTTGTTGGAATCCACCAGCGTCATGATGCGGGCAAACTCCACCTCACCCAGATCGTAACCCATGGAGATGAGACAGGCACGGAAGTCGTCTGGGTCCATCATGCCGTTTCTCTTCCTGTCGAAGTGGTTGAAGGAGGCACGGAACTCGTTGA…
c3506_g1_i4	682	XM_008286404.1	PREDICTED: Stegastes partitus alpha-actinin-3 (LOC103360598), partial mRNA	91.78	645	53	0	2	646	972	328	0	898	GTCTTCAGCGTCGAGCATCTTGGGGATGTCCAGGTACTTCTCAGCCACCTCGAAGGCAGTGTTGAGGTTACCGATGGGGTCATCCTTTCTCAGTTTGGAGTAGTCAATGAGGTCAGGTCTGTGTCTGTGGATGAGGGCACACAGTGCTAGGCCATCCTTCCAACTGATGTGGAAGTTCTGCACGTTAACGTTCCTGTAGGGGGCAGTCTTCCTCTGGCACCACAGAAGAAGACCCTCCTTAGCAGAGGTCTCCTCCACGGAGATGTCCTGAATGGCGAAACGCAGGATGATGGTCCAGATCATTCCCAGGGTCATCTTCGTATTACCGTCGACGATCTCCTCGGCGCCGATGGACACCAGCTTGACTCCCTTGCTGCAGATGAAGTCCAGGGCCTTGTT…
c3506_g4_i8	1174	BT043948.1	Salmo salar clone HM4_2863 actinin alpha 3 (actn3) mRNA, partial cds	91.04	1082	95	2	11	1091	1144	64	0	1459	GACGACTTCCGTGCCTGTCTCGGCTGTCTCGCGGGTCATGAAGTCGATAAAGGCCTGGAAGGTGACCACTCCAGTGTTGTTGGAATCCACCAGCGTCATGATGCGGGCAAACTCCACCTCACCCAGATCGTAACCCATGGAGATGAGACAGGCACGGAAGTCGTCTGGGTCCATCATGCCGTTTCTCTTCCTGTCGAAGTGGTTGAAGGAGGCACGGAACTCGTTGAGCTGCTCCTGGCTGATGCCCTTGGCGTCGCGGGTCAAGATCTGGTTCTCCACCTCGTTGATGGTGCGGGCGATGGTGGTCAGGAGCTGCTCCCAGCCCACACGGATATGCTCCATGGTGTAGTTGGTGTGCTTGTTATCGAAGATGAGGGACTCCTGGCTGAGCTGGTGGTC…
c3513_g1_i3	773	BT044037.1	Salmo salar clone HM6_0494 aldolase a, fructose-bisphosphate (aldoaa) mRNA, partial cds	98.57	767	11	0	1	767	6	772	0	1356	AACCAACGGAGAGACCACCACCCAGGGTTTGGATGGCCTGTATGAGCGTTGCGCCCAGTACAAGAAGGACGGTTGCGACTTCGCCAAGTGGCGTTGTGTGCTGAAAATCACCTCCACCACCCCCTCTCGCCTTGCTATCATGGAGAATTGCAATGTCCTGGCCCGTTATGCCAGCATATGCCAGATGCACGGCATTGTCCCCATTGTTGAGCCCGAGATCCTCCCCGACGGTGACCATGACCTGAAGCGCACCCAGTACGTGACTGAGAAGGTCCTGGCCGCAATGTACAAGGCTCTGTCCGACCACCATGTCTACCTGGAGGGTACCCTCCTGAAGCCCAACATGGTCACTGCTGGACATTCCTGCTCACACAAGTACACCCACCAGGACATCGCCAT…
c3515_g1_i1	466	BT044037.1	Salmo salar clone HM6_0494 aldolase a, fructose-bisphosphate (aldoaa) mRNA, partial cds	97.64	466	11	0	1	466	781	316	0	800	GGAGGGTTGGGAGAGGGATGCTGATGAGTGTCCATGCTTAATAAGCATGGTTGGCCACGAACAGTGAATCTCCAGCAGCGGCGCTGTTTCCAGAAGAAACATACTTGCCTTGGCAGGCCAGGCTGTTGGCCAGAGCTCTCTTGATGAACTCCTCCTGGGCAGCCTTGCCGTTCCCGGGCTTGCCACCCCATGCCTTAAGGGCGGATGCCTGGAGGGCACGGCCATAGGAGAAAGTAATGGCCCATGGCCTGTGCAGGGGGCACTGGTTCATGACATTCAGGTTGATGGAGGCTTCCTCCTCAGACTGGCCACCGGACAGGAAGGTGATGCCGGGGACTGCTGGAGGCACGGTACGGCGCAGGGCGGTAATGGTGGCCATGGCGATGTCCTGGTGGGTGT…
c3515_g2_i3	431	NM_001139709.1	Salmo salar aldolase a, fructose-bisphosphate 1 (LOC100194624), mRNA	97.4	385	10	0	21	405	521	137	0	656	TCAAGGTTGACAAAGGTGTTGTCCTTCTTGTACTGGGCGCAACGCTCATACAGGCCATCCAGACCCTGAGTGGTGGTCTCTCCATTGGTTCCAGCAAGGGGGACAACACCTTTGTCAACCTTGATGCCTACAACCCAGCCTCTGGACTTGACGTGCTCGGGGAAGGTCTTGCCGGCATCGGTCTTCTGGTACAGGGTCTCATGGAAGAAGATGACGCCACCAATGCAAGGACCGGCACGGTCGTCAGCGGTGAAGAGGAGCTGACGGTACAGCCTCCTGTTCTCTTCAGTGTTCTCAGCATTGATGCTCTGGAAGCGCTTGGCAACGCTGCCGGTAGACTCGTCAGCGGCGAGGATTCCCTTGCCCTTGGCGACAATCTTGAGAGCGATGTCACTGAGC…
c3520_g1_i1	759	XM_008318193.1	PREDICTED: Cynoglossus semilaevis 6-phosphofructokinase, muscle type-like (LOC103384618), mRNA	83.56	736	117	4	1	734	407	1140	0	686	ACCAACCTGTGTGTGATTGGGGGTGACGGTAGCTTGACTGGAGCTAACCAGTTCAGGAAGGAGTGGGCCACTCTGCTGGTCGACCTGGTCAAAGCCGGTAAAATTACAGATGACGAGGCCCGGAAATCGTGCCACCTGAACATCGTAGGCATGGTGGGTTCTATCGACAATGACTTCTGTGGGACAGACATGACCATCGGGACTGACTCTGCTCTGCACCGCATCATAGAGGTGGTGGATGCCATCACCACTACCGCACAGAGTCACCAGAGGACCTTCATCCTGGAGGTGATGGGTAGACACTGTGGCTACCTGGCCCTGGTGACTGCTCTGGCCTGCGGTGCTGACTGGGTGTTCATCCCAGAGATGCCCCCAGATGATGGATGGGAGGGACATCTG…
c3520_g2_i1	1229	XM_008413554.1	PREDICTED: Poecilia reticulata 6-phosphofructokinase, muscle type-like (LOC103467300), mRNA	81.31	867	156	6	13	876	994	131	0	699	GTCCTGGGACACGTGGTACGGGTGTCAAAGCCCAAATTCTTCTCCACCAGCTTCTTGATGTCTTCAGAGCTAATGGGGTTTCCAGCTCTGTCCATAGCTCCCTCAGCCACAATAATCACATTCAGACGAGATCCTCTGGCTCGTTGATCAGCCAGTCTTCTGCACAGATGTCCCTCCCATCCATCATCTGGGGGCATCTCTGGGATGAACACCCAGTCAGCACCGCAGGCCAGAGCAGTCACCAGGGCCAGGTAGCCACAGTGTCTACCCATCACCTCCAGGATGAAGGTCCTCTGGTGACTCTGTGCGGTAGTGGTGATGGCATCCACCACCTCTATGATGCGGTGCAGAGCAGAGTCAGTCCCGATGGTCATGTCTGTCCCACAGAAGTCATTGTCG…
c3520_g1_i3	862	XM_008296553.1	PREDICTED: Stegastes partitus 6-phosphofructokinase, muscle type-like (LOC103368244), mRNA	82.83	856	147	0	7	862	2004	1149	0	767	TTGCAGTTCTCATTCCTGAGAATCAAACCTCTCTTCACATCTGTCTTCATCTTCTGCACGAGATGCTCTACGTTCATCTCCAGGTCTCTAATACCAAATTTGTCCTCATAGATGTATGCAGCATCAGCCCCAGCAGCCAGACCTGCCATGGTAGCCAGGTAACCACAGTACCCTCCTGCGGTCTCAATGATGAACACACGACGCTTGGTGCCTGCTGCTGACTGCTTGATCCTGTCACAGGTCGAGGTGATGGTGTTGAGGGCTGTGTCAGCGCCGATGCTGAAGTCTGAGCCGGGGACGTTGTTGGAGACAGTGGCGGGGATGACCACCATGGGAATGCACAGCTCTTCATACTTATCTCTGCCCTGCACCAGCTCCAGACCACCCATATACGCCTCG…
c3520_g1_i5	1541	XM_008296553.1	PREDICTED: Stegastes partitus 6-phosphofructokinase, muscle type-like (LOC103368244), mRNA	83.14	1542	252	8	4	1541	668	2205	0	1400	CACCGCATCATAGAGGTGGTGGACGCCATAACAACTACTGCACAGAGTCACCAGAGGACCTTTATCCTGGAGGTGATGGGCAGACACTGCGGCTACCTGGCCCTGGTGACTGCTCTGGCCTGCGGTGCTGACTGGGTGTTCATCCCAGAGATGCCCCCAGATGATGGATGGGAGGGACATCTGTGCAGAAGACTGGCTGATCAAAGGGCCAGAGGATGTCGTCTGAATGTGATCATTGTGGCAGAGGGAGCTATGGGCAGAGATGGAAAACCCATTGGCTCTGAAGACATCAAGAAGTTGGTGGAGAAGAATTTGGGCTTTGACACCCGTACCACTGTCCTGGGACACGTGCAGAGAGGCGGTACCCCCTCCGCCTTCGACAGAATCCTGGGCAGCAGG…
c3520_g1_i6	1293	XM_008296553.1	PREDICTED: Stegastes partitus 6-phosphofructokinase, muscle type-like (LOC103368244), mRNA	81.68	1190	214	4	1	1188	449	1636	0	987	ACCAACCTGTGTGTGATTGGGGGTGACGGTAGCTTGACTGGAGCTAACCAGTTCAGGAAGGAGTGGGCCACTCTGCTGGTCGACCTGGTCAAAGCCGGTAAAATTACAGATGACGAGGCCCGGAAATCGTGCCACCTGAACATCGTAGGCATGGTGGGTTCTATCGACAATGACTTCTGTGGGACAGACATGACCATCGGGACTGACTCTGCTCTGCACCGCATCATAGAGGTGGTGGATGCCATCACCACTACCGCACAGAGTCACCAGAGGACCTTCATCCTGGAGGTGATGGGTAGACACTGTGGCTACCTGGCCCTGGTGACTGCTCTGGCCTGCGGTGCTGACTGGGTGTTCATCCCAGAGATGCCCCCAGATGATGGATGGGAGGGACATCTG…
c3521_g2_i2	522	DQ288271.1	Oncorhynchus mykiss mitochondrion, complete genome	99.57	467	2	0	1	467	502	968	0	852	CCCACTATGCCTAGCCGTAAACCTTGATAGAAATATACAATTGATATCCGCCAGGGAACTACAAGCGCCAGCTTAAAACCCAAAGGACTTGGCGGTGCCTCAGACCCACCTAGAGGAGCCTGTTCTAGAACCGATAACCCCCGTTCAACCTCACCACCCCTTGTTTAACCCGCCTATATACCACCGTCGTCAGCTTACCCTGTGAAGGCCCCATAGTAAGCAAAATGGGCAAAACCCAAAACGTCAGGTCGAGGTGTAGCGCATGAGGTGGGAAGAAATGGGCTACATTCTCTAAATTAGAGCACTACGAACCACGCTGTGAAATCAGCGTCCGAAGGTGGATTTAGCAGTAAACAGAAAACAGAGAGTTCTCTTGAAACTGGCTCTGAGGCGCGCACA…
c3521_g2_i3	432	DQ288271.1	Oncorhynchus mykiss mitochondrion, complete genome	99.73	374	1	0	1	374	502	875	0	686	CCCACTATGCCTAGCCGTAAACCTTGATAGAAATATACAATTGATATCCGCCAGGGAACTACAAGCGCCAGCTTAAAACCCAAAGGACTTGGCGGTGCCTCAGACCCACCTAGAGGAGCCTGTTCTAGAACCGATAACCCCCGTTCAACCTCACCACCCCTTGTTTAACCCGCCTATATACCACCGTCGTCAGCTTACCCTGTGAAGGCCCCATAGTAAGCAAAATGGGCAAAACCCAAAACGTCAGGTCGAGGTGTAGCGCATGAGGTGGGAAGAAATGGGCTACATTCTCTAAATTAGAGCACTACGAACCACGCTGTGAAATCAGCGTCCGAAGGTGGATTTAGCAGTAAACAGAAAACAGAGAGTTCTCTGTTTACTGCTAAATCCACCTTCGGA…
c3521_g2_i4	465	DQ288271.1	Oncorhynchus mykiss mitochondrion, complete genome	99.76	419	1	0	1	419	502	920	0	769	CCCACTATGCCTAGCCGTAAACCTTGATAGAAATATACAATTGATATCCGCCAGGGAACTACAAGCGCCAGCTTAAAACCCAAAGGACTTGGCGGTGCCTCAGACCCACCTAGAGGAGCCTGTTCTAGAACCGATAACCCCCGTTCAACCTCACCACCCCTTGTTTAACCCGCCTATATACCACCGTCGTCAGCTTACCCTGTGAAGGCCCCATAGTAAGCAAAATGGGCAAAACCCAAAACGTCAGGTCGAGGTGTAGCGCATGAGGTGGGAAGAAATGGGCTACATTCTCTAAATTAGAGCACTACGAACCACGCTGTGAAATCAGCGTCCGAAGGTGGATTTAGCAGTAAACAGAAAACAGAGAGTTCTCTTGAAACTGGCTCTGAGGCGCGCACA…
c3524_g2_i4	495	KC686343.1	Oncorhynchus mykiss clone 450D22 zinc finger CCHC domain-containing protein 3 pseudogene, complete sequence	99.73	372	1	0	107	478	13401	13030	0	682	GATTGAGCAATAACAGGTCTGTGCAGCCCCGGACATCTAAGGGCATCACAGACCTGTTATTGCTCAATCTCGTGTGGCTGAACGCCACTTGTCCCTCTAAGAAGTTGGACAAGTGGCGTTCAGCCACACGAGATTGAGCAATAACAGGTCTGTGATGCCCTTAGATGTCCGGGGCTGCACGCGCGCCACACTGAGCGGATCAGCGTGTGTCTACCCTTCGCCGAGAGGCGTGGGTAACCCGATGAACCCCACTCGTGATAGGGATTGGGGATTGCAATTATTTCCCATGAACGAGGAATTCCCAGTAAGCGCGGGTCATAAGCTCGCGTTGATTAAGTCCCTGCCCTTTGTACACACCGCCCGTCGCTACTACCGATTGGATGGTTTAGTGAGGTCCTC…
c3524_g2_i5	383	KC686343.1	Oncorhynchus mykiss clone 450D22 zinc finger CCHC domain-containing protein 3 pseudogene, complete sequence	100	356	0	0	19	374	13385	13030	0	658	AATCTCGTGTGGCTGAACGCCACACGAGATTGAGCAATAACAGGTCTGTGATGCCCTTAGATGTCCGGGGCTGCACGCGCGCCACACTGAGCGGATCAGCGTGTGTCTACCCTTCGCCGAGAGGCGTGGGTAACCCGATGAACCCCACTCGTGATAGGGATTGGGGATTGCAATTATTTCCCATGAACGAGGAATTCCCAGTAAGCGCGGGTCATAAGCTCGCGTTGATTAAGTCCCTGCCCTTTGTACACACCGCCCGTCGCTACTACCGATTGGATGGTTTAGTGAGGTCCTCGGATCGGCCCCGCTGAGGTCGGTCACGGCCCTGGCGGAGCGCCGAGAAGACGATCAAACTTGACTATCTAGAGGAAGTAGCGACGGGC
c3524_g2_i6	461	KC686343.1	Oncorhynchus mykiss clone 450D22 zinc finger CCHC domain-containing protein 3 pseudogene, complete sequence	100	388	0	0	65	452	13417	13030	0	717	CCCTTAGATGTCCGGGGCTGCACAGACCTGTTATTGCTCAATCTCGTGTGGCTGAACGCCACTTGTCCAACTTCTTAGAGGGACAAGTGGCGTTCAGCCACACGAGATTGAGCAATAACAGGTCTGTGATGCCCTTAGATGTCCGGGGCTGCACGCGCGCCACACTGAGCGGATCAGCGTGTGTCTACCCTTCGCCGAGAGGCGTGGGTAACCCGATGAACCCCACTCGTGATAGGGATTGGGGATTGCAATTATTTCCCATGAACGAGGAATTCCCAGTAAGCGCGGGTCATAAGCTCGCGTTGATTAAGTCCCTGCCCTTTGTACACACCGCCCGTCGCTACTACCGATTGGATGGTTTAGTGAGGTCCTCGGATCGGCCCCGCTGAGGTCGGTCAC…
c3524_g2_i8	498	KC686343.1	Oncorhynchus mykiss clone 450D22 zinc finger CCHC domain-containing protein 3 pseudogene, complete sequence	100	378	0	0	112	489	13407	13030	0	699	CCCTTAGATGTCCGGGGCTGCACAGACCTGTTATTGCTCAATCTCGTGTGGCTGAACGCCACTTGTCCCTCTAAGAAGTTGGACGCCGACCGCTCGGGGCCGCATAACTAGTTAGAGGGACAAGTGGCGTTCAGCCACACGAGATTGAGCAATAACAGGTCTGTGATGCCCTTAGATGTCCGGGGCTGCACGCGCGCCACACTGAGCGGATCAGCGTGTGTCTACCCTTCGCCGAGAGGCGTGGGTAACCCGATGAACCCCACTCGTGATAGGGATTGGGGATTGCAATTATTTCCCATGAACGAGGAATTCCCAGTAAGCGCGGGTCATAAGCTCGCGTTGATTAAGTCCCTGCCCTTTGTACACACCGCCCGTCGCTACTACCGATTGGATGGTTTA…
c3529_g1_i2	690	BT043802.1	Salmo salar clone HM5_3105 creatine kinase-4 (ckm4) mRNA, complete cds	94.77	688	34	2	4	690	273	959	0	1070	GGTCACCCCTTCATCATGACTGTTGGCTGTGTGGCTGGTGATGAGGAGTCCTACGAGGTCTTCAAGGATCTGTTGGACCCCATCATCTCAGACCGTCATAGCGGTTACAAGCCCACAGACAAGCACAAGACCGACCTGAACTTCGAGAACCTGAAGGGAGGTGATGACCTGGACCCTAACTACGTCCTGTCCAGCCGTGTGCGTACCGGCCGCAGCATCAAGGGATACACCCTGCCACCCCACAACAGCCGTGGCGAGCGCAGAATGGTTGAGAAACTGTCCATCGAGGCCCTGGCCACACTGGATGGTGAGTTCAAGGGAAAGTACTACCCCCTGAATGGCATGACCGATGCCGAGCAGGATCAGCTGATCGCCGACCACTTCTTGTTTGACAAGCCC…
c3529_g5_i1	481	BT043800.1	Salmo salar clone HM4_1125 creatine kinase-2 (ckm2) mRNA, complete cds	94.15	479	28	0	1	479	708	230	0	730	GGGCCAGTCACGGGCCATACCAGCACCCAGCAGCAGGGGGGAGACGGGCTTGTCAAACAAGAAGTGGTCGGCGATCAGCTGATCCTGCTCGGCATCGGTCATGCCATTCAGGGGGTAGTACTTTCCCTTGAACTCACCATCCAGTGTGGCCAGGGCCTCAATGGACAGTTTCTCAACCATTCTGCGCTCGCCACGGCTGTTGTGGGGTGGCAGGGTGTATCCCTTGATGCTGCGGCCGGTACGCACACGGCTGGACAGGACGTAGTTAGGGTCCAGGTCATCACCTCCCTTCAGGTTCTCGAAGTTCAGGTCGGTCTTGTGCTTGTCTGTGGGCTTGTAACCGCTATGACGGTCTGAGATGATGGGGTCCAACAGATCCTTGAAGACCTCGTATGACTC…
c3530_g2_i6	490	DQ288271.1	Oncorhynchus mykiss mitochondrion, complete genome	98.64	367	3	2	1	366	1509	1144	0	649	GCCGGGGGGCTGAACTTCTATTCATTTCCTAAGCAACCAGCTATAACTAGGCTCGATAGGTTTATCACCTCTACTCGGGGCTCGTCCCACTCTTTTGCCACAGAGACGGGTTGGCCCTACAATAGGCTGTCCCGGAGTAGCTCGTCTAGTTTCGGGGGCCTAAACTAAAGTTCTCTTTGCTCAGGTGTGCTGGCTAAATCATGATGCAAAAGGTACGAGATTTAATCTCTGCTTCTCTAGGCTTAAATGGGTTATTTCAATTCTCTTTCAGCTTTCCCTTGCGGTACTTTTTCTGTTGCTCAATTATTTCCTTTTCGGTCGCCCCTACTAAGGTGGAAAAATGGTTTGTTAACTTAGAATTAAGTTAACAAACCATTTTTCCACCTTAGTAGGGGCGAC…
c3530_g3_i6	451	DQ288271.1	Oncorhynchus mykiss mitochondrion, complete genome	99.75	399	1	0	37	435	2192	1794	0	732	ATAAGACGAGAAGACCCTATGGAGCTTTAGACACCAGGCAGATCAATTTCATTGACTTGGAAGAGGAGACAGCTAAGCCCTCGTGATGCCATTCATACAGGTCTTCAATTAAAAGACAAGTGATTGCGCTACCTTCGCACGGTCAAAATACCGCGGCCGTTAAACCCATAGTCACAGGGCAGGCGGGACCTCTTATGTTTTGATTTGCAAGAGGCGATGTTTTTGGTAAACAGGCGAGGCTTGTGTTTGCCGAGTTCCTTCTCTTCCTTTGGGTCTTTCCCTTGGGGCACTCCTGTGTGGGGGTAACGATTTGTTGGTGTAGGTTTTTCTTGGTGTTTGTTCTGGCCTACAGTTCCCTCTTGGTTTGGGTTCGTTATTTGTCGGTGGGGGGTCCGGTCC…
c3531_g1_i3	729	KC686343.1	Oncorhynchus mykiss clone 450D22 zinc finger CCHC domain-containing protein 3 pseudogene, complete sequence	99.74	385	1	0	326	710	7953	8337	0	706	GATTGTTCACCCACTAATAGGGAGAGCCGACATCGAAGGATCAAAAAGCGACGTCGCTATGAACGCTTGGCCGCCACAAGCCAGTTATCCCTGTGGTAACTTTTCTGACACCTCCTGCTTAAAACCCAAAAAGTCAGAAGGATCGTGAGGCCCCGCTTTCACGGTCTGTATTCATACTGAAAATCAAGATCAAGCGAGCTTTTGCCCTTCTGCTCCACGGGAGGTTTCTGTCCTCCCTGAGCTCGCCTTAGGACACCTGTCAAACGGTAACGCAGGTGTCCTAAGGCGAGCTCAGGGAGGACAGAAACCTCCCGTGGAGCAGAAGGACAAAAGCTTGGATCGAGGGCTGACTTTCAATAGATCGCAGCGAGTGAGCTGCTCTGCTACGCACGAAACCCT…
c3531_g1_i5	493	KC686343.1	Oncorhynchus mykiss clone 450D22 zinc finger CCHC domain-containing protein 3 pseudogene, complete sequence	99.74	385	1	0	90	474	7953	8337	0	706	GTTTGACTGGGGCGGTACACCTGTCAAACGGTAACGCAGGTGTCCTAAGGCGAGCTCAGGGAGGACAGAAACCTCCCGTGGAGCAGAAGGACAAAAGCTTGGATCGAGGGCTGACTTTCAATAGATCGCAGCGAGTGAGCTGCTCTGCTACGCACGAAACCCTGACCCAGAATCAGGTCGTCTACGAGTGATTTAGCACCAGGTTCTCCACAAACATGCGGTGCGCATCAGGAGAGGGGCGGCAACTCATTCGGCCGCACCCCGACCCTGTCACGAACGGCTCTACTCACCTGCCAAAAGAGGCAGGCTATCCCGGGCCAACCGAAGCTCCACGGCGCTACGGTATCATTACGTTTAGGGGGGATTCTGACTTAGAGGCGTTCAGTCATAATCCCACAG…
c3531_g1_i6	742	KC686343.1	Oncorhynchus mykiss clone 450D22 zinc finger CCHC domain-containing protein 3 pseudogene, complete sequence	100	417	0	0	326	742	7953	8369	0	771	GATTGTTCACCCACTAATAGGGAGAGCCGACATCGAAGGATCAAAAAGCGACGTCGCTATGAACGCTTGGCCGCCACAAGCCAGTTATCCCTGTGGTAACTTTTCTGACACCTCCTGCTTAAAACCCAAAAAGTCAGAAGGATCGTGAGGCCCCGCTTTCACGGTCTGTATTCATACTGAAAATCAAGATCAAGCGAGCTTTTGCCCTTCTGCTCCACGGGAGGTTTCTGTCCTCCCTGAGCTCGCCTTAGGACACCTGTCAAACGGTAACGCAGGTGTCCTAAGGCGAGCTCAGGGAGGACAGAAACCTCCCGTGGAGCAGAAGGACAAAAGCTTGGATCGAGGGCTGACTTTCAATAGATCGCAGCGAGTGAGCTGCTCTGCTACGCACGAAACCCT…
c3531_g1_i7	506	KC686343.1	Oncorhynchus mykiss clone 450D22 zinc finger CCHC domain-containing protein 3 pseudogene, complete sequence	100	417	0	0	90	506	7953	8369	0	771	GTTTGACTGGGGCGGTACACCTGTCAAACGGTAACGCAGGTGTCCTAAGGCGAGCTCAGGGAGGACAGAAACCTCCCGTGGAGCAGAAGGACAAAAGCTTGGATCGAGGGCTGACTTTCAATAGATCGCAGCGAGTGAGCTGCTCTGCTACGCACGAAACCCTGACCCAGAATCAGGTCGTCTACGAGTGATTTAGCACCAGGTTCTCCACAAACATGCGGTGCGCATCAGGAGAGGGGCGGCAACTCATTCGGCCGCACCCCGACCCTGTCACGAACGGCTCTACTCACCTGCCAAAAGAGGCAGGCTATCCCGGGCCAACCGAAGCTCCACGGCGCTACGGTATCATTACGTTTAGGGGGGATTCTGACTTAGAGGCGTTCAGTCATAATCCCACAG…
c3531_g1_i9	712	KC686343.1	Oncorhynchus mykiss clone 450D22 zinc finger CCHC domain-containing protein 3 pseudogene, complete sequence	99.74	386	1	0	1	386	8337	7952	0	708	AGTAGGAGAGGAACCGCAGGTTCAGACATTTGGTGTATGTGCTTGGCTGAGGAGCCAATGGTGCGAAGCTACCATCTGTGGGATTATGACTGAACGCCTCTAAGTCAGAATCCCCCCTAAACGTAATGATACCGTAGCGCCGTGGAGCTTCGGTTGGCCCGGGATAGCCTGCCTCTTTTGGCAGGTGAGTAGAGCCGTTCGTGACAGGGTCGGGGTGCGGCCGAATGAGTTGCCGCCCCTCTCCTGATGCGCACCGCATGTTTGTGGAGAACCTGGTGCTAAATCACTCGTAGACGACCTGATTCTGGGTCAGGGTTTCGTGCGTAGCAGAGCAGCTCACTCGCTGCGATCTATTGAAAGTCAGCCCTCGATCCAAGCTTTTGTCGTCTACGAGTGATT…
c3531_g2_i1	467	KC686343.1	Oncorhynchus mykiss clone 450D22 zinc finger CCHC domain-containing protein 3 pseudogene, complete sequence	100	410	0	0	58	467	9626	10035	0	758	GTTCTAACATGCCAGAGGCTGTTAGAACAATGTATGTAAGGGAAGTCGGCAAGTCAGATCCTTATCCCGAAGTTACGGATCTGACTTGCCGACTTCCCTTACATACATTGTTCTAACATGCCAGAGGCTGTTCACCTTGGAGACCTGCTGCGGATATGGGTACGGCCCGGCGCGAGATTTACACCCTCTCCCCCGGATTTTCAAGGGCCAGCGAGAGCTCACCGGACGCCGCCGGAACCGCGACGCTTTCCAGGGCTTGGGCCCCTCTCTCGGGGCGAACCCATTCCAGGGCGCCCTGCCCTTCACAAAGAAAAGAGAACTCTCCCCGGGGCTCCCGCCAGCTTCTCCGGGATCGGTCGCGTTACCGCACTGGACGCCTCGCGGCGCCCATCTCCGCCA…
c3531_g3_i1	501	KC686343.1	Oncorhynchus mykiss clone 450D22 zinc finger CCHC domain-containing protein 3 pseudogene, complete sequence	100	463	0	0	1	463	10434	9972	0	856	ATGCCGACGCTCATCAGACCCCAGAAAAGGTGTTGGTCGATATAGACAGCAGGACGGTGGCCATGGAAGTCGGAATCCGCTAAGGAGTGTGTAACAACTCACCTGCCGAATCAACTAGCCCTGAAAATGGATGGCGCTGGAGCGTCGGGCCCATACCCGGCCGTCGCTGGCAACGAGAGCCTCGAGGGCTATGCCGCGACGAGTAGGAGGGCCGCCGCGGTGAGCACGGAAGCCTAGGGCGCGGGCCCGGGTGGAGCCGCCGCGGGTGCAGATCTTGGTGGTAGTAGCAAATATTCAAACGAGAACTTTGAAGGCCGAAGTGGAGAAGGGTTCCATGTGAACAGCAGTTGAACATGGGTCAGTCGGTCCTAAGAGATGGGCGAACGCCGTTCGGAAGGG…
c3531_g2_i2	653	KC686343.1	Oncorhynchus mykiss clone 450D22 zinc finger CCHC domain-containing protein 3 pseudogene, complete sequence	99.69	653	2	0	1	653	9383	10035	0	1195	CGCCGCTGCCAACCACCAACCAGACCCCCACCGATCCACCTTCGGGACGCTGACGGACACCACCCCAATGAACCCCCATAAGCAGCCCCTTGCGAGACCACAAACGAGAGCCCACGAGATGGGCCGCACAACGAACTTCCAGCAGTGGCGAGAGAAAGGAGGCGGAGCAACTGCTCCCCCAGCCGCGGCTCGAGCCCAGCCCCGCTTCGCACCCCAGCCCGACCGACCCAGCCCTTAGAGCCAATCCTTATCCCGAAGTTACGGATCTGACTTGCCGACTTCCCTTACATACATTGTTCTAACATGCCAGAGGCTGTTCACCTTGGAGACCTGCTGCGGATATGGGTACGGCCCGGCGCGAGATTTACACCCTCTCCCCCGGATTTTCAAGGGCCAGCG…
c3531_g2_i3	739	KC686343.1	Oncorhynchus mykiss clone 450D22 zinc finger CCHC domain-containing protein 3 pseudogene, complete sequence	99.33	451	3	0	263	713	9629	9179	0	817	CGCCGCTGCCAACCACCAACCAGACCCCCACCGATCCACCTTCGGGACGCTGACGGACACCACCCCAATGAACCCCCATAAGCAGCCCCTTGCGAGACCACAAACGAGAGCCCACGAGATGGGCCGCACAACGAACTTCCAGCAGTGGCGAGAGAAAGGAGGCGGAGCAACTGCTCCCCCAGCCGCGGCTCGAGCCCAGCCCCGCTTCGCACCCCAGCCCGACCGACCCAGCCCTTAGAGCCAATCCTTATCCCGAAGTTACGGATTGGCTCTAAGGGCTGGGTCGGTCGGGCTGGGGTGCGAAGCGGGGCTGGGCTCGAGCCGCGGCTGGGGGAGCAGTTGCTCCGCCTCCTTTCTCTCGCCACTGCTGGAAGTTCGTTGTGCGGCCCATCTCGTGGG…
c3531_g6_i1	952	EU185635.1	Ichthyophthirius multifiliis 28S ribosomal RNA gene, partial sequence	99.87	749	0	1	1	749	783	1530	0	1376	GGTGGTAGTAGCAAATATTCAAATGAGAACTTTGAAGACCGAAGTGGAGAAGGGTTCCATGAGAACAGCATTTGTTCATGGGTTACTCGATCCTAAGACATAGGTTAACTCCTTGTAATACAAGCGGACCTCGGTCTGCGTTGTCAAAAGGGAATGAGGTTAATATTCCTCAAGCTGGATGTGGATGTTGAGTGGTAACACAAAGAAACCCGGAGACGTCAGCAGGTGTCACTGGAAGAGTTATCTTTTCTTTTTAACATACTATGGCCTTGAAGTGGATTATCCAGAGAAGAGGCTGTACGTATGGCAGAGCAGCTCACCCTAAGAGCTGTCAGTTGCGCATCTGATGACCCTTGAAAATCTGGGGGAGACTATCATATCACACCAGGTCGTACCCAT…
c3531_g6_i2	949	EU185635.1	Ichthyophthirius multifiliis 28S ribosomal RNA gene, partial sequence	97.67	946	17	5	1	945	783	1724	0	1620	GGTGGTAGTAGCAAATATTCAAATGAGAACTTTGAAGACCGAAGTGGAGAAGGGTTCCATGAGAACAGCATTTGTTCATGGGTTACTCGATCCTAAGACATAGGTTAACTCCTTGTAATACAAGCGGACCTCGGTCTGCGTTGTCAAAAGGGAATGAGGTTAATATTCCTCAAGCTGGATGTGGATGTTGAGTGGTAACACAAAGAAACCCGGAGACGTCAGCAGGTGTCACTGGAAGAGTTATCTTTTCTTTTTAACATACTATGGCCTTGAAGTGGATTATCCAGAGAAGAGGCTGTACGTATGGCAGAGCAGCTCACCCTAAGAGCTGTCAGTTGCGCATCTGATGACCCTTGAAAATCTGGGGGAGACTATCATATCACACCAGGTCGTACCCAT…
c3533_g1_i1	965	KC686343.1	Oncorhynchus mykiss clone 450D22 zinc finger CCHC domain-containing protein 3 pseudogene, complete sequence	99.79	944	2	0	22	965	10552	11495	0	1733	CTTGGGGCCGAAACGATCTCAACCCATTTAAAGTTTGAGAATAGGTTGAGATCGTTTCGGCCCCAAGACCTCTAATCATTCGCTTTACCAGATAAAACTGCGAGACTTCGAGCGCCAGCTATCCTGAGGGAAACTTCGGAGGGAACCAGCTACTAGATGGTTCGATTAGTCTTTCGCCCCTATACCCAGGTCGGACGACCGATTTGCACGTCAGGACCGCTACGGACCTCCACCAGAGTTTCCTCTGGCTTCGCCCTGCCCAGGCATAGTTCACCATCTTTCGGGTCCTATCGCATGCGCTCACGCTCCACCTCCCCGACAAAGCGGGCGAGACGGGCCGGTGGTGCGCCCGACCCCGTAGGGTCGGGATCCCACCTCAGCCGACACGCGCCGGCCCTC…
c3533_g2_i1	606	KC686343.1	Oncorhynchus mykiss clone 450D22 zinc finger CCHC domain-containing protein 3 pseudogene, complete sequence	100	540	0	0	67	606	10012	10551	0	998	ATGTTCAACTGCTGTTCACATGGGTCAGTCGGTCCTAAGAGATGGGCGAACGCCGTTCGGAAGGGAGGGGCGACGGAGGCCATCGCCCCTCCCTTCCGAACGGCGTTCGCCCATCTCTTAGGACCGACTGACCCATGTTCAACTGCTGTTCACATGGAACCCTTCTCCACTTCGGCCTTCAAAGTTCTCGTTTGAATATTTGCTACTACCACCAAGATCTGCACCCGCGGCGGCTCCACCCGGGCCCGCGCCCTAGGCTTCCGTGCTCACCGCGGCGGCCCTCCTACTCGTCGCGGCATAGCCCTCGAGGCTCTCGTTGCCAGCGACGGCCGGGTATGGGCCCGACGCTCCAGCGCCATCCATTTTCAGGGCTAGTTGATTCGGCAGGTGAGTTGTTAC…
c3533_g2_i2	498	KC686343.1	Oncorhynchus mykiss clone 450D22 zinc finger CCHC domain-containing protein 3 pseudogene, complete sequence	99.74	392	1	0	107	498	10160	10551	0	719	ACGGCCGGGTATGGGCCCGACGCGGTGAGCACGGAAGCCTAGGGCGCGGGCCCGGGTGGAGCCGCCGCGGGTGCAGATCTTGGTGGTAGTAGCAAATATTCAAACGAGAACTGCACCCGCGGCGGCTCCACCCGGGCCCGCGCCCTAGGCTTCCGTGCTCACCGCGGCGGCCCTCCTACTCGTCGCGGCATAGCCCTCGAGGCTCTCGTTGCCAGCGACGGCCGGGTATGGGCCCGACGCTCCAGCGCCATCCATTTTCAGGGCTAGTTGATTCGGCAGGTGAGTTGTTACACACTCCTTAGCGGATTCCGACTTCCATGGCCACCGTCCTGCTGTCTATATCGACCAACACCTTTTCTGGGGTCTGATGAGCGTCGGCATCGGGCGCCTTAACCCGGC…
c3533_g1_i2	414	KC686343.1	Oncorhynchus mykiss clone 450D22 zinc finger CCHC domain-containing protein 3 pseudogene, complete sequence	100	397	0	0	18	414	11141	11537	0	734	GTCATGTCCCCCTGCGGGGGGGCAAGGGGCCCCGTGCCCCCCCGCAGGGGGACATGACGCAGCGGGTACTAAGTCCTCGGCCCCGGAAAGCGGCGAGTACGGAGCAGGGGCGCTGTAAAGCTCACGGCCGAAACCGGTAGCCACCTTCGCCCCAAGCCCTTCCAAGCCGACCCAGAGCCGGTCGCGGCGCACCACCGACAGAGGAAATGCGCCCGGCGGGGGCCGAGCCCGACCAGGGATCAGTCCCACGAGGGGATCCGACCACACCGGAACGGCCGACCCTGACCCGCCGAGTTGAATCCTCCGGGCAGACTGCGCGGACCCCACCCGTTTACCTCTCAACGGTTTCACGCCCTCTTGAACTCTCTCTTCAAAGTTCTTTTCAACTTTCCCTTACGG…
c3533_g1_i3	931	KC686343.1	Oncorhynchus mykiss clone 450D22 zinc finger CCHC domain-containing protein 3 pseudogene, complete sequence	99.78	890	2	0	42	931	10606	11495	0	1633	CACGCCCGGCTCCAAGCCAGCGAAACGATCTCAACCTATTCTCATTCGCTTTACCAGATAAAACTGCGAGACTTCGAGCGCCAGCTATCCTGAGGGAAACTTCGGAGGGAACCAGCTACTAGATGGTTCGATTAGTCTTTCGCCCCTATACCCAGGTCGGACGACCGATTTGCACGTCAGGACCGCTACGGACCTCCACCAGAGTTTCCTCTGGCTTCGCCCTGCCCAGGCATAGTTCACCATCTTTCGGGTCCTATCGCATGCGCTCACGCTCCACCTCCCCGACAAAGCGGGCGAGACGGGCCGGTGGTGCGCCCGACCCCGTAGGGTCGGGATCCCACCTCAGCCGACACGCGCCGGCCCTCACTTTCATTGCGCCACGGGGTGTGTTCGGAGAAA…
c3533_g2_i3	526	KC686343.1	Oncorhynchus mykiss clone 450D22 zinc finger CCHC domain-containing protein 3 pseudogene, complete sequence	99.77	442	1	0	67	508	10012	10453	0	811	ATGTTCAACTGCTGTTCACATGGGTCAGTCGGTCCTAAGAGATGGGCGAACGCCGTTCGGAAGGGAGGGGCGACGGAGGCCATCGCCCCTCCCTTCCGAACGGCGTTCGCCCATCTCTTAGGACCGACTGACCCATGTTCAACTGCTGTTCACATGGAACCCTTCTCCACTTCGGCCTTCAAAGTTCTCGTTTGAATATTTGCTACTACCACCAAGATCTGCACCCGCGGCGGCTCCACCCGGGCCCGCGCCCTAGGCTTCCGTGCTCACCGCGGCGGCCCTCCTACTCGTCGCGGCATAGCCCTCGAGGCTCTCGTTGCCAGCGACGGCCGGGTATGGGCCCGACGCTCCAGCGCCATCCATTTTCAGGGCTAGTTGATTCGGCAGGTGAGTTGTTAC…
c3533_g2_i4	696	KC686343.1	Oncorhynchus mykiss clone 450D22 zinc finger CCHC domain-containing protein 3 pseudogene, complete sequence	93.48	491	30	2	67	555	10012	10502	0	728	ATGTTCAACTGCTGTTCACATGGGTCAGTCGGTCCTAAGAGATGGGCGAACGCCGTTCGGAAGGGAGGGGCGACGGAGGCCATCGCCCCTCCCTTCCGAACGGCGTTCGCCCATCTCTTAGGACCGACTGACCCATGTTCAACTGCTGTTCACATGGAACCCTTCTCCACTTCGGCCTTCAAAGTTCTCGTTTGAATATTTGCTACTACCACCAAGATCTGCACCCGCGGCGGCTCCACCCGGGCCCGCGCCCTAGGCTTCCGTGCTCACCGCGGCGGCCCTCCTACTCGTCGCGGCATAGCCCTCGAGGCTCTCGTTGCCAGCGACGGCCGGGTATGGGCCCGACGCTCCAGCGCCATCCATTTTCAGGGCTAGTTGATTCGGCAGGTGAGTTGTTAC…
c3533_g2_i7	450	KC686343.1	Oncorhynchus mykiss clone 450D22 zinc finger CCHC domain-containing protein 3 pseudogene, complete sequence	99.74	392	1	0	59	450	10160	10551	0	719	CACCCGCGGCGGCTCCACCCGGGTGCAGATCTTGGTGGTAGTAGCAAATATTCAAACGAGAACTGCACCCGCGGCGGCTCCACCCGGGCCCGCGCCCTAGGCTTCCGTGCTCACCGCGGCGGCCCTCCTACTCGTCGCGGCATAGCCCTCGAGGCTCTCGTTGCCAGCGACGGCCGGGTATGGGCCCGACGCTCCAGCGCCATCCATTTTCAGGGCTAGTTGATTCGGCAGGTGAGTTGTTACACACTCCTTAGCGGATTCCGACTTCCATGGCCACCGTCCTGCTGTCTATATCGACCAACACCTTTTCTGGGGTCTGATGAGCGTCGGCATCGGGCGCCTTAACCCGGCGTTCGGTTCATCCCGCAGCGCCAGTTCTGCTTACCAAAAGTGGCCCAC…
c3533_g3_i1	741	KC686343.1	Oncorhynchus mykiss clone 450D22 zinc finger CCHC domain-containing protein 3 pseudogene, complete sequence	100	556	0	0	19	574	13015	13570	0	1027	CGTTGATTAAGTCCCTGCCCTTGTTACGACTTTTACTTCCTCTAGATAGTCAAGTTTGATCGTCTTCTCGGCGCTCCGCCAGGGCCGTGACCGACCTCAGCGGGGCCGATCCGAGGACCTCACTAAACCATCCAATCGGTAGTAGCGACGGGCGGTGTGTACAAAGGGCAGGGACTTAATCAACGCGAGCTTATGACCCGCGCTTACTGGGAATTCCTCGTTCATGGGAAATAATTGCAATCCCCAATCCCTATCACGAGTGGGGTTCATCGGGTTACCCACGCCTCTCGGCGAAGGGTAGACACACGCTGATCCGCTCAGTGTGGCGCGCGTGCAGCCCCGGACATCTAAGGGCATCACAGACCTGTTATTGCTCAATCTCGTGTGGCTGAACGCCAC…
c3533_g3_i2	630	KC686343.1	Oncorhynchus mykiss clone 450D22 zinc finger CCHC domain-containing protein 3 pseudogene, complete sequence	99.76	415	1	0	216	630	13774	13360	0	761	CCCGTGTTGGGTCAAATTAAGCCGCAGGCTCCACTCCTGGTGGTGCCCTTCCGTCAATTCCTTTAAGTTTCAGCTTTGCAACCATACTCCCCCCGGAACCCAAAGACTTTGGTTTCCCGGACGCTGCCCGGCGGGTCATGGGAATAACGCCGCCGGATCGCTAGTTGGCATCGTTTATGGTCGGAACTACGACGGTATCTGATCGTCTTCGAACCTCCGACCATAAACGATGCCAACTAGCGATCCGGCGGCGTTATTCCCATGACCCGCCGGGCAGCGTCCGGGAAACCAAAGTCTTTGGGTTCCGGGGGGAGTATGGTTGCAAAGCTGAAACTTAAAGGAATTGACGGAAGGGCACCACCAGGAGTGGAGCCTGCGGCTTAATTTGACCCAACACGG…
c3533_g3_i3	1591	KC686343.1	Oncorhynchus mykiss clone 450D22 zinc finger CCHC domain-containing protein 3 pseudogene, complete sequence	99.94	1573	1	0	19	1591	13015	14587	0	2900	CGTTGATTAAGTCCCTGCCCTTGTTACGACTTTTACTTCCTCTAGATAGTCAAGTTTGATCGTCTTCTCGGCGCTCCGCCAGGGCCGTGACCGACCTCAGCGGGGCCGATCCGAGGACCTCACTAAACCATCCAATCGGTAGTAGCGACGGGCGGTGTGTACAAAGGGCAGGGACTTAATCAACGCGAGCTTATGACCCGCGCTTACTGGGAATTCCTCGTTCATGGGAAATAATTGCAATCCCCAATCCCTATCACGAGTGGGGTTCATCGGGTTACCCACGCCTCTCGGCGAAGGGTAGACACACGCTGATCCGCTCAGTGTGGCGCGCGTGCAGCCCCGGACATCTAAGGGCATCACAGACCTGTTATTGCTCAATCTCGTGTGGCTGAACGCCAC…
c3533_g3_i4	815	KC686343.1	Oncorhynchus mykiss clone 450D22 zinc finger CCHC domain-containing protein 3 pseudogene, complete sequence	100	579	0	0	19	597	13015	13593	0	1070	CGTTGATTAAGTCCCTGCCCTTGTTACGACTTTTACTTCCTCTAGATAGTCAAGTTTGATCGTCTTCTCGGCGCTCCGCCAGGGCCGTGACCGACCTCAGCGGGGCCGATCCGAGGACCTCACTAAACCATCCAATCGGTAGTAGCGACGGGCGGTGTGTACAAAGGGCAGGGACTTAATCAACGCGAGCTTATGACCCGCGCTTACTGGGAATTCCTCGTTCATGGGAAATAATTGCAATCCCCAATCCCTATCACGAGTGGGGTTCATCGGGTTACCCACGCCTCTCGGCGAAGGGTAGACACACGCTGATCCGCTCAGTGTGGCGCGCGTGCAGCCCCGGACATCTAAGGGCATCACAGACCTGTTATTGCTCAATCTCGTGTGGCTGAACGCCAC…
c3533_g3_i5	1576	KC686343.1	Oncorhynchus mykiss clone 450D22 zinc finger CCHC domain-containing protein 3 pseudogene, complete sequence	99.94	1554	1	0	23	1576	13034	14587	0	2865	TATCTAGAGGAAGTAAAAGTCGTCCTCTAGATAGTCAAGTTTGATCGTCTTCTCGGCGCTCCGCCAGGGCCGTGACCGACCTCAGCGGGGCCGATCCGAGGACCTCACTAAACCATCCAATCGGTAGTAGCGACGGGCGGTGTGTACAAAGGGCAGGGACTTAATCAACGCGAGCTTATGACCCGCGCTTACTGGGAATTCCTCGTTCATGGGAAATAATTGCAATCCCCAATCCCTATCACGAGTGGGGTTCATCGGGTTACCCACGCCTCTCGGCGAAGGGTAGACACACGCTGATCCGCTCAGTGTGGCGCGCGTGCAGCCCCGGACATCTAAGGGCATCACAGACCTGTTATTGCTCAATCTCGTGTGGCTGAACGCCACTTGTCCCTCTAAGAA…
c3533_g3_i7	1609	KC686343.1	Oncorhynchus mykiss clone 450D22 zinc finger CCHC domain-containing protein 3 pseudogene, complete sequence	99.93	1408	1	0	202	1609	14767	13360	0	2595	CCCGCATGGGTTTTGGATCTGATAAATGCACGCATCCCCGGAGGTCAGCGCTCGTTGGCATGTATTAGCTCTAGAATTGCCACAGTTATCCAAGTAACGTTGGAGCGATCAAAGGAACCATAACTGATTTAATGAGCCATTCGCAGTTTCACTGTACCGGCCGTGTGTACTTAGACTTGCATGGCTTAATCTTTGAGACAAGCAAGTCTAAGTACACACGGCCGGTACAGTGAAACTGCGAATGGCTCATTAAATCAGTTATGGTTCCTTTGATCGCTCCAACGTTACTTGGATAACTGTGGCAATTCTAGAGCTAATACATGCCAACGAGCGCTGACCTCCGGGGATGCGTGCATTTATCAGATCCAAAACCCATGCGGGCCAATCTCGGTTGCCCCG…
c3533_g3_i8	1230	KC686343.1	Oncorhynchus mykiss clone 450D22 zinc finger CCHC domain-containing protein 3 pseudogene, complete sequence	100	619	0	0	202	820	14767	14149	0	1144	CCCGCATGGGTTTTGGATCTGATAAATGCACGCATCCCCGGAGGTCAGCGCTCGTTGGCATGTATTAGCTCTAGAATTGCCACAGTTATCCAAGTAACGTTGGAGCGATCAAAGGAACCATAACTGATTTAATGAGCCATTCGCAGTTTCACTGTACCGGCCGTGTGTACTTAGACTTGCATGGCTTAATCTTTGAGACAAGCAAGTCTAAGTACACACGGCCGGTACAGTGAAACTGCGAATGGCTCATTAAATCAGTTATGGTTCCTTTGATCGCTCCAACGTTACTTGGATAACTGTGGCAATTCTAGAGCTAATACATGCCAACGAGCGCTGACCTCCGGGGATGCGTGCATTTATCAGATCCAAAACCCATGCGGGCCAATCTCGGTTGCCCCG…
c3533_g3_i8	1230	KC686343.1	Oncorhynchus mykiss clone 450D22 zinc finger CCHC domain-containing protein 3 pseudogene, complete sequence	100	416	0	0	815	1230	14172	14587	0	769	CCCGCATGGGTTTTGGATCTGATAAATGCACGCATCCCCGGAGGTCAGCGCTCGTTGGCATGTATTAGCTCTAGAATTGCCACAGTTATCCAAGTAACGTTGGAGCGATCAAAGGAACCATAACTGATTTAATGAGCCATTCGCAGTTTCACTGTACCGGCCGTGTGTACTTAGACTTGCATGGCTTAATCTTTGAGACAAGCAAGTCTAAGTACACACGGCCGGTACAGTGAAACTGCGAATGGCTCATTAAATCAGTTATGGTTCCTTTGATCGCTCCAACGTTACTTGGATAACTGTGGCAATTCTAGAGCTAATACATGCCAACGAGCGCTGACCTCCGGGGATGCGTGCATTTATCAGATCCAAAACCCATGCGGGCCAATCTCGGTTGCCCCG…
c3533_g3_i9	1496	KC686343.1	Oncorhynchus mykiss clone 450D22 zinc finger CCHC domain-containing protein 3 pseudogene, complete sequence	99.86	1479	2	0	18	1496	13109	14587	0	2721	CTCGGATCGGCCCCGCTGAGGTCCTCACTAAACCATCCAATCGGTAGTAGCGACGGGCGGTGTGTACAAAGGGCAGGGACTTAATCAACGCGAGCTTATGACCCGCGCTTACTGGGAATTCCTCGTTCATGGGAAATAATTGCAATCCCCAATCCCTATCACGAGTGGGGTTCATCGGGTTACCCACGCCTCTCGGCGAAGGGTAGACACACGCTGATCCGCTCAGTGTGGCGCGCGTGCAGCCCCGGACATCTAAGGGCATCACAGACCTGTTATTGCTCAATCTCGTGTGGCTGAACGCCACTTGTCCCTCTAAGAAGTTGGACGCCGACCGCTCGGGGCCGCATAACTAGTTAGCATGCCGGAGTCTCGTTCGTTATCGGAATTAACCAGACAAAT…
c3534_g1_i1	2567	KC686343.1	Oncorhynchus mykiss clone 450D22 zinc finger CCHC domain-containing protein 3 pseudogene, complete sequence	99.7	2322	7	0	16	2337	10274	7953	0	4250	CGGCCGGGTATGGGCCCGACGCTGGCAACGAGAGCCTCGAGGGCTATGCCGCGACGAGTAGGAGGGCCGCCGCGGTGAGCACGGAAGCCTAGGGCGCGGGCCCGGGTGGAGCCGCCGCGGGTGCAGATCTTGGTGGTAGTAGCAAATATTCAAACGAGAACTTTGAAGGCCGAAGTGGAGAAGGGTTCCATGTGAACAGCAGTTGAACATGGGTCAGTCGGTCCTAAGAGATGGGCGAACGCCGTTCGGAAGGGAGGGGCGATGGCCTCCGTCGCCCCCGGCCGATCGAAAGGGAGTCGGGTTCAGATCCCCGAATCCGGAGTGGCGGAGATGGGCGCCGCGAGGCGTCCAGTGCGGTAACGCGACCGATCCCGGAGAAGCTGGCGGGAGCCCCGGGGA…
c3534_g1_i2	1135	KC686343.1	Oncorhynchus mykiss clone 450D22 zinc finger CCHC domain-containing protein 3 pseudogene, complete sequence	99.59	735	3	0	19	753	9897	9163	0	1341	GGGCTCCCGCCAGCTTCTCCGGGGAGAGTTCTCTTTTCTTTGTGAAGGGCAGGGCGCCCTGGAATGGGTTCGCCCCGAGAGAGGGGCCCAAGCCCTGGAAAGCGTCGCGGTTCCGGCGGCGTCCGGTGAGCTCTCGCTGGCCCTTGAAAATCCGGGGGAGAGGGTGTAAATCTCGCGCCGGGCCGTACCCATATCCGCAGCAGGTCTCCAAGGTGAACAGCCTCTGGCATGTTAGAACAATGTATGTAAGGGAAGTCGGCAAGTCAGATCCGTAACTTCGGGATAAGGATTGGCTCTAAGGGCTGGGTCGGTCGGGCTGGGGTGCGAAGCGGGGCTGGGCTCGAGCCGCGGCTGGGGGAGCAGTTGCTCCGCCTCCTTTCTCTCGCCACTGCTGGAAGT…
c3534_g1_i2	1135	KC686343.1	Oncorhynchus mykiss clone 450D22 zinc finger CCHC domain-containing protein 3 pseudogene, complete sequence	99.16	358	3	0	749	1106	9144	9501	0	645	GGGCTCCCGCCAGCTTCTCCGGGGAGAGTTCTCTTTTCTTTGTGAAGGGCAGGGCGCCCTGGAATGGGTTCGCCCCGAGAGAGGGGCCCAAGCCCTGGAAAGCGTCGCGGTTCCGGCGGCGTCCGGTGAGCTCTCGCTGGCCCTTGAAAATCCGGGGGAGAGGGTGTAAATCTCGCGCCGGGCCGTACCCATATCCGCAGCAGGTCTCCAAGGTGAACAGCCTCTGGCATGTTAGAACAATGTATGTAAGGGAAGTCGGCAAGTCAGATCCGTAACTTCGGGATAAGGATTGGCTCTAAGGGCTGGGTCGGTCGGGCTGGGGTGCGAAGCGGGGCTGGGCTCGAGCCGCGGCTGGGGGAGCAGTTGCTCCGCCTCCTTTCTCTCGCCACTGCTGGAAGT…
c3534_g1_i3	1025	KC686343.1	Oncorhynchus mykiss clone 450D22 zinc finger CCHC domain-containing protein 3 pseudogene, complete sequence	99.5	602	3	0	42	643	9764	9163	0	1096	AGCAGGTCTCCAAGGTGAACAGCTGCGGATATGGGTACGGCCCGGGGGAGAGGGTGTAAATCTCGCGCCGGGCCGTACCCATATCCGCAGCAGGTCTCCAAGGTGAACAGCCTCTGGCATGTTAGAACAATGTATGTAAGGGAAGTCGGCAAGTCAGATCCGTAACTTCGGGATAAGGATTGGCTCTAAGGGCTGGGTCGGTCGGGCTGGGGTGCGAAGCGGGGCTGGGCTCGAGCCGCGGCTGGGGGAGCAGTTGCTCCGCCTCCTTTCTCTCGCCACTGCTGGAAGTTCGTTGTGCGGCCCATCTCGTGGGCTCTCGTTTGTGGTCTCGCAAGGGGCTGCTTATGGGGGTTCATTGGGGTGGTGTCCGTCAGCGTCCCGAAGGTGGATCGGTGGGGG…
c3534_g1_i3	1025	KC686343.1	Oncorhynchus mykiss clone 450D22 zinc finger CCHC domain-containing protein 3 pseudogene, complete sequence	99.16	358	3	0	639	996	9144	9501	0	645	AGCAGGTCTCCAAGGTGAACAGCTGCGGATATGGGTACGGCCCGGGGGAGAGGGTGTAAATCTCGCGCCGGGCCGTACCCATATCCGCAGCAGGTCTCCAAGGTGAACAGCCTCTGGCATGTTAGAACAATGTATGTAAGGGAAGTCGGCAAGTCAGATCCGTAACTTCGGGATAAGGATTGGCTCTAAGGGCTGGGTCGGTCGGGCTGGGGTGCGAAGCGGGGCTGGGCTCGAGCCGCGGCTGGGGGAGCAGTTGCTCCGCCTCCTTTCTCTCGCCACTGCTGGAAGTTCGTTGTGCGGCCCATCTCGTGGGCTCTCGTTTGTGGTCTCGCAAGGGGCTGCTTATGGGGGTTCATTGGGGTGGTGTCCGTCAGCGTCCCGAAGGTGGATCGGTGGGGG…
c3534_g1_i4	2920	KC686343.1	Oncorhynchus mykiss clone 450D22 zinc finger CCHC domain-containing protein 3 pseudogene, complete sequence	99.44	2480	12	2	15	2493	10431	7953	0	4501	GGCCGGGTATGGGCCCGACGCTCATCAGACCCCAGAAAAGGTGTTGGTCGATATAGACAGCAGGACGGTGGCCATGGAAGTCGGAATCCGCTAAGGAGTGTGTAACAACTCACCTGCCGAATCAACTAGCCCTGAAAATGGATGGCGCTGGAGCGTCGGGCCCATACCCGGCCGTCGCTGGCAACGAGAGCCTCGAGGGCTATGCCGCGACGAGTAGGAGGGCCGCCGCGGTGAGCACGGAAGCCTAGGGCGCGGGCCCGGGTGGAGCCGCCGCGGGTGCAGATCTTGGTGGTAGTAGCAAATATTCAAACGAGAACTTTGAAGGCCGAAGTGGAGAAGGGTTCCATGTGAACAGCAGTTGAACATGGGTCAGTCGGTCCTAAGAGATGGGCGAACGCC…
c3534_g1_i4	2920	KC686343.1	Oncorhynchus mykiss clone 450D22 zinc finger CCHC domain-containing protein 3 pseudogene, complete sequence	99.54	437	2	0	2484	2920	8651	9087	0	797	GGCCGGGTATGGGCCCGACGCTCATCAGACCCCAGAAAAGGTGTTGGTCGATATAGACAGCAGGACGGTGGCCATGGAAGTCGGAATCCGCTAAGGAGTGTGTAACAACTCACCTGCCGAATCAACTAGCCCTGAAAATGGATGGCGCTGGAGCGTCGGGCCCATACCCGGCCGTCGCTGGCAACGAGAGCCTCGAGGGCTATGCCGCGACGAGTAGGAGGGCCGCCGCGGTGAGCACGGAAGCCTAGGGCGCGGGCCCGGGTGGAGCCGCCGCGGGTGCAGATCTTGGTGGTAGTAGCAAATATTCAAACGAGAACTTTGAAGGCCGAAGTGGAGAAGGGTTCCATGTGAACAGCAGTTGAACATGGGTCAGTCGGTCCTAAGAGATGGGCGAACGCC…
c3534_g2_i1	750	KC686343.1	Oncorhynchus mykiss clone 450D22 zinc finger CCHC domain-containing protein 3 pseudogene, complete sequence	99.73	733	2	0	18	750	11164	10432	0	1343	CGGTTGACAGTCGCGCCGGGGGCACGGGGCCCCTTGCCCCCGGCGCGACTGTCAACCGGGTCGGACTGTCCTCAGTGCGTACCCAACCGCGTTGCGTCGCCAGGGTAGGGATCGGCTCACGTCAACTGGCGCCAGGGGTCAGCGGCGATGTCGGCAACCCACCCGACCCGTCTTGTAACACGGACCAAGGAGTCTAACGCATGCGCAAGTCAGAGGGTTTTCTCCGAACACACCCCGTGGCGCAATGAAAGTGAGGGCCGGCGCGTGTCGGCTGAGGTGGGATCCCGACCCTACGGGGTCGGGCGCACCACCGGCCCGTCTCGCCCGCTTTGTCGGGGAGGTGGAGCGTGAGCGCATGCGATAGGACCCGAAAGATGGTGAACTATGCCTGGGCAGGGC…
c3534_g1_i5	2679	KC686343.1	Oncorhynchus mykiss clone 450D22 zinc finger CCHC domain-containing protein 3 pseudogene, complete sequence	99.75	2408	6	0	42	2449	10360	7953	0	4414	TGAACCGAACGCCGGGTTAAGGCCACCGTCCTGCTGTCTATATCCGCTAAGGAGTGTGTAACAACTCACCTGCCGAATCAACTAGCCCTGAAAATGGATGGCGCTGGAGCGTCGGGCCCATACCCGGCCGTCGCTGGCAACGAGAGCCTCGAGGGCTATGCCGCGACGAGTAGGAGGGCCGCCGCGGTGAGCACGGAAGCCTAGGGCGCGGGCCCGGGTGGAGCCGCCGCGGGTGCAGATCTTGGTGGTAGTAGCAAATATTCAAACGAGAACTTTGAAGGCCGAAGTGGAGAAGGGTTCCATGTGAACAGCAGTTGAACATGGGTCAGTCGGTCCTAAGAGATGGGCGAACGCCGTTCGGAAGGGAGGGGCGATGGCCTCCGTCGCCCCCGGCCGATC…
c3534_g1_i9	645	KC686343.1	Oncorhynchus mykiss clone 450D22 zinc finger CCHC domain-containing protein 3 pseudogene, complete sequence	99.26	406	3	0	16	421	8994	8589	0	734	CGCCAAGCCCGTTCCCTTGGCTGAATCAGCGGGGAAAGAAGACCCTGTTGAGCTTGACTCTAGTCTGGCACTGTGAAGAGACATGAGAGGTGTAGAATAAGTGGGAGGCCCCGGCCGCCGGTGAAATACCACTACTCTTATCGTTTTTTCACTTACCCGGTGAGGCGGGGAGGCGAGCCCCGAGCGGGCTCTCGCTTCTGGTTTCAAGCACCCGGCTCGCGTCGGGTGCGACCCGCTCCGGGGACAGTGGCAGGTGGGGAGTTTGACTGGGGCGGTACACCTGTCAAACGGTAACGCAGGTGTCCTAAGGCGAGCTCAGGGAGGACAGAAACCTCCCGTGGAGCAGAAGGGCAAAAGCTCGCTTGATCTTGATTTTCAGTATGAATACAGACCGTGAAA…
c3534_g2_i3	380	KC686343.1	Oncorhynchus mykiss clone 450D22 zinc finger CCHC domain-containing protein 3 pseudogene, complete sequence	99.19	369	2	1	12	380	10799	10432	0	664	TCTTTCGGGTCCTATCGCATGCGCAGGGCGAAGCCAGAGGAAACTCTGGTGGAGGTCCGTAGCGGTCCTGACGTGCAAATCGGTCGTCCGACCTGGGTATAGGGGCGAAAGACTAATCGAACCATCTAGTAGCTGGTTCCCTCCGAAGTTTCCCTCAGGATAGCTGGCGCTCGAAGTCTCGCAGTTTTATCTGGTAAAGCGAATGATTAGAGGTCTTGGGGCCGAAACGATCTCAACCTATTCTCAAACTTTAAATGGGTAAGAAGCCCGGCTCGCTGGCTTGGAGCCGGGCGTGGAATGCGAGCCGCCTAGTGGGCCACTTTTGGTAAGCAGAACTGGCGCTGCGGGATGAACCGAACGCCGGGTTAAGGCGCCCGATG
c3534_g1_i11	462	KC686343.1	Oncorhynchus mykiss clone 450D22 zinc finger CCHC domain-containing protein 3 pseudogene, complete sequence	98.39	435	4	3	1	433	9068	9501	0	761	GTCATCTAATTAGTGACGCGCATTTGGCTACCTTAAGAGAGTCATAGTTACTCCCGCCGTTTACCCGCGCTTCATTGAATTTCTTCACTTTGACATTCAGAGCACTGGGCAGAAATCACATCGCGTCATCACCCACCTTGGGCCTTCGCGATGCTTTGTTTTAATTAAACAGTCGGATTCCCCTGGTCCGCACCAGTTCTAAGTCAGCTGCTAGGCGCCGGCCGAGGCAACCCGCCGGAGACCCCGCGTAAACGGGGCCAGCGAGCACCGTAGCTGGGGAGATCCGCGAGAAGGGCCCGGCACGCGTCCAGAGTCGCCGCTGCCAACCACCAACCAGACCCCCACCGATCCACCTTCGGGACGCTGACGGACACCACCCCAATGAACCCCCATAAGCAG…
c3534_g3_i2	1875	KC686343.1	Oncorhynchus mykiss clone 450D22 zinc finger CCHC domain-containing protein 3 pseudogene, complete sequence	100	961	0	0	1	961	11667	12627	0	1775	GGGCTGAGCCTCGATCAGAAGGACTCAGGCCCCCGATCGACACCGGGCAAAGCGGTCTTCTATACACCACATTTCCCGTGCCCGCCAGACGGACAGGGATTCGGTGTTGGGCTCTTCCCTCTTCGCTCGCCGCTACTGAGGGAATCCTGGTTAGTTTCTTTTCCTCCGCTTAGTAATATGCTTAAATTCAGCGGGTTGTCTCGTCTGATCTGAGGTCGTAGTCAAAGTGAATGGATTGTGGCCGGTCGCCCGGGCTCACCTTCTCAATTTACGTTTCAGGTCGGCGGTCGGAGCTCCGCCGCCCTAACCTAACCCCGAGCGCTACCCCGAGAACCACATGCGGTACACGGGCAGCACGGAAAGACAAGTGTCCACCGGCAGCCGCGCCAGACCATGCGG…
c3534_g3_i2	1875	KC686343.1	Oncorhynchus mykiss clone 450D22 zinc finger CCHC domain-containing protein 3 pseudogene, complete sequence	99.78	930	2	0	946	1875	12627	11698	0	1707	GGGCTGAGCCTCGATCAGAAGGACTCAGGCCCCCGATCGACACCGGGCAAAGCGGTCTTCTATACACCACATTTCCCGTGCCCGCCAGACGGACAGGGATTCGGTGTTGGGCTCTTCCCTCTTCGCTCGCCGCTACTGAGGGAATCCTGGTTAGTTTCTTTTCCTCCGCTTAGTAATATGCTTAAATTCAGCGGGTTGTCTCGTCTGATCTGAGGTCGTAGTCAAAGTGAATGGATTGTGGCCGGTCGCCCGGGCTCACCTTCTCAATTTACGTTTCAGGTCGGCGGTCGGAGCTCCGCCGCCCTAACCTAACCCCGAGCGCTACCCCGAGAACCACATGCGGTACACGGGCAGCACGGAAAGACAAGTGTCCACCGGCAGCCGCGCCAGACCATGCGG…
c3534_g2_i4	1266	KC686343.1	Oncorhynchus mykiss clone 450D22 zinc finger CCHC domain-containing protein 3 pseudogene, complete sequence	99.84	1266	2	0	1	1266	11697	10432	0	2327	GGCCTGAGTCCTTCTGATCGAGGCTCAGCCCGTGGACGGTGTGAGGCCGGTAACGGCCCCCGTCGCGCCGGGGTCCGGTCTTTTCAGAGTCGGGTTGCTTGGGAATGCAGCCCAAAGCGGGTGGTAAACTCCATCTAAGGCTAAATACCGTCACGAGACCGATAGACGACAAGTACCGTAAGGGAAAGTTGAAAAGAACTTTGAAGAGAGAGTTCAAGAGGGCGTGAAACCGTTGAGAGGTAAACGGGTGGGGTCCGCGCAGTCTGCCCGGAGGATTCAACTCGGCGGGTCAGGGTCGGCCGTTCCGGTGTGGTCGGATCCCCTCGTGGGACTGATCCCTGGTCGGGCTCGGCCCCCGCCGGGCGCATTTCCTCTGTCGGTGGTGCGCCGCGACCGGCT…
c3534_g4_i1	713	EU185635.1	Ichthyophthirius multifiliis 28S ribosomal RNA gene, partial sequence	99.86	713	0	1	1	713	1493	782	0	1310	TGTGTCAACACCTGTTGAGGCCGTCACAATGCTTTGTTTTTATTAAACAGTCGGATTCCCTTTGTCCGCTTCAGTTCTGAGTTGATTGTTCATTGTGAAGGGAAGGCCGAAGCCACTCTACAAATTCCTCGGCAGCTTATGCGCAGGCATGTTTCCACGCCCATGCACAAGCTTAGAGTTCAATGTAAAGCCCCATTCACCCAATCCTCAGAGCCAATCCTTTTCCCGAAGTTACGGATCCAATATGCCGACTTCCCTTATCTACATTGTTCTATTGACCAGAGGCTGCTAACCTTGGAGACCTGATGCGGTTATGGGTACGACCTGGTGTGATATGATAGTCTCCCCCAGATTTTCAAGGGTCATCAGATGCGCAACTGACAGCTCTTAGGGTGAGCT…
c3534_g5_i1	379	EU185635.1	Ichthyophthirius multifiliis 28S ribosomal RNA gene, partial sequence	100	379	0	0	1	379	2118	1740	0	701	TGTGGTAACTTTTCTGACACCTCTAGCTTAAAACTTGTAAAGTTAAAGGATCGATAGGCCACGCTTTCGCGGTTTGTATTCATACTGAAAATCAAAATCAAGTGAGCTTTTACCCTTTTATTCTACATGAGATTTCCGTTCTCATTGAGCTCACCTTAGGACGCCTGCGTTATGGTTTAACAGGCATTCCGCCCCAGACAAACTCCCCCCCTAACCATGTCTTTCGCAAAAATCAGACGAAAATCGCCCTTAACTTTTAGAACTGGCTTACGCCAGCCATTTCTTCACGAAATAAGCAAAATGACCCCGGAAGTGGTGGTTTTACAGGATTGATTACTCTCCCACCTAGGCTATACCTCCCGTGCCATTTCACAAAGTT
c3535_g1_i1	1824	AB076182.1	Oncorhynchus keta mRNA for myosin heavy chain, complete cds	97.04	1824	54	0	1	1824	3308	5131	0	3070	AGTTTGAGACCACCCAGCTCCTCAGCAAGGTTGAGGATGAGCAGTCTCTGGGAGCTCAGCTGCAGAAGAAGATCAAGGAACTCCAGGCCCGTATTGAGGAGCTGGAGGAGGAAATTGAGGCTGAGCGTGCTGCCAGGGCTAAGGTTGAGAAGCAGAGGGCCGATCTCTCCAGGGAACTTGAGGAGATCAGCGAGAGGCTGGAGGAGGCCGGAGGCGCCACTGCTGCTCAGATTGAGATGAACAAGAAGCGTGAGGCTGAGTTCCAGAAGCTGCGTCGTGATCTTGAAGAGTCCACCCTGCAGCATGAGGCCACAGCCGCCGCTCTGCGCAAGAAGCAGGCCGACAGTGTGGCTGAGCTCGGGGAGCAGATCGACAACCTGCAGCGCGTCAAGCAGAAGC…
c3535_g1_i2	2455	AB076182.1	Oncorhynchus keta mRNA for myosin heavy chain, complete cds	96.54	2431	84	0	1	2431	5112	2682	0	4024	GATTTCAGCCACCATCAGACCGTTTCTGCGCTCCACCATGGCTGCCTGCTCCTTCATGTCTTCTGCGACACGGACGGCGTCATCAAGGTGCAATTGGGCATCCTTGAGCTGTCCCTGGACATTCCTCAGCTGTTTCTGGGCCTCAGCGGCCTGCCTGTTGGAGTGGCTCAGCTGGATCTCCATCTCGTTCAGGTCTCCCTCCATCTTCTTCTTCACCCTCAGGGCATCATTCCTGCTCCTGACCTCAGAGTCCAGGGTGCTCTGCATGGAGTCAACCACCCTCTGGCTGTTCCTCTTGATCTGCTCCATCTCCTCATCCTTCTCAGCGATCTTCCTGTCCACCTCACCCTTGATCTGGTTCAGCTCCAGCTGCACACGCAGAATCTTGGATTCCTCATG…
c3535_g1_i3	2283	AB076182.1	Oncorhynchus keta mRNA for myosin heavy chain, complete cds	97.09	2266	66	0	1	2266	5112	2847	0	3819	GATTTCAGCCACCATCAGACCGTTTCTGCGCTCCACCATGGCTGCCTGCTCCTTCATGTCTTCTGCGACACGGACGGCGTCATCAAGGTGCAATTGGGCATCCTTGAGCTGTCCCTGGACATTCCTCAGCTGTTTCTGGGCCTCAGCGGCCTGCCTGTTGGAGTGGCTCAGCTGGATCTCCATCTCGTTCAGGTCTCCCTCCATCTTCTTCTTCACCCTCAGGGCATCATTCCTGCTCCTGACCTCAGAGTCCAGGGTGCTCTGCATGGAGTCAACCACCCTCTGGCTGTTCCTCTTGATCTGCTCCATCTCCTCATCCTTCTCAGCGATCTTCCTGTCCACCTCACCCTTGATCTGGTTCAGCTCCAGCTGCACACGCAGAATCTTGGATTCCTCATG…
c3535_g1_i4	4982	AB076182.1	Oncorhynchus keta mRNA for myosin heavy chain, complete cds	97.28	2464	67	0	1720	4183	3409	5872	0	4180	GATTTCAGCCACCATCAGACCGTTTCTGCGCTCCACCATGGCTGCCTGCTCCTTCATGTCTTCTGCGACACGGACGGCGTCATCAAGGTGCAATTGGGCATCCTTGAGCTGTCCCTGGACATTCCTCAGCTGTTTCTGGGCCTCAGCGGCCTGCCTGTTGGAGTGGCTCAGCTGGATCTCCATCTCGTTCAGGTCTCCCTCCATCTTCTTCTTCACCCTCAGGGCATCATTCCTGCTCCTGACCTCAGAGTCCAGGGTGCTCTGCATGGAGTCAACCACCCTCTGGCTGTTCCTCTTGATCTGCTCCATCTCCTCATCCTTCTCAGCGATCTTCCTGTCCACCTCACCCTTGATCTGGTTCAGCTCCAGCTGCACACGCAGAATCTTGGATTCCTCATG…
c3535_g1_i4	4982	AB076182.1	Oncorhynchus keta mRNA for myosin heavy chain, complete cds	97.04	1725	51	0	1	1725	5112	3388	0	2904	GATTTCAGCCACCATCAGACCGTTTCTGCGCTCCACCATGGCTGCCTGCTCCTTCATGTCTTCTGCGACACGGACGGCGTCATCAAGGTGCAATTGGGCATCCTTGAGCTGTCCCTGGACATTCCTCAGCTGTTTCTGGGCCTCAGCGGCCTGCCTGTTGGAGTGGCTCAGCTGGATCTCCATCTCGTTCAGGTCTCCCTCCATCTTCTTCTTCACCCTCAGGGCATCATTCCTGCTCCTGACCTCAGAGTCCAGGGTGCTCTGCATGGAGTCAACCACCCTCTGGCTGTTCCTCTTGATCTGCTCCATCTCCTCATCCTTCTCAGCGATCTTCCTGTCCACCTCACCCTTGATCTGGTTCAGCTCCAGCTGCACACGCAGAATCTTGGATTCCTCATG…
c3535_g1_i4	4982	AB076182.1	Oncorhynchus keta mRNA for myosin heavy chain, complete cds	97.89	804	17	0	4179	4982	5896	5093	0	1391	GATTTCAGCCACCATCAGACCGTTTCTGCGCTCCACCATGGCTGCCTGCTCCTTCATGTCTTCTGCGACACGGACGGCGTCATCAAGGTGCAATTGGGCATCCTTGAGCTGTCCCTGGACATTCCTCAGCTGTTTCTGGGCCTCAGCGGCCTGCCTGTTGGAGTGGCTCAGCTGGATCTCCATCTCGTTCAGGTCTCCCTCCATCTTCTTCTTCACCCTCAGGGCATCATTCCTGCTCCTGACCTCAGAGTCCAGGGTGCTCTGCATGGAGTCAACCACCCTCTGGCTGTTCCTCTTGATCTGCTCCATCTCCTCATCCTTCTCAGCGATCTTCCTGTCCACCTCACCCTTGATCTGGTTCAGCTCCAGCTGCACACGCAGAATCTTGGATTCCTCATG…
c3535_g2_i2	1919	AB076182.1	Oncorhynchus keta mRNA for myosin heavy chain, complete cds	94.53	1279	68	2	20	1298	1294	18	0	1973	ACTGTGGCTCAGGTTAATAACTCGTTGCCGACCTTCACTCTGGGGTAGCACAGAGCTTTCAACATCTCAGCTGAGTTCAGGCCCAGCAGGTAGGCGATTTTATCAGCCACCTCTGTGCCGTCTGGCTCGGCCTGCTCCTCACGCTGCTTCTGCTTGAATTTCATGTTGCCATGGTGCACTACAGCTCCTGTCAGCTTGTAGATTCCAAGCTTCTCTTCATTAGTGAAGCCCAGGATGGTAATGGCATCATCTGTGGCATCCAGCTCTTCATTGTCATTAATGCTGGCCACAGTGATCTGACCCTGGCTGCACATGGGGAAGTCGTAGGGGTTGGTGGTGAGGAGCGCCAATTCAACTAGCTCAGGTTTGTGGCCTGTCATCATCTGGAAGAAGATGTGG…
c3535_g2_i2	1919	AB076182.1	Oncorhynchus keta mRNA for myosin heavy chain, complete cds	96.16	599	21	2	1321	1919	1	597	0	977	ACTGTGGCTCAGGTTAATAACTCGTTGCCGACCTTCACTCTGGGGTAGCACAGAGCTTTCAACATCTCAGCTGAGTTCAGGCCCAGCAGGTAGGCGATTTTATCAGCCACCTCTGTGCCGTCTGGCTCGGCCTGCTCCTCACGCTGCTTCTGCTTGAATTTCATGTTGCCATGGTGCACTACAGCTCCTGTCAGCTTGTAGATTCCAAGCTTCTCTTCATTAGTGAAGCCCAGGATGGTAATGGCATCATCTGTGGCATCCAGCTCTTCATTGTCATTAATGCTGGCCACAGTGATCTGACCCTGGCTGCACATGGGGAAGTCGTAGGGGTTGGTGGTGAGGAGCGCCAATTCAACTAGCTCAGGTTTGTGGCCTGTCATCATCTGGAAGAAGATGTGG…
c3535_g3_i2	808	AB076182.1	Oncorhynchus keta mRNA for myosin heavy chain, complete cds	93.81	808	50	0	1	808	2508	1701	0	1216	GTTGTACTGGATGGCGAAGACAGACTCTCTCCTCTCCATCATCTTGGTGAACTCTCTCCTCATGAGGAATCCACGGCTGAGAGCCTGGACCATGCCGACCAGAGAGGCCAGCTTCTCATCTCTCATCTCCTCCAGGACACCCAGCAGACCGGCTTTGAAGAACACCTTGGTGTGTCCAAACTTGTAATCCTCGTGATTCACATCAATGGACCCAAGCAGCTTCTCAGAAGCCTTCTTGTTGTCCATGAACTGGCCCTCAGGGATGACACTGGCATTCAGTACTTTGTACCTCTGCTTGAAATCAGCATAGATGATTCTGCTGGGGAAGCCCTTTCTGCAGATCCTGATACCCTCCAGTACACCATTACACCTGAGCTGGTGGATAACCAGGAAGTTCTC…
c3535_g2_i3	2292	AB076182.1	Oncorhynchus keta mRNA for myosin heavy chain, complete cds	94.66	1537	80	2	135	1671	1552	18	0	2383	CAAGCTGTACGCCCAGCATCTTGGCAAAACAAAGGCGTTTGAGAAGCCCAAGCCTGCCAAAGGCAAGGCAGAGGCCCACTTCTCCCTGGTGCACTACGCCGGAACTGTGGACTACAACATCACTGGATGGCTGGAGAAGAACAAGGTGTGGTTGAAAAACTGTTGCAGTTTCTCATTGGTGAAGTTGATGCACAGCTGCTCCATGCTGTTGTAATCAAAGATCTCAAACCCGGCAATGTCAAGCACACCGATATAGAACTGCCTTGGATTCTTGGTGTCCAACATCTCATTGATACGGATGACCATCCACAAGAACATCCTCTCATAGATGGACTTGGCCAGAGCACTGACTGAGTTATTAACCTGAGCCACAGTCTGTCCCTTGGTCACATACTCGTT…
c3535_g2_i3	2292	AB076182.1	Oncorhynchus keta mRNA for myosin heavy chain, complete cds	96.16	599	21	2	1694	2292	1	597	0	977	CAAGCTGTACGCCCAGCATCTTGGCAAAACAAAGGCGTTTGAGAAGCCCAAGCCTGCCAAAGGCAAGGCAGAGGCCCACTTCTCCCTGGTGCACTACGCCGGAACTGTGGACTACAACATCACTGGATGGCTGGAGAAGAACAAGGTGTGGTTGAAAAACTGTTGCAGTTTCTCATTGGTGAAGTTGATGCACAGCTGCTCCATGCTGTTGTAATCAAAGATCTCAAACCCGGCAATGTCAAGCACACCGATATAGAACTGCCTTGGATTCTTGGTGTCCAACATCTCATTGATACGGATGACCATCCACAAGAACATCCTCTCATAGATGGACTTGGCCAGAGCACTGACTGAGTTATTAACCTGAGCCACAGTCTGTCCCTTGGTCACATACTCGTT…
c3535_g2_i4	2306	AB076182.1	Oncorhynchus keta mRNA for myosin heavy chain, complete cds	94.96	1685	83	2	1	1685	1700	18	0	2639	TCTGAAGACTTGGGGAACATGCACTCCTCTTCAAGGATGGAGAAGATGCCCAATGGCTTCTCAATAAGCTCAATGCAGGCAGCCAAGTCCATGCCGAAGTCAATGAAGGCCCAGACGATTCCCTCCTTCTTGTACTCCTCTTGCTCCAGGACGAACATGGTGTGGTTGAAAAACTGTTGCAGTTTCTCATTGGTGAAGTTGATGCACAGCTGCTCCATGCTGTTGTAATCAAAGATCTCAAACCCGGCAATGTCAAGCACACCGATATAGAACTGCCTTGGATTCTTGGTGTCCAACATCTCATTGATACGGATGACCATCCACAAGAACATCCTCTCATAGATGGACTTGGCCAGAGCACTGACTGAGTTATTAACCTGAGCCACAGTCTGTCCCTTG…
c3535_g2_i4	2306	AB076182.1	Oncorhynchus keta mRNA for myosin heavy chain, complete cds	96.16	599	21	2	1708	2306	1	597	0	977	TCTGAAGACTTGGGGAACATGCACTCCTCTTCAAGGATGGAGAAGATGCCCAATGGCTTCTCAATAAGCTCAATGCAGGCAGCCAAGTCCATGCCGAAGTCAATGAAGGCCCAGACGATTCCCTCCTTCTTGTACTCCTCTTGCTCCAGGACGAACATGGTGTGGTTGAAAAACTGTTGCAGTTTCTCATTGGTGAAGTTGATGCACAGCTGCTCCATGCTGTTGTAATCAAAGATCTCAAACCCGGCAATGTCAAGCACACCGATATAGAACTGCCTTGGATTCTTGGTGTCCAACATCTCATTGATACGGATGACCATCCACAAGAACATCCTCTCATAGATGGACTTGGCCAGAGCACTGACTGAGTTATTAACCTGAGCCACAGTCTGTCCCTTG…
c3535_g1_i5	2140	AB076182.1	Oncorhynchus keta mRNA for myosin heavy chain, complete cds	97.04	1994	59	0	1	1994	5112	3119	0	3356	GATTTCAGCCACCATCAGACCGTTTCTGCGCTCCACCATGGCTGCCTGCTCCTTCATGTCTTCTGCGACACGGACGGCGTCATCAAGGTGCAATTGGGCATCCTTGAGCTGTCCCTGGACATTCCTCAGCTGTTTCTGGGCCTCAGCGGCCTGCCTGTTGGAGTGGCTCAGCTGGATCTCCATCTCGTTCAGGTCTCCCTCCATCTTCTTCTTCACCCTCAGGGCATCATTCCTGCTCCTGACCTCAGAGTCCAGGGTGCTCTGCATGGAGTCAACCACCCTCTGGCTGTTCCTCTTGATCTGCTCCATCTCCTCATCCTTCTCAGCGATCTTCCTGTCCACCTCACCCTTGATCTGGTTCAGCTCCAGCTGCACACGCAGAATCTTGGATTCCTCATG…
c3535_g1_i6	2993	AB076182.1	Oncorhynchus keta mRNA for myosin heavy chain, complete cds	97.93	1495	31	0	700	2194	4378	5872	0	2590	GATTTCAGCCACCATCAGACCGTTTCTGCGCTCCACCATGGCTGCCTGCTCCTTCATGTCTTCTGCGACACGGACGGCGTCATCAAGGTGCAATTGGGCATCCTTGAGCTGTCCCTGGACATTCCTCAGCTGTTTCTGGGCCTCAGCGGCCTGCCTGTTGGAGTGGCTCAGCTGGATCTCCATCTCGTTCAGGTCTCCCTCCATCTTCTTCTTCACCCTCAGGGCATCATTCCTGCTCCTGACCTCAGAGTCCAGGGTGCTCTGCATGGAGTCAACCACCCTCTGGCTGTTCCTCTTGATCTGCTCCATCTCCTCATCCTTCTCAGCGATCTTCCTGTCCACCTCACCCTTGATCTGGTTCAGCTCCAGCTGCACACGCAGAATCTTGGATTCCTCATG…
c3535_g1_i6	2993	AB076182.1	Oncorhynchus keta mRNA for myosin heavy chain, complete cds	97.89	804	17	0	2190	2993	5896	5093	0	1391	GATTTCAGCCACCATCAGACCGTTTCTGCGCTCCACCATGGCTGCCTGCTCCTTCATGTCTTCTGCGACACGGACGGCGTCATCAAGGTGCAATTGGGCATCCTTGAGCTGTCCCTGGACATTCCTCAGCTGTTTCTGGGCCTCAGCGGCCTGCCTGTTGGAGTGGCTCAGCTGGATCTCCATCTCGTTCAGGTCTCCCTCCATCTTCTTCTTCACCCTCAGGGCATCATTCCTGCTCCTGACCTCAGAGTCCAGGGTGCTCTGCATGGAGTCAACCACCCTCTGGCTGTTCCTCTTGATCTGCTCCATCTCCTCATCCTTCTCAGCGATCTTCCTGTCCACCTCACCCTTGATCTGGTTCAGCTCCAGCTGCACACGCAGAATCTTGGATTCCTCATG…
c3535_g1_i6	2993	AB076182.1	Oncorhynchus keta mRNA for myosin heavy chain, complete cds	98.3	704	12	0	1	704	5112	4409	0	1234	GATTTCAGCCACCATCAGACCGTTTCTGCGCTCCACCATGGCTGCCTGCTCCTTCATGTCTTCTGCGACACGGACGGCGTCATCAAGGTGCAATTGGGCATCCTTGAGCTGTCCCTGGACATTCCTCAGCTGTTTCTGGGCCTCAGCGGCCTGCCTGTTGGAGTGGCTCAGCTGGATCTCCATCTCGTTCAGGTCTCCCTCCATCTTCTTCTTCACCCTCAGGGCATCATTCCTGCTCCTGACCTCAGAGTCCAGGGTGCTCTGCATGGAGTCAACCACCCTCTGGCTGTTCCTCTTGATCTGCTCCATCTCCTCATCCTTCTCAGCGATCTTCCTGTCCACCTCACCCTTGATCTGGTTCAGCTCCAGCTGCACACGCAGAATCTTGGATTCCTCATG…
c3535_g2_i5	1450	AB076182.1	Oncorhynchus keta mRNA for myosin heavy chain, complete cds	95.93	762	29	2	68	829	777	18	0	1234	ACCGGAGAATCCGGTGCAGGAAAGACTGTCAACACCAAGCGTGTCATCCAGTACTTTGCCACCATTGCACTGTCTTGGCATTACCGTAAGACTCCAGCAGAGGGTTAGCTGCAATGATCTGATCCTCAAGAGACCCCTGCATTTTGTTGGGGTCTGCTTCCTTCTTGCCACCAGACACTGCAATGGTGGCAAAGTACTGGATGACACGCTTGGTGTTGACAGTCTTTCCTGCACCGGATTCTCCGGTAATCAGGACGGACTGGTTCTCCTTATCAATCATCATGAACTGAAAGGCGTTGTCAGAGACAGAGAAGATATGGGGTGGAGCCTCCACCCTCTTCTTCCCTCTGTAGGCATTGACAACCTCTTCGTCGTACACAGGGAGCCACTTGTAGGGGT…
c3535_g2_i5	1450	AB076182.1	Oncorhynchus keta mRNA for myosin heavy chain, complete cds	96.16	599	21	2	852	1450	1	597	0	977	ACCGGAGAATCCGGTGCAGGAAAGACTGTCAACACCAAGCGTGTCATCCAGTACTTTGCCACCATTGCACTGTCTTGGCATTACCGTAAGACTCCAGCAGAGGGTTAGCTGCAATGATCTGATCCTCAAGAGACCCCTGCATTTTGTTGGGGTCTGCTTCCTTCTTGCCACCAGACACTGCAATGGTGGCAAAGTACTGGATGACACGCTTGGTGTTGACAGTCTTTCCTGCACCGGATTCTCCGGTAATCAGGACGGACTGGTTCTCCTTATCAATCATCATGAACTGAAAGGCGTTGTCAGAGACAGAGAAGATATGGGGTGGAGCCTCCACCCTCTTCTTCCCTCTGTAGGCATTGACAACCTCTTCGTCGTACACAGGGAGCCACTTGTAGGGGT…
c3535_g4_i1	931	AB076182.1	Oncorhynchus keta mRNA for myosin heavy chain, complete cds	93.03	918	64	0	14	931	590	1507	0	1341	GACGGACTGGTTCTCCTTATCACCGGAGAATCCGGTGCAGGAAAGACTGTCAACACCAAGCGTGTCATCCAGTACTTTGCCACCATTGCAGTGTCTGGTGGCAAGAAGGAAGCAGACCCCAACAAAATGCAGGGGTCTCTTGAGGATCAGATCATTGCAGCTAACCCTCTGCTGGAGTCTTACGGTAATGCCAAGACAGTGAGGAACGACAACTCGTCTCGCTTTGGTAAATTCATCAGGATTCACTTCCAGGCTGGTAAACTGGCTAAAGCTGACATTGAGACCTACCTGCTGGAGAAGTCCAGAGTGTCCTTCCAGCTGCCCGATGAGAGAGGCTACCACATCTTCTTCCAGATGATGACAGGCCACAAACCTGAGATAGTTGAATTGGCGCTCATC…
c3535_g1_i7	2179	AB076182.1	Oncorhynchus keta mRNA for myosin heavy chain, complete cds	97.06	2073	61	0	1	2073	5112	3040	0	3491	GATTTCAGCCACCATCAGACCGTTTCTGCGCTCCACCATGGCTGCCTGCTCCTTCATGTCTTCTGCGACACGGACGGCGTCATCAAGGTGCAATTGGGCATCCTTGAGCTGTCCCTGGACATTCCTCAGCTGTTTCTGGGCCTCAGCGGCCTGCCTGTTGGAGTGGCTCAGCTGGATCTCCATCTCGTTCAGGTCTCCCTCCATCTTCTTCTTCACCCTCAGGGCATCATTCCTGCTCCTGACCTCAGAGTCCAGGGTGCTCTGCATGGAGTCAACCACCCTCTGGCTGTTCCTCTTGATCTGCTCCATCTCCTCATCCTTCTCAGCGATCTTCCTGTCCACCTCACCCTTGATCTGGTTCAGCTCCAGCTGCACACGCAGAATCTTGGATTCCTCATG…
c3535_g2_i6	1333	AB076182.1	Oncorhynchus keta mRNA for myosin heavy chain, complete cds	94.21	1140	66	0	1	1140	1700	561	0	1740	TCTGAAGACTTGGGGAACATGCACTCCTCTTCAAGGATGGAGAAGATGCCCAATGGCTTCTCAATAAGCTCAATGCAGGCAGCCAAGTCCATGCCGAAGTCAATGAAGGCCCAGACGATTCCCTCCTTCTTGTACTCCTCTTGCTCCAGGACGAACATGGTGTGGTTGAAAAACTGTTGCAGTTTCTCATTGGTGAAGTTGATGCACAGCTGCTCCATGCTGTTGTAATCAAAGATCTCAAACCCGGCAATGTCAAGCACACCGATATAGAACTGCCTTGGATTCTTGGTGTCCAACATCTCATTGATACGGATGACCATCCACAAGAACATCCTCTCATAGATGGACTTGGCCAGAGCACTGACTGAGTTATTAACCTGAGCCACAGTCTGTCCCTTG…
c3535_g3_i6	1134	AB076182.1	Oncorhynchus keta mRNA for myosin heavy chain, complete cds	93.12	1134	78	0	1	1134	1716	2849	0	1663	CAAGCTGTACGCCCAGCATCTTGGCAAAACAAAGGCGTTTGAGAAGCCCAAGCCTGCCAAAGGCAAGGCAGAGGCCCACTTCTCCCTGGTGCACTACGCCGGAACTGTGGACTACAACATCACTGGATGGCTGGAGAAGAACAAGGACCCCCTGAACGACTCAGTTTGTCAACTGTACGGGAAGTCTGGAGTCAAAATTCTGGCTGCCCTGTATCCCCCTCCCCCTCCTGAGGATAAAGCCAAGAAAGGAGGCAAGAAGAAGGGTGGTTCCATGCAGACTGTGTCCTCCCAGTTCAGGGAGAACTTACATAAGCTGATGACCAACTTGAGGAGCACTCATCCTCACTTTGTGCGCTGCCTGATCCCCAACGAGTCAAAGACTCCAGGTCTGATGGAGAA…
c3535_g1_i8	2539	AB076182.1	Oncorhynchus keta mRNA for myosin heavy chain, complete cds	96.49	2539	89	0	1	2539	5112	2574	0	4196	GATTTCAGCCACCATCAGACCGTTTCTGCGCTCCACCATGGCTGCCTGCTCCTTCATGTCTTCTGCGACACGGACGGCGTCATCAAGGTGCAATTGGGCATCCTTGAGCTGTCCCTGGACATTCCTCAGCTGTTTCTGGGCCTCAGCGGCCTGCCTGTTGGAGTGGCTCAGCTGGATCTCCATCTCGTTCAGGTCTCCCTCCATCTTCTTCTTCACCCTCAGGGCATCATTCCTGCTCCTGACCTCAGAGTCCAGGGTGCTCTGCATGGAGTCAACCACCCTCTGGCTGTTCCTCTTGATCTGCTCCATCTCCTCATCCTTCTCAGCGATCTTCCTGTCCACCTCACCCTTGATCTGGTTCAGCTCCAGCTGCACACGCAGAATCTTGGATTCCTCATG…
c3535_g1_i9	2019	AB076182.1	Oncorhynchus keta mRNA for myosin heavy chain, complete cds	96.99	1927	58	0	1	1927	5112	3186	0	3238	GATTTCAGCCACCATCAGACCGTTTCTGCGCTCCACCATGGCTGCCTGCTCCTTCATGTCTTCTGCGACACGGACGGCGTCATCAAGGTGCAATTGGGCATCCTTGAGCTGTCCCTGGACATTCCTCAGCTGTTTCTGGGCCTCAGCGGCCTGCCTGTTGGAGTGGCTCAGCTGGATCTCCATCTCGTTCAGGTCTCCCTCCATCTTCTTCTTCACCCTCAGGGCATCATTCCTGCTCCTGACCTCAGAGTCCAGGGTGCTCTGCATGGAGTCAACCACCCTCTGGCTGTTCCTCTTGATCTGCTCCATCTCCTCATCCTTCTCAGCGATCTTCCTGTCCACCTCACCCTTGATCTGGTTCAGCTCCAGCTGCACACGCAGAATCTTGGATTCCTCATG…
c3597_g1_i1	403	BT072462.1	Salmo salar clone ssal-rgf-526-187 N-acetylglucosamine-6-sulfatase precursor putative mRNA, partial cds	98.01	403	8	0	1	403	797	395	0	701	TGGGGTCAACCTTCTTAACAATGTTCTCCAATTGGTGTGGGTCAGAGGTCAAGTTATATACCTCAACAAATGACTCAGTGTCTGCAAACTCGCAGTACTGCAGGTTGTGTTCAACCAGGGTCCTAACACAGGCATAGGTGTTGTTGTAGGCATCCTCACACACACAGTCTGGGAAACATTGTGACAGACCAGGGCCCAGTTTAGGGCAAGCGGGGTCAGGGTCAAGGTGTCCCTCTCCTGTGTACTCTACCAGGAAGTAGGGGCGAGCTGTACCGTTACGCAGCTCAGGGGCCATCTGAGAGAGGAAGGACTGTCCATCCATATTAACAAAGGAGAGGTTGAGTCCTGAGATGTCCAGAAAAGTGGGAGCCAGGTCTATGTTCAACACCGGGGCCAGGA…
c3598_g1_i1	401	U17354.1	Ichthyophthirius multifiliis 18S ribosomal RNA gene, complete sequence	99.5	402	0	2	1	401	951	551	0	730	TTCGTTCTTGATTAATGAAAACATCTTTGGCAAATGCTTTCGCATTAGTTAGTCCTTAATAAATCCAAGAATTTCACCTCTGACTATTAAATACTAATGCCCCCAACTGTCCCTATTAATCATTACCAAATCCAATAACCAATAAAATGGACTCAGTCCTATTCCATTATTCCATGCTGATGTATCCGGGCTATAACCTGCCTGAAACACTCTAATTTTTTCACAGTAAAATGTTTACTCCCCAAGTCGAACCAGTGAAGGCCGAGTTTGGTTTGCAAACGTATGCCCATTTTAGCTAAGAGAACCCAGCTAAAATAGGCAGAAGTTCAACTACGAGCTTTTTAACTGCAACAACTTTAATATACGCTATTGGAGCAGGAATTACCGCGGCTGCTGGCA…
c3608_g1_i1	579	U17354.1	Ichthyophthirius multifiliis 18S ribosomal RNA gene, complete sequence	99.64	560	1	1	20	579	16	574	0	1022	ACTATAACTGTTTTAATGAGCCAGTTACATATGCTTGTCTTAAAGATTAACCCATGCATGTGCCAGTTCAGTATTGAACAGCGAAACTGCGAATGGCTCATTAAAACAGTTATAGTTTATTTGATAATTCAAAATTACATGGATAACCGAGCTAATTGTTGGGCTAATACATGCGAAAAAATCCGTGTCCCGCGACCGGATTGTATTTATTAGATATTAAACCAATCTCCTTCGGGCGATTGTGATGATTCAAAGTAACTGATCGAATCGCGGCTTGCTGCGATAAATCATCTAAGTTTCTGCCCTATCAGCTCTCGATGGTAGTGTATTGGACTACCATGGCGCTCACGGGTAACGGAGAATTAGGGTTCGATTCCGGAGAAGGAGCCTGAGAAACGG…
c3639_g1_i1	412	JN227086.1	Ichthyophthirius multifiliis strain G5 mitochondrion, complete genome	99.51	412	2	0	1	412	34267	34678	0	750	ATATGATAAATTTAATATAATAGCGATGAAATGCAGATATTATATTTTATTTTTCAAAAGCGAAGGTAATTATATTAGTGTTATTATATCTTATTTTGTGAAAGTATGGTTATCGATAAGGATTAGTCACCCTAGTAGTCCATACTGTAAAATATGGGTACTTCAAGATATTATCTATGATAGTTAACGCAAAGTATCCTACTTGGAGAGTATTGCCGCAAGGTAGAAACTTAACTGAATTGGCGGGAATTTGTACTAATGGTGGAATATGTGGTTTAATGCGATAATCCACGCAAAACCTTACCAACATTTTAAATATTTTAGTAAAATAACTAGTCTTTATAAAAATTATTTTAATAAAATATATTAGAATTGCATGGCTGTCGTCAGTTCGTGTTG…
c3660_g1_i1	405	BT058609.1	Salmo salar clone Contig2480 60S acidic ribosomal protein P0 putative mRNA, complete cds	98.27	405	7	0	1	405	608	204	0	710	AGATGTTCAACATGTTGAGCAGCGTGGCCTCACTGGCTCCCACCTTGTCTCCAGGCTTGATGAGCATCACATCGCTCAGGATTTCAATGGTTCCCCTGGAGATCTTGGTGGTGATGCCCAGGGCCTGGAAGAAGGAGGTCTTCTCAGGACCAAGCCCAGTGTTCTGGGCTGGCACAGTCACATCACAGGGGGCAATAGCGCCAGCACGTGCAGCAGCTGGTACCTTGTTGGCCAGCAGCATGTCCCGGATCTCAGCCAGGTCCTCCTTGGTGAAGACAAAGCCCACATTTCCTTTGATGTGGGGCAGCAACTTCTCCAGGGCAGGGTTGTTCTCCAGGTGGCCACGTATGGCTTTGCGCATCATGGTGTTTTTACCCATGAGCACCACAGCCTTCCCAC…
c3684_g1_i1	376	NM_001139675.1	Salmo salar ribosomal protein L3-like (rpl3l), mRNA	98.94	376	4	0	1	376	201	576	0	673	GCATGACCCACATCCTGCGTGAGGTGCACCGCACTGGCCTGAAGCAAGCCAAACGTGAGTCTGTGGAGGCGGTCACTATCATCGAGACTCCGCCTGTGATGGTGGTGGGGGTTGTTGGGTACATCGACACAGTCCGTGGCCTGAGGTCCTTCAAGACCATCTTCGCCGAGCACCTCAGTGACGAGTGCAAGCGCAGATTCTACAAAAGCTGGTACAAGAGCAAGAAGAAGGCATTCACCAAGTATGCCAAGAAGTGGACAGACGAGAGTGGCAAGAAGCAGCTGGAGAAGGACTTTAATAACATGAAGAAATACTGCTCATCCATCCGGGTCCTCATCCACACTCAGATTCGCCTGCTGCCCCTCAAAGCTAAGAA
c3696_g1_i1	358	BT044800.1	Salmo salar clone ssal-rgf-504-060 Tetraspanin-3 putative mRNA, complete cds	99.16	358	3	0	1	358	843	486	0	645	CTCATAGGCCGGGTCGTGCCCCCTCCTGCACAGCACCACACAGGCACACAGCATCCCCAGCATCTGTATTGCAGCGAAGGTCAGAGCAGCCCAAATGACATACATCATGATTTCTTTCAGCTTTTTCACAACAAGAGCTTCACAGCCCTCTGGGTAGAGGTCACCAGGCCGGCTCATGGTTCCAGTACAGTTGCTGATGTTGGGTTTACAGCAGCTGACTGGAACACTGTTGTTTCTGGACTCCTTGAACCAGCGAGTATTCCTCCAGTCAGAGTAGTTGTGAATGCCACAGCAGTGGAGCTGTCTCTGCACATAGTCGATGGCTCGGCTGGGGGCATCTGTGTTGGTGCCATTGTAT
c3705_g1_i1	383	BT072290.1	Salmo salar clone ssal-rgf-519-358 Ubiquitin carboxyl-terminal hydrolase 4 putative mRNA, partial cds	98.13	374	7	0	10	383	855	482	0	652	GCATCGATCCCCAATCCTCTCCAGCACCTTCTCGTAGAGCATGTCAGCGGCCAGGTTCTGCCGGGGCACAGTGATGAGCAGGGGCTGGCCAAACAGCATGGTGCCTGTGGAGCCTCCTGTGTGCTTGGAGTGGCGCTCCCTGAAGTACACAGGCAGGTTCATACTCTCTGCATCCTCCTCCGCCACCTCATACACAAAGATGTCATCCTTCTCCATGATTTGGTTGAGGCCATCATCTCGTCTGTAGATCTTGTGGAACCGGTGATTGTAAACATCTGCCACCACCATATTCTCAGCAGGGATTCCAGAGAGCCGGGACAAGGCGCTGCACAGGTCTGTCACTGAGCCAAGCTTGGGGACAACCACTCGGTACTGCGTAGGTC
c3784_g1_i1	559	U17354.1	Ichthyophthirius multifiliis 18S ribosomal RNA gene, complete sequence	99.64	559	1	1	1	559	573	16	0	1020	GAATTACCGCGGCTGCTGGCACCTGACTTGCCCTCCAATTGTTCCTCGCTAAGAGATTTACACTGTTCTCATTTCAATGCCGTAGAGAAGAATCTCCCGGCTTGCTATTTCTTGTCACTACCTCCCTGAATTAGGATTGGGTAATTTACGTCCCTGCTGCCTACCCGTAGGTGTAGTAGCCGTTTCTCAGGCTCCTTCTCCGGAATCGAACCCTAATTCTCCGTTACCCGTGAGCGCCATGGTAGTCCAATACACTACCATCGAGAGCTGATAGGGCAGAAACTTAGATGATTTATCGCAGCAAGCCGCGATTCGATCAGTTACTTTGAATCATCACAATCGCCCGAAGGAGATTGGTTTAATATCTAATAAATACAATCCGGTCGCGGGACACGGATT…
c3789_g1_i1	444	NM_001165317.1	Salmo salar proteasome (prosome, macropain) 26S subunit, non-ATPase, 2 (psmd2), mRNA	98.87	444	5	0	1	444	2575	2132	0	793	AACTACGTCCACCGCCTGTCCCACCCTGACGGACACGGGCAGCGGTCTCAGCTCCTCGTCGAAGGTGACCAGCATACGGGGCTGCATGGCAGCCACCAGGCCGTAGAGGACGTAGTGAGACTTCCCCAGGATTATGTTCTTGACGTCGAGGAAGGAGACGAGGACAGTGAGTAGTCCTGCCACGGCCACCTGACTCATCAGCTGCCTGTCACTGTGGTACGGACACAGCGTCAATGTCCCTTTACCCAGGTGAGTCAGACCCTGTGCCAGTCGGACCATGAAGAGGTTGTTGGGGTCTTTGGCATGGTACTGAGCCAGCTGCCTCAGCATGGCAGCCAGGCGGGCATTGTTTGTTCCGCTGCCCACCATGCCCATGGCAAAGATGGAGTTGTGGGAAAC…
c3853_g1_i1	442	NM_001165049.1	Oncorhynchus mykiss Transitional endoplasmic reticulum ATPase (tera), mRNA	94.12	442	26	0	1	442	394	835	0	673	ACCGTGTGGTCCGCAACAATCTCCGTGTCCGTCTGGGGGATGTCATCAGTATCCAGCCGTGTCCTGATGTAAAGTATGGGAAGAGGATTCATGTTCTGCCTATTGATGACACAGTCGAAGGGATCACTGGCAACCTGTTTGAGGTCTATCTCAAACCCTATTTCCTAGAGGCCTACAGGCCCATCCGCAAGGGTGATATCTTCCTGGTTCGTGGGGGTATGCGTGCGGTGGAGTTCAAGGTGGTAGAGACCGACCCCAACCCCTACTGCATCGTCGCCCCAGATACAGTCATCCACTGCGAGGGAGAGCCTATCAGGAGAGAGGATGAGGAGGAGTCCCTGAATGAGGTGGGCTATGATGATATCGGAGGAGTGAGGAAGCAGCTAGCTCAGATCAAGG…
c3901_g1_i1	538	AJ304373.1	Oncorhynchus mykiss partial mRNA for desmin (des gene)	96.07	509	14	4	32	538	1256	752	0	824	AGCAGAGTGAGCAGCAGAGTGAGCAGCAGAGTGAGCAGCAGAGTGAGCAGCAGAGTGAGAGGCGGAGTGGGAGCCAGATACAGTGATGCGGCTCTCCTCTCCTTCCAGTAGCTTCCTGTAGGTAGCGATCTCTATATCCAGGGCCATCTTGACATTGAGGAGGTCCTGGTACTCTCTGAGGTGACGAGCCATCTCATCCTTCATCTTAGCGATCTCAGCCTCCAGACGGGTGACGGAGTCCTGGTAACCTCCAGCCTCGTTTCCCAGACGATCCTCCATCTCCCTCATCTGCCTCAGCAGAGATTCGTTGGTTCCCTTGAGAGAGTCGATCTCACAGGTGTAGGACTGGATCTGATGCCTGAACTCCATGCACTCCTGTTTGGACTGTCTCAGAGCATC…
c3927_g1_i1	416	NM_001173691.1	Salmo salar Calpastatin (ical), mRNA	97.36	416	11	0	1	416	1954	1539	0	708	GTCGAAGTGAGGCACCACAGGGGCCTGGACAGCGGAGGCCTTAGTAGGGGCCACAAAGTCTCCAGCCAAGGCATCCAGGGCTGCTAAATCATCTATTTTGGCCTGTTTGGGAGGAGCTGGGGGGCAGAGGACAGGAGCCTGGACAGATGGAGCCACAGAGGAAGACATGAAGTCACCTGACAGGATGTCCAGAGCCTCGCCAGAGTCCATGGAAGGCTCTTTCTTGGGAGGAGGCAGGTCTTTGACTTTGTCCTTGGTGAACCTGTACTCTGGTGGGATAGTGTCGTCCCTCTCACCCACAAACACACCCGCCTCCGATGTCAGTTTGCCCTCCGTGACAATGTCCTCAGGTCTGATCTTGGGAGGTTCGGGCGCTGGTTCTGGAGCAGCCAGAGTGTC…
c3977_g1_i1	413	KC208028.1	Ichthyobodo necator isolate DK 18S ribosomal RNA gene, complete sequence	99.76	414	0	1	1	413	11	424	0	758	GCCAGTAGTCATATGCTTGTTTCAAGGATTAAGCCATGCAAGCCTAAGAGTAACTGAGATTAATAGGAGGTCTGCGAACGGCTCATTAAAACAGAGATAATCTACCGGGGAAATTGCAGCTTTTGCTGCCCTATTGGATAACTTCGCTAACGCGAAGCTAATACATGTAAGCACAGCGAGCAATCCTTACGGCCGGTTTACCGGTTCGATTGTCTCGTGCTAATGGTTGGAACAAAGACCACCGCCAGCAATGGCAGTTTTTTGTAAAGCGTTGACTCAAACCATTTAGCAAAAGCATGCTTCGGCATGCGTGCCCCGATGAATTTCTGACCTATCAGCTTTGACGGTAGTGTAGTGGACTACCGTGGCGATCACGGGTACGGGGAATTAGGGTTCGAT…
c3998_g1_i1	396	CP007627.1	Flavobacterium psychrophilum strain CSF259-93, complete genome	100	396	0	0	1	396	596826	596431	0	732	GCTCTACTTTCGTACCTGATCGACCTGTATGTCTCTCAGTCAAGCTCCCTTATGCCATTGCACTCTACGCACGGTTACCAAGCGTGCTGAGGGAACCTTTAGAAGCCTCCGTTACTCTTTTGGAGGCGACCACCCCAGTCAAACTACCCACCAAGCAATGTCCCCCACTTATGCGGGGTTAGGCCTCAGATAAACAAAGGGTTGTATTTCAACAATGACTCCACAACGCCTAGCGACGCCACTTCACAGTCTCCAACCTATCCTACACATCATTTATCCAAGGTCAATACTAAGCTATAGTAAAGGTGCACAGGGTCTTTTCGTCCCACTGCGGGTAAACGGCATCTTCACCGTTACTACAATTTCACCGAGCTCATGGCTGAGACAGTGTCCAGA
c3998_g1_i1	396	CP007627.1	Flavobacterium psychrophilum strain CSF259-93, complete genome	100	396	0	0	1	396	1439982	1439587	0	732	GCTCTACTTTCGTACCTGATCGACCTGTATGTCTCTCAGTCAAGCTCCCTTATGCCATTGCACTCTACGCACGGTTACCAAGCGTGCTGAGGGAACCTTTAGAAGCCTCCGTTACTCTTTTGGAGGCGACCACCCCAGTCAAACTACCCACCAAGCAATGTCCCCCACTTATGCGGGGTTAGGCCTCAGATAAACAAAGGGTTGTATTTCAACAATGACTCCACAACGCCTAGCGACGCCACTTCACAGTCTCCAACCTATCCTACACATCATTTATCCAAGGTCAATACTAAGCTATAGTAAAGGTGCACAGGGTCTTTTCGTCCCACTGCGGGTAAACGGCATCTTCACCGTTACTACAATTTCACCGAGCTCATGGCTGAGACAGTGTCCAGA
c3998_g1_i1	396	CP007627.1	Flavobacterium psychrophilum strain CSF259-93, complete genome	100	396	0	0	1	396	1634457	1634852	0	732	GCTCTACTTTCGTACCTGATCGACCTGTATGTCTCTCAGTCAAGCTCCCTTATGCCATTGCACTCTACGCACGGTTACCAAGCGTGCTGAGGGAACCTTTAGAAGCCTCCGTTACTCTTTTGGAGGCGACCACCCCAGTCAAACTACCCACCAAGCAATGTCCCCCACTTATGCGGGGTTAGGCCTCAGATAAACAAAGGGTTGTATTTCAACAATGACTCCACAACGCCTAGCGACGCCACTTCACAGTCTCCAACCTATCCTACACATCATTTATCCAAGGTCAATACTAAGCTATAGTAAAGGTGCACAGGGTCTTTTCGTCCCACTGCGGGTAAACGGCATCTTCACCGTTACTACAATTTCACCGAGCTCATGGCTGAGACAGTGTCCAGA
c3998_g1_i1	396	CP007627.1	Flavobacterium psychrophilum strain CSF259-93, complete genome	100	396	0	0	1	396	2057439	2057834	0	732	GCTCTACTTTCGTACCTGATCGACCTGTATGTCTCTCAGTCAAGCTCCCTTATGCCATTGCACTCTACGCACGGTTACCAAGCGTGCTGAGGGAACCTTTAGAAGCCTCCGTTACTCTTTTGGAGGCGACCACCCCAGTCAAACTACCCACCAAGCAATGTCCCCCACTTATGCGGGGTTAGGCCTCAGATAAACAAAGGGTTGTATTTCAACAATGACTCCACAACGCCTAGCGACGCCACTTCACAGTCTCCAACCTATCCTACACATCATTTATCCAAGGTCAATACTAAGCTATAGTAAAGGTGCACAGGGTCTTTTCGTCCCACTGCGGGTAAACGGCATCTTCACCGTTACTACAATTTCACCGAGCTCATGGCTGAGACAGTGTCCAGA
c3998_g1_i1	396	CP007627.1	Flavobacterium psychrophilum strain CSF259-93, complete genome	100	396	0	0	1	396	2192879	2193274	0	732	GCTCTACTTTCGTACCTGATCGACCTGTATGTCTCTCAGTCAAGCTCCCTTATGCCATTGCACTCTACGCACGGTTACCAAGCGTGCTGAGGGAACCTTTAGAAGCCTCCGTTACTCTTTTGGAGGCGACCACCCCAGTCAAACTACCCACCAAGCAATGTCCCCCACTTATGCGGGGTTAGGCCTCAGATAAACAAAGGGTTGTATTTCAACAATGACTCCACAACGCCTAGCGACGCCACTTCACAGTCTCCAACCTATCCTACACATCATTTATCCAAGGTCAATACTAAGCTATAGTAAAGGTGCACAGGGTCTTTTCGTCCCACTGCGGGTAAACGGCATCTTCACCGTTACTACAATTTCACCGAGCTCATGGCTGAGACAGTGTCCAGA
c3998_g1_i1	396	CP007627.1	Flavobacterium psychrophilum strain CSF259-93, complete genome	100	396	0	0	1	396	2536920	2537315	0	732	GCTCTACTTTCGTACCTGATCGACCTGTATGTCTCTCAGTCAAGCTCCCTTATGCCATTGCACTCTACGCACGGTTACCAAGCGTGCTGAGGGAACCTTTAGAAGCCTCCGTTACTCTTTTGGAGGCGACCACCCCAGTCAAACTACCCACCAAGCAATGTCCCCCACTTATGCGGGGTTAGGCCTCAGATAAACAAAGGGTTGTATTTCAACAATGACTCCACAACGCCTAGCGACGCCACTTCACAGTCTCCAACCTATCCTACACATCATTTATCCAAGGTCAATACTAAGCTATAGTAAAGGTGCACAGGGTCTTTTCGTCCCACTGCGGGTAAACGGCATCTTCACCGTTACTACAATTTCACCGAGCTCATGGCTGAGACAGTGTCCAGA
c4010_g1_i1	927	BT043584.1	Salmo salar clone HM4_2743 WD repeat domain containing 82 isoform 1 (wdr82) mRNA, complete cds	98.27	927	16	0	1	927	1143	217	0	1624	CCTCATCATACAGGAACTCCTCTGTCAACTCATCCCCACTGTCAATCTCCATCTTCTTGGCAACCTCCAGATGGTAATCCTTCTCCACCTCATCCAGCAGTCGACTCTTACAACTGGAGTACAGCATCCGCTCCTTAATGCTACAGCTGTACCCTGGCATGGAGTAGATGAACACAACAGATTCCAAGTAGTCCCCTTCGTGAGAGTGTTTATAGAGGAAGAAGTGATATCTGGGCGTGTCCGTGGGAACCCTGCAAGGCAGCTCACGGGTCTCTGTCGGGTCTGAATGGACCAGCTCTATAGTCTCTTTCTCTGTGTCCAACTTCAGCTGTATGTAGTTGATGCCTTTCTGTGCAAGTTGTTGTAGTGCATGTTTGGCTTCCTCCTGCAATGGGAAAG…
c4040_g1_i1	400	U17354.1	Ichthyophthirius multifiliis 18S ribosomal RNA gene, complete sequence	99.5	401	0	2	1	400	552	951	0	728	GTGCCAGCAGCCGCGGTAATTCCTGCTCCAATAGCGTATATTAAAGTTGTTGCAGTTAAAAAGCTCGTAGTTGAACTTCTGCCTATTTTAGCTGGGTTCTCTTAGCTAAAATGGGCATACGTTTGCAAACCAAACTCGGCCTTCACTGGTTCGACTTGGGGAGTAAACATTTTACTGTGAAAAAATTAGAGTGTTTCAGGCAGGTTATAGCCCGGATACATCAGCATGGAATAATGGAATAGGACTGAGTCCATTTTATTGGTTATTGGATTTGGTAATGATTAATAGGGACAGTTGGGGGCATTAGTATTTAATAGTCAGAGGTGAAATTCTTGGATTTATTAAGGACTAACTAATGCGAAAGCATTTGCCAAAGATGTTTTCATTAATCAAGAACGAA
c4051_g1_i1	479	NM_001165329.1	Salmo salar adenosine monophosphate deaminase 3 (ampd3), mRNA	97.49	479	12	0	1	479	278	756	0	819	CGGGAGATGGAGATGCTCAAGGAGATCGCCGAGCAGTACTCTGAGGAAAGCACCAAGAGGAAGAAGAGCTTTAAGATGAAGCGTTCCCAGTTGGTATCTCAGCAGTTCCCCAGTTCCCTCAACATCAATCCAGAGTGGGCTATGTCTGTAGTCACTCCTCTGCTCTTCCCTGGCGCACCTGTCTGCCCCAGTATCCCAGAGAACTCCCCAGAGTTCCAGAGGGTCACCATCAGCGGAGATTATTGTGCAGGGATAACAGTGGAGGACTATGAGCAGGCAGCCAAGACACTGATGAAGGCCCTGTTCATCAGGGAGAAGTACTCCAGGCTGGCCTACCATCGCTTCCCCAGGACCACCGCCCAGTTCCTTCGCAGTGCTGAGAACCAGAAGTGGAACGTG…
c4193_g1_i1	400	NM_001139587.1	Salmo salar creatine kinase, mitochondrial 2 (sarcomeric) (ckmt2), mRNA	98	400	8	0	1	400	188	587	0	695	GCTGAAGAGAGGAGGAAGCTCTACCCACCCAGCGCTGACTTCCCTGACCTGAGGAGGCACAACAACTGCATGGCGCACGCTCTGACCCCTGCTATCTACGGCAAGCTGAGAGACCAGGTGACGCCTAACAACTGGACCCTGGACCAGTGCATCCAGACCGGAGTGGACAACCCGGGCCACCCCTTCATCAAGACTGTCGGCATGGTGGCTGGGGACGAGGAGAGCTACAAGGTGTTCGCCGACCTCTTTGACCCCGTCATTAAAGACCGACACAACGGCTACGACCCCAAGACAATGAAACACCCCACTGATCTGGACGCATCCAAAATCACTAACGGTGTTTTCGATGAGAAGTACGTTCTGTCGTCTCGCGTGCGCACAGGCCGTAGTATCCGCGGTC
c4217_g1_i1	476	BT046599.1	Salmo salar clone ssal-rgb2-502-094 BTG1 putative mRNA, complete cds	98.41	441	7	0	1	441	421	861	0	776	AAGCACCACTGGTTCCCCGACAGGCCCTGCAAGGGCTCGGGCTACCGCTGCATCCGCATCAACCACAAGATGGATCCCCTGGTGGGACAGGCAGGCCAGCGCATCGGCCTGACCATCAATCAGCTCTACCTGCTGCTGCCTAGTGAGCTCACCCTCTGGGTGGACCCCTTCGAGGTGTCCTACCGCATCGGCGAGGACGGCTCCATCTGCGTGCTCTACGAGTCCCAGCCGGTGGCCCCGGCGCCGTCGGGAGGCAGTGCGGTCACCTCGACCCCCATGGTGGACAGTCACATCAGCTGCAAGGAGGCGGCGGGGATGCTGGGCAGGACCAGCCCTTCCAAAGCCTACAACATGATGACTATGTCCAGCTAAGGGCTGCCACCCGCCACGTCGGGTCGT…
c4414_g1_i1	431	KC208028.1	Ichthyobodo necator isolate DK 18S ribosomal RNA gene, complete sequence	99.76	412	0	1	1	411	424	13	0	754	GCTCCCTCTCCGGAATCGAACCCTAATTCCCCGTACCCGTGATCGCCACGGTAGTCCACTACACTACCGTCAAAGCTGATAGGTCAGAAATTCATCGGGGCACGCATGCCGAAGCATGCTTTTGCTAAATGGTTTGAGTCAACGCTTTACAAAAAACTGCCATTGCTGGCGGTGGTCTTTGTTCCAACCATTAGCACGAGACAATCGAACCGGTAAACCGGCCGTAAGGATTGCTCGCTGTGCTTACATGTATTAGCTTCGCGTTAGCGAAGTTATCCAATAGGGCAGCAAAAGCTGCAATTTCCCCGGTAGATTATCTCTGTTTTAATGAGCCGTTCGCAGACCTCCTATTAATCTCAGTTACTCTTAGGCTTGCATGGCTTAATCCTTGAAACAAGC…
c4474_g1_i1	465	NM_001139775.1	Salmo salar ATG4 autophagy related 4 homolog B (S. cerevisiae) (atg4b), mRNA	98.05	462	9	0	1	462	192	653	0	804	GACAGGGCCTACGTCCGACACAGGCTGGGGCTGCATGCTGCGATGTGGACAGATGATCCTAGGCGAGGCCCTGGTCCGCAGGCATCTAGGCCGAGACTGGAGATGGGTGAGGAGCCAGTCTCAGAGAGAAGACTACATCGGTATCCTCAACGCCTTCCTTGACAAGAAAGACGGCTACTATTCTTTACATCAAATCGCCCAGATGGGAGTCGGAGAGGGGAAGTCTATAGGCCAGTGGTATGGACCGAACACAGTGGCACAGGTACTGAAGAAACTAGCTGTGTTTGACTCGTGGAGTCGCCTGGCTGTACACGTTGCTATGGACAACACTGTGGTGATCGAAGAGATCAAGCGGTTGTGTATGCCCTGGCTGGACTATGGTGGAGCAGCGTGTGTGGA…
c4512_g1_i1	403	EU185635.1	Ichthyophthirius multifiliis 28S ribosomal RNA gene, partial sequence	100	403	0	0	1	403	1717	2119	0	745	CCTGTTGAGCTTGACTCTAGTCTAACTTTGTGAAATGGCACGGGAGGTATAGCCTAGGTGGGAGAGTAATCAATCCTGTAAAACCACCACTTCCGGGGTCATTTTGCTTATTTCGTGAAGAAATGGCTGGCGTAAGCCAGTTCTAAAAGTTAAGGGCGATTTTCGTCTGATTTTTGCGAAAGACATGGTTAGGGGGGGAGTTTGTCTGGGGCGGAATGCCTGTTAAACCATAACGCAGGCGTCCTAAGGTGAGCTCAATGAGAACGGAAATCTCATGTAGAATAAAAGGGTAAAAGCTCACTTGATTTTGATTTTCAGTATGAATACAAACCGCGAAAGCGTGGCCTATCGATCCTTTAACTTTACAAGTTTTAAGCTAGAGGTGTCAGAAAAGTTACC…
c4547_g1_i1	366	BT046034.1	Salmo salar clone ssal-rgf-539-340 Pyruvate dehydrogenase E1 component subunit alpha, somatic form, mitochondrial precursor putative mRNA, complete cds	99.18	366	3	0	1	366	785	1150	0	660	CAAGAGAGGAGACTACATTCCTGGCATTAGGGTGGATGGGATGGATGTCCTGTGTGTTAGAGAGGCCACCAAGTTTGCAGCTGCTCACTGCCGATCTGGAAAGGGCCCTATCCTCATGGAGCTACAGACCTACCGTTACCATGGACACAGCATGAGCGATCCTGGGGTCAGCTACCGCACACGTGAGGAGATCCAGGAGGTCCGTAGTAAGAGCGATCCCATCTCCATGCTGAAGGACCGCATGCTCAGCAACAACATGGCCAGCATAGAGGAGCTCAAGGAGATTGACATTGCGGTGAGGAAGGAGATTGAAGATGCTGCACAGTTCGCCACCACAGACCCCGAGCCCCCTCTGGATGACCTGTG
c74_g1_i1	365	NM_001165317.1	Salmo salar proteasome (prosome, macropain) 26S subunit, non-ATPase, 2 (psmd2), mRNA	98.36	365	6	0	1	365	1237	1601	1e-180	641	GCTGAGTGCTGCAGCCTCTCTGGGGATGATCCTGCTGTGGGATGTGGACGGTGGTCTGACACAGATAGACAAATACCTCTACTCCTCAGAGGACTACATAAAGTCGGGGGCCCTCCTGGCTTGTGGCATAGTGAACTCTGGGGTTAGGAATGAATGTGACCCTGCCCTGGCTCTGCTGTCAGACTACGTCCTCCACAACAGCAACGTCATGCGGATTGGAGCCATCTTCGGCCTGGGCCTGGCGTACGCTGGCTCGAACCGTGAGGATGTCCTCTCTCTGCTGCTGCCTGTCATGGTAGACTCCAAGTCCAGCATGGAGGTGGCAGGTGTGACGGCACTGGCTTGCGGTATGATCGCCGTGGGCT
c3531_g2_i4	400	KC686343.1	Oncorhynchus mykiss clone 450D22 zinc finger CCHC domain-containing protein 3 pseudogene, complete sequence	100	346	0	0	55	400	9690	10035	5e-180	640	GTTCTAACATGCCAGAGGCTGTTAGAACAATGTATGTAAGGGAAGTCGGCAAGTCAGAGGCTGTTCACCTTGGAGACCTGCTGCGGATATGGGTACGGCCCGGCGCGAGATTTACACCCTCTCCCCCGGATTTTCAAGGGCCAGCGAGAGCTCACCGGACGCCGCCGGAACCGCGACGCTTTCCAGGGCTTGGGCCCCTCTCTCGGGGCGAACCCATTCCAGGGCGCCCTGCCCTTCACAAAGAAAAGAGAACTCTCCCCGGGGCTCCCGCCAGCTTCTCCGGGATCGGTCGCGTTACCGCACTGGACGCCTCGCGGCGCCCATCTCCGCCACTCCGGATTCGGGGATCTGAACCCGACTCCCTTTCGATCGGCCGGGGGCGACGGAGGCCATCGCCCCT
c2545_g1_i3	784	NM_001140522.1	Salmo salar Cathepsin B (catb), mRNA	98.09	366	7	0	16	381	626	261	4e-179	638	TGTGCTCACAGGGCGTTGACATGGTGCTCACAGGGAGGGATGGAGTAGGGCCTGCAACCAATGTGAGAGTCATAGAGTCCTCCAGAGACCAGCCCCTCTTTAGTCCAGAAGTCCCACGCAGCAGAGGGGTAACCACCATTACATCCCATGCCACAACTTTCACAACAGCTGAGCAGGTCTTCAGAGGAGATCTCCACGCTGACTTTGGCGTTGCTGTGGATACACACGCGGTCTGAGATGGCCTCCGCAGCACCAAACGCCCAGCAGCTGCCACAGGAGCCCTGGTCCCTGACCTCCTTCAGAGTGGGGCAGTTGGGCCACTGCAGTCTGGGGTCAAAGTTTTTAGGCAGCTCCATGTCCCCTGTATACTCCACCATGGTGCAGTATACAGGGGACATG…
c1803_g1_i1	344	EU185635.1	Ichthyophthirius multifiliis 28S ribosomal RNA gene, partial sequence	100	344	0	0	1	344	2619	2276	6e-179	636	TTACAATACCCTCTCCTGAACTAAGTCGTCTACAAAAGATTTATGTTGATGATAATTCGAAATTACGATTCATGCGATGAGCCTGGACTCTTTCGTCTTCAGCCGACTCGCACCAATTCGAACTTAAGCTTGCGCTTATTTTTTTTCGTTTATCATCACCAGGACATTGCTTTCCAGCATAGATTCTGACTTAGAGGCCTTCAGTCATAATCTTACAGATGGTAGCTTCACGGCATTGTCTTTTCAGACAACCGTATTTACCAATTATCTGATTTAACGGTTCCTCTCGTACTAAGTTAAATTACTGTCGCAATATCATTTCATCAGTAGGGTAAAACTAACCT
c3105_g1_i1	370	BT072171.1	Salmo salar clone ssal-rgf-514-372 KIAA0652 putative mRNA, partial cds	98.6	358	5	0	13	370	1	358	2e-178	634	TGAAGACAGTGCAGGTGATAGTCCAAGCACGACTTGGGGAAAAAGTATGCACACGCTCCTTGTCTTCACCTACTGGCTCTGATTGGTTCAATCTGGCAATCAAAGATATCCCAGAAGTTACACATGAGTCAAAGAAAGCTCTGGCCGGGCAGCTTCCTGGCATCGAACGGTCCATGTGTGTTGAGATCTCCCTCAAAACCTCAGAGGGAGACTCGATGGAATTGGAGACATGGTGTCTCGAAATGAACGAGAAGTGTGACAAAGATATTAAAGTGTCCTACACTGTCTATAACCGCATGTCATTACTGCTCAAGTCACTACTGGCTATCACAAGGGTAACCCCAGCCTACAAACTCTCACGAAAGCAAGG
c3687_g1_i1	342	HQ665165.1	Saprolegnia parasitica isolate CBS 223.65 28S large subunit ribosomal RNA gene, partial sequence	100	342	0	0	1	342	359	18	7e-178	632	TTTCAAAGTTCTTTTCATCTTTCCCTCACGGTACTTGTTCGCTATCGGTCTCGCACCAATATTTAGCTTTAGATGGAATTTACCACCTACTTTGAGCTGTATTCCCAAACAACTCGACTCAAAGAAAGCGTATCGTACACACCGCAGATTGGAGCAGAGACGGGAGTATCACCCTCCATGCTGCCCTTTTCCAAGGGACTTGTCCCCAATCGCGATGCTGACAACAGCCTCAATAGACTACAATTCGCCATACAAGTATGGAGATTTTAAGCTTGAGCTCTTCCCGCTTCACTCGCCGTTACTGGGGGAATCCTTGTTAGTTTCTTTTCCTCCGCTTAATGA
c4505_g1_i1	342	EU185635.1	Ichthyophthirius multifiliis 28S ribosomal RNA gene, partial sequence	100	342	0	0	1	342	617	276	7e-178	632	TGTTACACACTCCTTAGCGGGTTCTAACTTCCATAGCCACCGTCCTGCTGTCTAAATGAACCAACACCTTTTTTGGTATCTGATGAGCGTGTATTTGGGCGCCTTATCTAAGCGTTAGGTTCATCCCTCATCGCCAGTTCTGCTTACCAAAAATGGCCCACTAAGAGCACTGCATTCTACCCGAGAGTTCAATTAAGAAAACTCTACGGCTCTTACCAATTTAAAGTTTGAGAATAGGTCGAGATTCTTGGAACCCCAAATCCTCTAATCATTCGCTTTACCTAATAAAACTGCGTTATTGCCCTTGCTATCCTGAGAGAAACTTCGGAGGGAACCAGCTAC
c3529_g1_i3	441	BT043802.1	Salmo salar clone HM5_3105 creatine kinase-4 (ckm4) mRNA, complete cds	93.62	423	27	0	4	426	273	695	9e-178	632	GGTCACCCCTTCATCATGACTGTTGGCTGTGTGGCTGGTGATGAGGAGTCCTACGAGGTCTTCAAGGATCTGTTGGACCCCATCATCTCAGACCGTCATAGCGGTTACAAGCCCACAGACAAGCACAAGACCGACCTGAACTTCGAGAACCTGAAGGGAGGTGATGACCTGGACCCTAACTACGTCCTGTCCAGCCGTGTGCGTACCGGCCGCAGCATCAAGGGATACACCCTGCCACCCCACAACAGCCGTGGCGAGCGCAGAATGGTTGAGAAACTGTCCATCGAGGCCCTGGCCACACTGGATGGTGAGTTCAAGGGAAAGTACTACCCCCTGAATGGCATGACCGATGCCGAGCAGGATCAGCTGATCGCCGACCACTTCTTGTTTGACAAGCCC…
c3671_g1_i1	341	EU185635.1	Ichthyophthirius multifiliis 28S ribosomal RNA gene, partial sequence	100	341	0	0	1	341	277	617	3e-177	630	TAGCTGGTTCCCTCCGAAGTTTCTCTCAGGATAGCAAGGGCAATAACGCAGTTTTATTAGGTAAAGCGAATGATTAGAGGATTTGGGGTTCCAAGAATCTCGACCTATTCTCAAACTTTAAATTGGTAAGAGCCGTAGAGTTTTCTTAATTGAACTCTCGGGTAGAATGCAGTGCTCTTAGTGGGCCATTTTTGGTAAGCAGAACTGGCGATGAGGGATGAACCTAACGCTTAGATAAGGCGCCCAAATACACGCTCATCAGATACCAAAAAAGGTGTTGGTTCATTTAGACAGCAGGACGGTGGCTATGGAAGTTAGAACCCGCTAAGGAGTGTGTAACA
c4232_g1_i1	362	NM_001165329.1	Salmo salar adenosine monophosphate deaminase 3 (ampd3), mRNA	98.07	362	7	0	1	362	786	1147	3e-177	630	GCATAGTGTACGTGTACGACGATGCAGAGGCCCTGAAGCAGCAGCAGCCCCACAGCCTGCCCTACCCCGACTTGGAGACCTTCGCCATTGACCTGAGTCATGTCCTCGCCATGATCGTAGACGGGCCCACGAAAACCTACTGCTACAGACGACTGAACTTCGTGGCCTCCAAGTTCTATCTGCACGAGATGCTGAATGAGATGGCTGAGCTGAAGGAGCTGAAAGGTGTGCCTCACAGAGACTTCTATAACGTCAGGAAGGTAGACACTCACATCCACGCAGCCGCTTGCATGAACCAGAAGCACCTGCTGAAGTTCATCCAGACCACCTACAAGACCGAGGCAGACCGCGTGGTGCTGGAG
c2357_g1_i1	548	XM_008283376.1	PREDICTED: Stegastes partitus large neutral amino acids transporter small subunit 2-like (LOC103358414), mRNA	87.41	548	69	0	1	548	1073	1620	4e-177	630	GGGTTCCTGCGTCTGTGGATCGCGGTGCTGGTGATCTACCCCACCAACCAGGCGGTGATCGCCCTCACCTTCTCCAACTACGTCCTACAGCCCCTCTTCCCAACCTGCTTCCCCCCGGAGAACGGACTGCGCCTGCTGGCTGGCGTCTGCCTACTGTTGTTGACGTGGGTGAACTGCTCCAGTGTGCGATGGGCCACCAGAGTCCAGGACATCTTCACAGCCGGCAAGCTGCTGGCCCTGGCTCTCATCATTATCATGGGCATCGTGCAGATCTGCAAGGGAGAGTACTATTGGCTGGAGCCAGCGAATGCCTTCGAGCCCTTCCAGGAGTACGACGTGGGGCTGATAGCCCTGGCCTTTCTACAAGGCTCCTTCGCCTACGGGGGATGGAACTTCCTC…
c1362_g1_i1	345	BT125364.1	Salmo salar clone ssal-eve-531-259 Nuclease-sensitive element-binding protein 1 putative mRNA, complete cds	99.42	345	2	0	1	345	192	536	3e-176	627	GAGCCCACCCAGCCCGCCAGCTACAGCTTCCGCGGGGGATAAGAAGGTCATCGCAACTAAGGTTTTGGGTACAGTCAAATGGTTCAACGTCAGAAATGGATACGGGTTCATCAACAGGAATGACACAAAGGAAGACGTCTTTGTCCACCAGACTGCCATAAAGAAAAACAACCCAAAGAAATACCTTCGCAGTGTTGGAGATGGCGAAACTGTGGAGTTTGATGTGGTTGAGGGGGAGAAGGGAGCAGAGGCAGCCAATGTGACCGGCCCAGCGGGTGTCCCAGTCCAGGGGAGCAAGTATGCAGCTGACCGGAACCGCTACAGGCGGTACCCCCGCAGGAGGGG
c3137_g1_i1	1300	XM_008287680.1	PREDICTED: Stegastes partitus myomesin-1-like (LOC103361565), transcript variant X3, mRNA	77.65	1047	224	10	259	1300	713	1754	4e-176	628	GCCATGGACCCTGACACCAACGATGTCATTGGATACATAGTTCCTGTCTTCAGGACCAGCCATGAGTTTGCCCGGGGCCTAGTTGAGGTCCAGGAAGAAGTGAAGGAGGAGGGAGTGGGGCATGTTGCCATGAGGAACCTGTTCTCCCTGGAGACCAGCTCCATGGAGACGATTACCGTGGAGAAGAAGAGCAGGAAGAGGCACATTAGAGAGTCAGCTGACCGCCTGGAGCTCAGCAAGAAGGTTGAGGAGAGAGCAGAGTTCCGTAAGAAACAGAACAGTGACAACCTGACCCATCCTCCTGAGTTCATAGTTCGTCCCCGAGGACAGACTGTCTGGGAGGGCAAGACTGTCAAGCTGCACTGCACCGTGTCTGGATGGCCTAAACCACGTATTGCA…
c4293_g1_i1	374	NM_001173653.1	Salmo salar Vigilin (vigln), mRNA	96.79	374	12	0	1	374	371	744	1e-175	625	ATCCTCTGTCATCACCCAGGTTTTCCACGTTCCTCTGGAAGAGCGCAAGTACAAGGACATCAACCAGTTCGGTGAAGGAGATCAGGCGAAGGTCTGTGTGGACATCATGCATAAGACTGGAGCCCACCTGGAACTCTCCATGGCTAAAGACCAGGGCCTGTCCATCATGGTGTCTGGGAAACTGGACGCAGTGATGAAAGCCCGCAAGGAGATTGTGTCCCGACTGCAGACTCAGGCTTCAGCTACTGTGGCAATCCCCAAAGAACACCATCGCTTTGTCATCGGCAAGAATGGGGAGAAGCTGCAGGAGTTGGAGCTCAAGACTGCCACCAAGATCCAGATTCCAAGACCAGATGACCCCAGCAACCATATCA
c3513_g1_i1	397	NM_001139709.1	Salmo salar aldolase a, fructose-bisphosphate 1 (LOC100194624), mRNA	98.31	355	6	0	22	376	569	923	5e-175	623	GGTGGTGGAGGTGATCTTCAGCACCCCCTCCCGCCTGGCCATCATGGAGAATTGCAATGTCTTGGCTCGTTATGCCAGTATCTGCCAGATGCACGGCATTGTCCCCATTGTTGAGCCCGAGATCCTCCCCGATGGTGACCACGACCTGAAGCGCACCCAGTACGTGACTGAGAAGGTCCTGGCCGCAATGTACAAGGCTCTGTCCGACCACCATGTCTACCTGGAGGGTACCCTCCTGAAGCCCAACATGGTCACTGCCGGACACTCCTGCTCACACAAGTATACCCACCAGGAGATCGCCATGGCCACCGTCACGGCCCTGCGCCGCACCGTGCCCCCAGCAGTTCCTGGCGTCACCTTCCTGTCCGGTGGCCAGGTTGATGGATGCCTCCTCCTC
c511_g1_i1	342	BK001404.1	TPA_inf: Oncorhynchus mykiss arginase type IIb mRNA, partial cds	99.42	342	2	0	1	342	487	146	2e-174	621	GATGATGCGATGACGTCCACCGCCATGGAAACGGTGCTCGCCACCGCCTCACGACTCGCCCCCAGGGCTGGGTTGACCTCAACAAGGTCCATCACCGACAACAACCCTGTGTTGTGGATCTCCTCTGTGATCCAGATTCCTTCTCTGTAGGTCAGTCCTCCGTTTACTGGTGTTCCTGTGGCCGGGGCCAAAGACGGGTCCATCGCATCAATGTCAAAACTCAGATGGATCGGCCGCTGCTTCCTTGACAAGAGGTGGTGGAAAGTGACTTCCATGACTCTCTGGATGCCGAGCCTGTCGATGTCTCTCATTGTGAAGTACTGGACACCCAAGTCCTTCAGG
c3281_g2_i1	973	XM_008290459.1	PREDICTED: Stegastes partitus nebulin (neb), mRNA	78.42	964	200	7	10	970	9549	8591	5e-174	621	CCTTGAGGTTGGCATTGTGTGCATAGTCATAGGTATCCAGAATTGTGGTATAGACATGCTTGTCTTTGTGGTAAGCCTCCCTATAGTTCAGATCACTGGCCCAGGTGTGACCCAGGAGAGCAGTCACATAGATAGGGGTGTCTGTCACGATGGAGTAGTTGTTGAATTCCTTCTTACCCTCTTCCTTGTACTTGAGTTCGCTCTGCAGCAGGTAGGCATTCTTGGCACGGACAAGCTCAGGTGTGTCCCAAACATAGCAACCAATTCCTTTTGTATAGTTCAGGTCATCTTTGTAGTACACATCACTCAGGATCTCATTGTTCTTGCGGGCTCTGAGAATGTCCTGCTGGTCGGGGTGGCAGGTCCAGTTGTGCAGCAAGGTGCGATACAGCACGTCAC…
c1797_g1_i1	351	AY005162.1	Salmo trutta alpha-2 enolase-1 mRNA, partial cds	98.29	351	6	0	1	351	23	373	2e-173	617	GGCCGCTGTCCCCAGTGGTGCCTCTACTGGTATCTATGAAGCTCTGGAGCTCCGTGACAACGATAAGACGCGCTACCTGGGCAAAGGGGTGAAAAGGGCTGTTAAACATATTAATGAGTTCTTGGCCCCAGCTCTGTGTAACCAGAACGTCAACGTCCTGGAGCAGGAAAAGGTTGACAAGCTGATGTTGGACATGGATGGCACAGAGAACAAGTCTAAGTTTGGTGCCAACGCCATCCTGGGCGTGTCCCTGGCTGTGTGCAAGGCCGGTGCTGCTGAGAAAGGTGTCCCCCTGTACCGTCACATCGCTGACCTCGCTGGAAACCCCGATGTCATCCTCCCCGTCCCCGC
c2792_g1_i1	634	XM_005459888.1	PREDICTED: Oreochromis niloticus 26S proteasome non-ATPase regulatory subunit 1-like (LOC100708662), mRNA	84.23	634	100	0	1	634	1045	1678	4e-173	617	GCCCATCCCAGACAAAGACAGTGACGCTATGGAGACGGACGACAAGGCCAGCAGCTCCCCTGCAGGAAAAGCTGCAGACAGTAAGGACGAGCCTAAGGACCAGAACGCGAAGATGATCAAAATTCTCAGTGGAGAAATGGCTATTGAATTTCATCTGCAGTTCCTCATCCGGAACAACAACACAGACTTAATGATTCTCAAGAACACAAAGGATGCAGTCCGAAATTCAGTGTGTCACACAGCCACGGTCATAGCCAACTCCTTCATGCATACGGGGACCACAAGTGACCAGTTCCTCAGAGAGAACTTGGAGTGGCTTGCAAGAGCCACCAACTGGGCCAAGTTCACAGCCACAGCCAGTCTTGGCGTCATTCACAAGGGTCACGAGAAAGAGGCACT…
c3433_g1_i4	935	NM_001252356.1	Salmo salar Microtubule-associated proteins 1A/1B light chain 3B precursor (mlp3b), mRNA	90.24	492	21	9	2	493	788	324	6e-173	617	GTTGAGTAATGGATGTACAGGGAGAGGTTTTGAGTAAAGGGTAGTGGGCAGTACGAGTATGAGAAGGTGCAGGACATGGCTTTTAATATCTATAAGGGGCCCTTAAGGGCATGGGAGAAGAGGTCAGTCTGGTTCCCATTGTCTTGGCTAAGGTTTTAAGCAAGGGTTCGAGGGAAGGCAAGGGGGATCGGTCTGTATTTAGGAACGAAGAATCAAGGAGGGAGGAGGTGATATCATTGTCCGAGCTATGGTGTGGAGGTGGGAGGCTGTTACTGGGGGGTTATGGTTCCAAAGGTCTCCTGCGAGGCGTACACCATGTAGAGGAAGCCATCATCGTCCTTCTCGCGATCGTACACCTCAGCGATGGCTGCCGACACGGAGACCATGCTGTGGCCGTTC…
c2035_g1_i3	360	NM_001139641.1	Salmo salar proteasome (prosome, macropain) 26S subunit, ATPase 2 (psmc2), mRNA	97.5	360	9	0	1	360	612	253	8e-173	616	CTGTAGGTCACATCAGGCTTCTCCTCCACCTGCATCATAGTGACTGTGGGGTCAATCTTGGGAGGCAGAGGAATGTGGATCTGGTACTTGTTTCTGTCCACACCGACTCTCATACCCTCCTCTATGTCAGTGGGGGCCACCTGGTCACTCAGGTCCACCACAAACTTGGCAAACTGCTTCACATTGATGATGTACTTTGGATCTTCAGAGTCAGCATTGATGATCTTTGTGCATCTTGCCACCTGCAGTGGCTGCTCGCTCTGCAGAGTCTGTTTGTCTGCAGCCAGATCCCAAAGTGCAGGAGGAGCCAGGCCAGTGTCCGATTCCTTAATGCCGGTTAGTTCATTGATCTTCTTGAGC
c3431_g1_i1	366	BT045905.1	Salmo salar clone ssal-rgf-536-147 Proactivator polypeptide precursor putative mRNA, complete cds	97.75	356	8	0	1	356	1374	1729	3e-172	614	GTGTGTAAGGTGGCTGTGCAGTACATCGACGGCATCCTGGAACAGAACGCCACAGAGGCACAGATCGAAGACGCAGTCAGGAAAGTCTGCAGCTTTGTCCCGGAGACCGTGAGGAGCGAGTGTGACCAGCTGGTTGAGCAGTATGAGCCCATGCTGGTTCAGCTCCTCCTGCAGATGTTGGACCCTGACTTTGTCTGCATGAAGTTGGGGGTCTGTCCTGAGGCAGTGCAAAGGCTTCTGGGTATGGAGCAGTGTAGCTGGGGACCCGCCTTCTGGTGCAAGGACATGGACTCCGCGAAACGCTGCAACGCGGTGGCACACTGCAGGCGTCACGTGTGGGAATAGAGTGGAGGAGAAGTGGAGAAG
c2469_g1_i1	552	XM_008283376.1	PREDICTED: Stegastes partitus large neutral amino acids transporter small subunit 2-like (LOC103358414), mRNA	86.89	549	70	2	1	548	1660	2207	4e-172	614	GTCATGGATCATGCCCATCTCTGTAGCTCTGTCCACCTTCGGAGGTGTTAACGGATCCCTCTTCACCTCCTCACGGTTGTTCTTTGCTGGAGCCAGAGAGGGACACCTCCCCAGTCTTCTGGCTATGATCCATGTGAAGCGCTGCACCCCCATCCCTGCTCTGCTCTTCACTTGTCTGTCCACCCTGCTGATGCTGTGCACCAGTGACATGTACACCCTCATCAACTACGTGGGCTTTATCAACTACCTCTTCTACGGGGTCACTGTTGCCGGGCAGATTGTGCTGCGCATCAAGCAACCCGACATGCACCGACCAATCAGGATCAGTCTGGCATGGCCTGTGATCTATCTATTGTTCTGGGCCTTCCTGCTCATCTTCTCCCTGTACTCTGAGCCCGT…
c3413_g1_i2	887	XM_001341599.3	PREDICTED: Danio rerio titin b (ttnb), mRNA	79.48	882	167	12	13	887	29466	28592	7e-172	614	CCCTTCAGGACCAGGTCAGCCTTGGTCCATTTTACCTTGGGTTCGGGCTTTCCGACAATATCAGCTGAAAGCTCAATCTTGGTTCCGGCTCTGGCGGTCAAACCAGCCAGCAACTTCACGTCCAGTTGAATTTCTGGAGGCTCTTTGGGATCAACAGCCAGGATCTCATCTGTAGCCCTGCAGGGTTTGCCTGCTCCCAGCCTGTTGATGGCCCTCACACGGTAGGCATACCACTGTCCCTCAATCAGACCTGTCACCTGGAATTTCAGCTCAGGCAGTGGGTCTCCACATGGCTCCCACTTGTCTGTGCCACGCTGGCATTTGTCTACAACGTAGCTCTTGATTGAAGCTCCGCCGTCGTACTTGGGTGGCTCCCAGTACAGGAAGATGCCCTTTCCT…
c898_g1_i1	349	NM_001139682.1	Salmo salar Aspartyl beta-hydroxylase-like (LOC100194596), mRNA	98.28	349	6	0	1	349	390	738	9e-172	612	TCTCAATGCTAAGAACTACAAGTCTGTGATGAAGAAGTACGATGTCATGGTGATCTACTACCATGCACATGTGGAGAGCAACAAAAACGCCCAGAAAGCATTCGAGATGGAGGAGCTCGCCCTGGAGTTACTCACCAGTCCAGCCGCCCTGACGTACCAGCTTGCAGCCCAGGTTCTGGATGATCTCGACGACGAAGACATTGGATTCGGCCTTGTGGATGAGAAGAAGGACCTCTCTGTCGCCAAGAAGCTGGGTCTGGATGAGGTGGAGAGCATCTATATCTTTGTCGATAATGAGATAATTGAGTACGATGGCGAGCTGGCCGCTGACACCCTGGTGGAGTTTCTC
c2203_g1_i2	362	NM_001139701.1	Salmo salar cofilin 2 (cf12), mRNA	97.75	355	8	0	3	357	311	665	1e-171	612	ATCCATACGCATGTTTCGTCAAGCTTCTACCGCTCAACGATTGCAGATATGGCCTATACGATGCCACATACGAAACAAAAGAATCCAAGAAAGAAGACCTGGTATTCATATTTTGGGCACCTGAGGGTGCGCCCTTGAAAAGCAAGATGATCTATGCTAGCTCTAAAGATGCCATTAAAAAGAAGTTCACAGGTATCAAACACGAATGGCAAGTCAACGGATTAGACGACATCCAGGACCGCGCCACCCTGGCAGACAAGTTGGGTGGAAACGTGGTGGTATCACTCGAAGGGTTACCATTGTAAATGGAAAATACTACGTGCCATCTGGATTCCAGACGCTTTCATCTTAGCAGCTATTCC
c3531_g1_i9	712	KC686343.1	Oncorhynchus mykiss clone 450D22 zinc finger CCHC domain-containing protein 3 pseudogene, complete sequence	100	330	0	0	383	712	8040	8369	7e-171	610	AGTAGGAGAGGAACCGCAGGTTCAGACATTTGGTGTATGTGCTTGGCTGAGGAGCCAATGGTGCGAAGCTACCATCTGTGGGATTATGACTGAACGCCTCTAAGTCAGAATCCCCCCTAAACGTAATGATACCGTAGCGCCGTGGAGCTTCGGTTGGCCCGGGATAGCCTGCCTCTTTTGGCAGGTGAGTAGAGCCGTTCGTGACAGGGTCGGGGTGCGGCCGAATGAGTTGCCGCCCCTCTCCTGATGCGCACCGCATGTTTGTGGAGAACCTGGTGCTAAATCACTCGTAGACGACCTGATTCTGGGTCAGGGTTTCGTGCGTAGCAGAGCAGCTCACTCGCTGCGATCTATTGAAAGTCAGCCCTCGATCCAAGCTTTTGTCGTCTACGAGTGATT…
c3531_g5_i1	351	KC686343.1	Oncorhynchus mykiss clone 450D22 zinc finger CCHC domain-containing protein 3 pseudogene, complete sequence	100	328	0	0	24	351	10035	9708	4e-170	606	ACCCGACTCCCTTTCGATCGGCCAGGGGCGATGGCCTCCGTCGCCCCCGGCCGATCGAAAGGGAGTCGGGTTCAGATCCCCGAATCCGGAGTGGCGGAGATGGGCGCCGCGAGGCGTCCAGTGCGGTAACGCGACCGATCCCGGAGAAGCTGGCGGGAGCCCCGGGGAGAGTTCTCTTTTCTTTGTGAAGGGCAGGGCGCCCTGGAATGGGTTCGCCCCGAGAGAGGGGCCCAAGCCCTGGAAAGCGTCGCGGTTCCGGCGGCGTCCGGTGAGCTCTCGCTGGCCCTTGAAAATCCGGGGGAGAGGGTGTAAATCTCGCGCCGGGCCGTACCCATATCCGCAGCAGGTCTC
c3431_g1_i4	418	BT045905.1	Salmo salar clone ssal-rgf-536-147 Proactivator polypeptide precursor putative mRNA, complete cds	92.82	418	30	0	1	418	966	1383	5e-170	606	CCCATGATGAAGCTGGTGGCTGCCAAAACCATCCCCGCTGTCAAACTGGTTCCTGCCACTAAGATGGAGGCTGTCAAGCCTGCCACGGACATGGTGCGTGCCCGTGACTCCCCTCAATGTGCCATGTGTGAGTTCATGATGAAGGAGTTGGAGAGCATGCTGCAGGATGAGAAAACGGAGCAAGATGTGGTGCGTGCTGTGGAGAAGGTGTGCGCTGTGCTGCCCTCCTCCCTGTCGGTCCAGTGTAAGGACCTGATTGAGGCCTACGGCCAGGCCATCATTGAGCTGCTGGTGCAGGAGGCCGACCCGAAGACGATCTGCACCGTGTTGGGGCTCTGCAAGGACGCCAGCCGCGCCTTCATCCCGGTGCTGAACATGGCCCGGGTGGAGGCGGGTGGG…
c3735_g1_i1	367	NM_001139690.1	Salmo salar v-akt murine thymoma viral oncogene homolog 2 (akt2), mRNA	96.46	367	13	0	1	367	281	647	5e-170	606	CTCAGTGGGAGAATGCCAGCTGATGAAAACGGAGCGGCCCAAGCCGAACACGTTCGTTATCCGCTGCCTGCAGTGGACCACTGTCATCGAGAGGACCTTCCATGTAGAAAGCAATGCAGAGAGAGAGGGGTGGATGCGTGCCATCCAGGCGGTTGCCAATGGGTTGAAGGTACGAGAGGAGGAGGAGCCCATGGACCTGTTTGGTTCTCCCAGCGACAGCAGCAGCATTGAGGAGATGGAGGTGGCCATGTCCAAGACCAACTCTAAAGTGACGATGAGTGACTTTGACTACTTGAAGCTGCTTGGGAAGGGCACGTTTGGCAAGGTGATCCTGGTCAAGGAGAAAGCCACGGGGATGCATTACGCC
c3073_g1_i1	354	NM_001141909.1	Salmo salar elongation factor 1-alpha (ef1a), mRNA	97.46	354	9	0	1	354	397	44	2e-169	604	CACCCACACCACCAGCAACAATCAACACAGCGCAATCAGCCTGAGAGGTACCAGTGATCATGTTCTTGATAAAGTCTCTGTGTCCAGGAGCATCAATGATTGTGACGTAGTACTTGGCGGTCTCGAACTTCCACAGGGAAATGTCGATGGTGATACCACGCTCCCTCTCAGCCTTCAGCTTGTCCAGCACCCAGGCATACTTGAAAGAGCCCTTGCCCATCTCAGCGGCTTCCTTCTCGAACTTTTCAATGGTTCTCTTGTCAATGCCTCCGCATTTGTAGATCAGATGACCTGTGGTGGTTGACTTTCCGGAGTCGACATGGCCAATGACCACAATGTTGATGTGGATCTTTT
c3529_g2_i2	365	BT043801.1	Salmo salar clone HM5_0991 creatine kinase-3 (ckm3) mRNA, complete cds	96.44	365	13	0	1	365	1159	795	6e-169	603	GCTTGACACCATCGACCACCATCTGGACCTGATCCACCTCAGAGGAGCCCAGACGGTCAGCGTTGGAGATGTCGAACACTCCACCCACGGAGGCGGTGTCCACGCCACCTGTGCCACGCTTCTGCAGACGCAGCCTGCCCAGGATCTCCTCGAACTTGGCATGTGTGCTCAGCTTGGGCAGCTTGACGTGCACTCCACCACGCAGGCCAGTTCCCAGGTTGGATGGGCAGGTCAGCACATAGCCGAGATGCTCGTTCCACATGAAGCCGTGGTTGTGCTTTTTGAAAGTCTCCTCAATCCTTTTCAGACCAACGCAGAAGCGTCTGAAGACCTCCTTCATGTTGCCACCCTTCTCCATGGAGATG
c3530_g2_i4	459	DQ288271.1	Oncorhynchus mykiss mitochondrion, complete genome	99.4	332	2	0	1	332	1509	1178	8e-169	603	GCCGGGGGGCTGAACTTCTATTCATTTCCTAAGCAACCAGCTATAACTAGGCTCGATAGGTTTATCACCTCTACTCGGGGCTCGTCCCACTCTTTTGCCACAGAGACGGGTTGGCCCTACAATAGGCTGTCCCGGAGTAGCTCGTCTAGTTTCGGGGGCCTAAACTAAAGTTCTCTTTGCTCAGGTGTGCTGGCTAAATCATGATGCAAAAGGTACGAGATTTAATCTCTGCTTCTCTAGGCTTAAATGGGTTATTTCAATTCTCTTTCAGCTTTCCCTTGCGGTACTTTTTCTGTTGCTCAATTATTTCCTTTTCGGTCGCCCCTATTAAGTTAACAAACCATTTTTCCACCTTAGTAGGGGCGACCGAAAAGGAAATAATTGAGCAACAGAAAAAGT…
c2601_g1_i1	470	XM_001923765.3	PREDICTED: Danio rerio titin a (ttna), mRNA	91.55	438	33	3	35	470	195	630	3e-168	601	CTGAGGCTACAGCCATCTGGGCACTGTCCCATCTGTTCAAGGCACCCTTGTGGATACAAGGTGCCGTCCACAATGTCAACACAGGCGCCAACATTTACACAGCCGCTGCAGAGCGTTGTGGCACTAGAGGGTAGTGCCGCAACGTTCGAGGCGCAAGTTAGTGGTAATCCAGTTCCTGAGGTGAGCTGGTTCCGTGATGGCCAGGTTCTTTCCGCTGCCGCTCTGCCCGGCGCACAGATCTCGTTCAGCGATGGCCGCGCTGTTCTGATGATCCCTGCTGTGACAGCCGCACACAGTGGAAGATTTTCTGTGAGAGCCACCAATGGTGCTGGACAAGCCACTAGCACCGCTGAACTTCTTGTTACAGCGGAGACCACGCAGCCCAACTTTATTCAGAGA…
c973_g1_i1	342	NM_001140055.1	Salmo salar Dual specificity protein kinase CLK4 (clk4), mRNA	97.95	342	7	0	1	342	918	1259	3e-166	593	ACTTCCAGCCGTTCCCGGTAGAACACATCAGGATCATGGCCTACCAGATCATCCGAGCCGTACGATTCCTGCATAAGAACAAGCTGACACACACTGACCTGAAGCCCGAGAACATTCTGTTTGTGGACTCGGAGTACGACATCAAGTACAACGCCAAAATGAAGCGTGACGAGAGGACGTTGAAGAACCCGGACGTGAAGGTGGTTGATTTTGGCAACGCCACATATGAACACAACCACCACACCTCCGTAGTGTCCACACGTCACTACCGCGCTCCAGAGGTCATTCTGGATCTGGGCTGGGACCATGCCTGTGACGTGTGGAGTCTGGGCTGTATCCTCA
c3532_g1_i2	347	NM_001124209.1	Oncorhynchus mykiss glyceraldehyde 3-phosphate dehydrogenase (LOC100135813), mRNA	97.68	345	7	1	4	347	1117	773	1e-165	592	CATTCGATTGGAAATATGTGGTCACATGACGTAGTTCGGTAGCGTTTGGTTGGTTGCTTTACTCCTTGGTGGCCATGTGAGCCATCAGGTCAATGACGCGGTTGCTGTAGCCAAACTCATTGTCATACCATGTGACCAGCTTGACGAAGTGGTCGTTCAGAGCAATGCCAGCGCCGGCATCAAAGATGGAGGAGTGGGTGTCGCCGTTGAAGTCTGAAGAGACAACCTGTTGCTCCGTGTAGCCGAGAATTCCCTTCATGGGTCCATCGGCGGCAGCCTTGACAACCTTCTTGATGGCGTCGTAGCTGGCAGGCTTCTCCAGACGGACGGTCAGGTCCACCACTGAG
c1808_g1_i1	362	NM_001139869.1	Salmo salar choline/ethanolamine phosphotransferase 1 (cept1), mRNA	95.86	362	15	0	1	362	886	525	6e-164	586	CCTCAGTCACATCAATGATGCCAAAGCGCAGGGTGCCAGAGACGTAGGTCTGCCAGTGGGCACAGTAGAACATGAACATGCCAGCGAAACAGCAGAAGAACATCCAGTCAGGGTTGGTGCCCAGCTGCACTGCTATACTGGTGCCCAGGACCACAAACACTGTGGAGAGGGAGTCACAGCCGTGGTCAAACAGTTCACCCAGCGGAGAGCTGCTATTAGTTCGTCTGGCCTGCTTCCCATCAATGGCATCCAGTGATTGGTACACAAACAGACCCACCGCACACAGCAGGTATGCCCACAGCGGTGCCTGTTCAGTGGCAGTGGGGCAGTAGTAGACCAGCACCAGGGTGGTGAATACATTG
c3041_g1_i1	353	AJ438158.1	Oncorhynchus mykiss mRNA for beta-actin (B-actin gene)	96.4	361	3	6	1	353	1487	1129	6e-164	586	CAGCTGCATGATAGAATCTCAGGGGTCCTTACATTATTTATTTTTTTAACTCTTAAAAATCTTTAATCCGCTGTTTCACCGTTCCAGTTGTGTATATTTTGTTTTTCACAGATCCTGAGTCAAAAAAAGCGCCAAAATAACAGAAGCCATGCCAATGAGACTGAGAAGCTGGGTTTGGGCTCACTCCGCGGGCCCCCTCTCTCTCTCTCCCTCTGGGTGGTGTGTCTGGTGGCAGAGCTGAAGTGGTAGTCGGGTGTGGCTGGGTCGGTCGTTTGGGATGGGTACAGTCTGTTTAGAAGCATTTACGGTGGACGATGGAGGGACCAGATTCGTCGTACTCCTGCTTGCTGATC
c2968_g1_i1	428	NM_001139727.1	Salmo salar myosin, light polypeptide 3-1 (LOC100194642), mRNA	95.91	367	6	2	1	361	60	423	7e-164	586	GCTAAAATGGCACCCAAGAAGGACGCTAAGGCGGCACCCGCCAAGAAAGCCGAGCCGGCAAAGGCAGCTGCACCCGCACCCGAGCCTGAGGTGGTGGCCGCCCCCCCTGCACTCGACTTGTCCACAGTCAAGGTGGAGTTCACTCCCGACCAGCAGGAGGACTACAAGGAGGCTTTCGGTCTCTTCGACAGGGTGGGTGACGCAAAGGTGGCTTACAACCAGGTCGCTGATATCATGCGCGCCCTGGGACAGAACCCCACCAACAAGGAGGTGCGCAAAGTCCTGGGCAACCCTTCTGATGAGGAAATGGCCGGCAAGAGATTAGAGTTCGAGGCCTTCCTCCCCATGCTCCAGCACATCGAAGGTTCCCTTGTTTGGGTCATTGACAAGGAGGGCAAC…
c3530_g3_i2	413	DQ288271.1	Oncorhynchus mykiss mitochondrion, complete genome	99.38	323	2	0	75	397	2116	1794	7e-164	586	ATAAGACGAGAAGACCCTATGGAGCTTTAGACACCAGGCAGATCAATTTCATTGACTTGGAAGAGGAGACAGCTAAGACCTGTGATTGCGCTACCTTCGCACGGTCAAAATACCGCGGCCGTTAAACCCATAGTCACAGGGCAGGCGGGACCTCTTATGTTTTGATTTGCAAGAGGCGATGTTTTTGGTAAACAGGCGAGGCTTGTGTTTGCCGAGTTCCTTCTCTTCCTTTGGGTCTTTCCCTTGGGGCACTCCTGTGTGGGGGTAACGATTTGTTGGTGTAGGTTTTTCTTGGTGTTTGTTCTGGCCTACAGTTCCCTCTTGGTTTGGGTTCGTTATTTGTCGGTGGGGGGTCCGGTCCGACTTACACATGTGCTGGGAGAGAGTTGTACTCTCTCC…
c3232_g1_i3	678	BT059601.1	Salmo salar clone ssal-rgf-541-031 Pyruvate dehydrogenase kinase isozyme 2, mitochondrial precursor putative mRNA, complete cds	95.86	362	15	0	317	678	251	612	1e-163	586	ATCGGTCCAGGAAGTACTGGATGTTCTGGCTAGTGACCGGGTCCTGGCCAAAGGTGTCTTTGTACTCAATGACGCCCTGCGCCATAGTGGGCACCACATCATTGTGCCTGTTCCTAATGGTCTCCAGGGACTCAACAAATGATTGCAAGACACTGTGGTCGTCTGGGCTCTTGTCAAGGAAGTCCAAGATCTCCATAAGGCTTTGGATGTACCAGCGTTGCACCAGCTGCACGGATGGTGTGGTCAACAACCGGTCCGGTAAGAGGTTGAGCTCTTTCATGATGTTGGACAACCGGACGGGGAGTTCTTGTCTGAGGAAGACATCCTTTGCCTTCCTCAGACAAGAACTCCCCGTCCGGTTGTCCAACATCATGAAAGAGCTCAACCTCTTACCGGACC…
c898_g1_i2	316	AK125293.1	Homo sapiens cDNA FLJ43303 fis, clone NOVAR2000136, moderately similar to Calsequestrin, skeletal muscle isoform precursor	100	316	0	0	1	316	284	599	2e-163	584	TCTCAATGCTAAGAACTACAAGTCTGTGATGAAGAAGTACGATGTCATGGTGATCTACTACCATGCACATGTGGAGAGCAACAAAAACGCCCAGAAAGCATTCGAGATGGAGGAGCTCGCCCTGGAGCTTGCAGCCCAGGTTCTGGATGATCTCGACGACGAAGACATTGGATTCGGCCTTGTGGATGAGAAGAAGGACCTCTCTGTCGCCAAGAAGCTGGGTCTGGATGAGGTGGAGAGCATCTATATCTTTGTCGATAATGAGATAATTGAGTACGATGGCGAGCTGGCCGCTGACACCCTGGTGGAGTTTCTC
c4080_g1_i1	331	NM_001139749.1	Salmo salar 26S proteasome non-ATPase regulatory subunit 7 like 1 (LOC100194665), mRNA	98.49	331	5	0	1	331	603	273	2e-163	584	AGCCCCTTTAGGCCATGTACCTGGTTAGTGATACGCTGTGACAGAGTACCAACTGTTGTGTCCTTGATGTCTCTGAGAAGGTGCTCCACGCCCACCTCTTCTGCCTCCTCGGCTCCAATCTCACTGGTCACATGTTCAAATGTTTTGGAGGTTGGGGTGCCGTCGTCATGTATTTCCTCCACCGAGAAGTAGGCTTCTGTAGGCAGGCCCAGGTCCTTAGGCTTTACATCAATGATCACTAATACTGAATTGGTGCAGTATTGCTTGATGAGTTCATTGATGGCAATATCATTCTTATGTAGTTTAGGACCTGTGTGATACCAGCCCACTA
c3506_g1_i1	424	XM_008286404.1	PREDICTED: Stegastes partitus alpha-actinin-3 (LOC103360598), partial mRNA	92.61	406	30	0	2	407	972	567	3e-163	584	GTCTTCAGCGTCGAGCATCTTGGGGATGTCCAGGTACTTCTCAGCCACCTCGAAGGCAGTGTTGAGGTTACCAATGGGGTCATCCTTTTTCAGTTTGGAGTAGTCAATGAGGTCAGGTCTGTGTCTGTGGATCAGGGCACACAGTGCCAGGCCATCTTTCCAACTGATGTGGAAGTTTTGAACGTTAACGTTCCTGTAGGGGGCAGTCTTCCTCTGGCACCATAGAAGAAGACCCTCTTTAGCAGAGGTCTCTTCCACGGAGATGTCCTGGATGGCGAAGCGCAGGATGATGGTCCAGATCATTCCCAGAGTCATCTTCGTGTTACCGTCGACGATCTCCTCAGCTCCGATGGACACCAGCTTGACTCCCTTGCTGCAGATGAAGTCCAGGGCTTTGTT…
c3117_g2_i1	706	XM_004546886.1	PREDICTED: Maylandia zebra M-protein, striated muscle-like (LOC101483927), transcript variant X5, mRNA	81.61	707	128	2	1	706	1676	971	4e-163	584	ATGTAGTATCCCACCAGCTCCTTTGCATTCCTGGAAGCCTCCCAGGACACCACCACAGACGTGTTAGTGTTCCTGGTGGGAACTACACGGCCTGGGGCAGATGGGATATCCAGCTTGTCCCCGACAGTGGTGGCCTCGGTGGCCTCTGAAGGCTCGCCCACACCAGCGGAGTTGCAGCAGCGCACACGGAATCTGTAGGCCTTCCCTTCAGCCAGGTCAAACAGGGCGTAGCGAGGAGACTTCACCGGGATCTCTGTGTTCACCCTCTGCCAGCTGTCTGTACCAGACACACACTTCTCCACATAGTACATGATGCCCTCGTGGCCTCGCTCTCCAGGGGCTTTCCAGCTCAGAACCACATAGTTCTTGGTGGCCTCAGTGACCTCCAGTTCTTTGGGT…
c3487_g1_i1	363	EU008541.1	Salmo salar neurogranin, TIP41-like protein (TIP41), MHC class II antigen beta chain (Sasa-DBB), MHC class II antigen alpha chain (Sasa-DBA), leucine rich repeat containing 35-like protein, and alpha-tectorin-like protein genes, complete cds	95.62	365	12	2	1	363	189940	190302	8e-163	582	CTCCGCCTTTGTGCAAGGAGGAGCAGGAGGAGCACTGCCAGAGCCCTGCAAAATGACCTCCAGCAGGCCACAAATGTGCATGTGTCTGCTCAAACGGTCAGAAACAGACTCTATGAAGGCCTGACGTCCACAGGTGGGGGTTGTGCTTACAGCCCAACACCGTGCAGGACGTTTGGCATTTGCCAGAGAACACCAAGAATGGCAAATTCGCCACTGGCGCCCTGTGCTCTTCACAGAAGAAAGCAGGCTCACACTGAGCACATGTGACAGACGTGACAGCCTGGAGACGCCGTGGAGAACGTTCTGCTGCCTGCAACATCCTCCAGCATGACCGGTTTGGCGGTGGGTCAGTCATGGTGTGGG
c3407_g1_i4	795	XM_007236878.1	PREDICTED: Astyanax mexicanus ubiquitin carboxyl-terminal hydrolase 2-like (LOC103025848), transcript variant X8, mRNA	83.54	632	95	7	50	678	1655	2280	2e-162	582	CCGCTTCACCTCCTCCTATGAGAGGAGCGACAGCAGCAGCAATGGACGATCCAGCTCCCCCACCAGGGACTCCCTGAACTCCAAGAGCACCCAGGGCCTGGTGGGCCTACGGAACCTGGGAAATACCTGCTTCATGAACTCCATCCTGCAGTGTCTCAGCAACACGCACAACCTCCGGGACTACTGCCTCCACAACTCCCACCGACGCGACCTTAACAAAAACAGCCGCACCAACACTGGGGCGCTCATGGAGGAATTTGCCAAGCTCCTCCAGACCATGTGGACGTCCTCGAGCAGCGAGGCGGTAGGCCCCTCAGAGTTCAAAACTCAGATCCAGAGATACGCCCCCCGATTTGTGGGATACAACCAACAGGACGCCCAGGAGTTCCTGCGCTTCCT…
c3297_g2_i1	342	NM_001193326.1	Oncorhynchus mykiss F-box protein 32 (fbxo32), mRNA	98.2	333	5	1	1	332	1470	1138	3e-162	580	CCTCTCTTTGATCAGTTTGTCAAGTTCACTTGTTCTCAGCTGTAGAACTCCAGCTCCCAGAATCCTCAGCTCTCCAGAAACCAATAATTCGATTGCATCATTTCCCCACTGCTTCCTCTCCCCCAGTGTCACGGTGACCAGGAATCAAATGCACCATCACCACTATACACATACTAAGGGCCTGTTTGAATCCATTTGATCGCACTATAAAACGGTTCTGTACCGTATGTACAAAAGTCACTCGGGCTCCTGTGTGGCTCTCAGAACTTGAAGAGGTTGATAAAGCCCTGTGGAGAAACAGGTTTACAGCAGCTCTCTGTGTTGTTGGCTGTTTCTCCACAA
c3407_g1_i2	1296	XM_007236878.1	PREDICTED: Astyanax mexicanus ubiquitin carboxyl-terminal hydrolase 2-like (LOC103025848), transcript variant X8, mRNA	83.54	632	95	7	50	678	1655	2280	3e-162	582	CCGCTTCACCTCCTCCTATGAGAGGAGCGACAGCAGCAGCAATGGACGATCCAGCTCCCCCACCAGGGACTCCCTGAACTCCAAGAGCACCCAGGGCCTGGTGGGCCTACGGAACCTGGGAAATACCTGCTTCATGAACTCCATCCTGCAGTGTCTCAGCAACACGCACAACCTCCGGGACTACTGCCTCCACAACTCCCACCGACGCGACCTTAACAAAAACAGCCGCACCAACACTGGGGCGCTCATGGAGGAATTTGCCAAGCTCCTCCAGACCATGTGGACGTCCTCGAGCAGCGAGGCGGTAGGCCCCTCAGAGTTCAAAACTCAGATCCAGAGATACGCCCCCCGATTTGTGGGATACAACCAACAGGACGCCCAGGAGTTCCTGCGCTTCCT…
c3504_g1_i2	380	AB162343.1	Oncorhynchus mykiss genes, MHC class I b region, complete cds	100	314	0	0	1	314	2083	2396	3e-162	580	CACCAAACATGTGGAAGAAGGTGCTCTGGTCAGATGAAACCAAAATTGAACTTTTTGGCAACAATGCAAAACGTTATGTTTGGCGTAAAAGCAACACAGCTCATCACCCTGAACACACCATCCCCACTGTCAAACATGGTGGTGGCAGCATCATGGTTTGGGCCTGCTTTTCTTCAGCAGGGACAGGGAAGATGGTTAAAATTGATGGGAAGATGGATGGAGCCAAATACAGGACCATTCTGGAAGAAAACCTGATGGAGTCTGCAAAAGACCTGAGACTGGGACGGAGATTTGTCTTCCAACAAGACAATGATGAATGGGGAAAAAATGTCAGTCTCTCAATGTGCAAAACTGATAGACATACCCCAAGCGACTTACAG
c3258_g1_i4	615	NM_001139645.1	Salmo salar myosin binding protein H-like (LOC100194559), mRNA	96.83	347	11	0	266	612	557	211	5e-162	580	GAGCAGCCCAAAGCACCCACACCCCCTCCTCCAAATGAGCCCACCAGTGAGCCCTTGGAAGTGACAGTGGACGACAAGAGCGACACTTCAGTGACCATCACCTGGAGGCCTCCAAAGACCATTCCAGCCAACTCTGGCCTGGATGGGTACACTGTGGAAATCACCAAGGAGGGAACTGAAGACTGGAAAGTAGCCAACGAGGATCTGACCGTGTCCTGCCGTTATGTCATCAAGAACCAGACTACCGGTGACCGTCTGCTGATCCGGGTGGCTGCGGCCACCAGGGTTTACAGCAACCACCCGGATCAGCAGACGGTCACCGGTAGTCTGGTTCTTGATGACATAACGGCAGGACACGGTCAGATCCTCGTTGGCTACTTTCCAGTCTTCAGTTCCCTC…
c1352_g1_i1	334	BT125524.1	Salmo salar clone ssal-rgb-530-362 26S proteasome non-ATPase regulatory subunit 14 putative mRNA, complete cds	97.9	334	7	0	1	334	687	354	9e-162	579	TTCCTGTAGTTGGTGGTGATGGAGTAGTAATGCCTGTTCAGTCCATGGATCAGAGCCTGGATGGAGGGCTTGTTCAGATGGCCCAGGTTGGAGGTGGTTTGCCTGGGCTCGTGTCCCAGAACCATCATGTTGGCATTGATCAGCCGGAACGCATCGATAACAACCTTTCCTTTGACGCTCTGGATGGGGTCCACCACCACGGCCACAGCTCTCTCCGACAGGGCCTCGAAACTCTGCTGGGTGTTGATGTCAACACCGGACAGCCAGCAGCCAAACCCGGGGTGACTGTGGTACCAGCCAACCACCATCTCTGGTCTGCCAGTTTGCTTAAGCA
c2940_g1_i3	337	BT050023.2	Salmo salar clone ssal-evf-537-253 26S protease regulatory subunit 8 putative mRNA, complete cds	97.63	337	8	0	1	337	56	392	9e-162	579	CAGTAAAGGTGGTTCTGGTCTCAGGCAATACTACCAGTCCAAGATAGAAGAGTTACAGTTGACAGTGAATGACAAGAGTCAGAATCTCAGACGTCTACAGGCTCAGAGGAATGAACTCAATGCAAAAGTGCGTCTCCTTCGTGAGGAGCTGCAGTTGCTACAGGAGCAGGGTTCTTATGTTGGAGAGGTGGTGAGGGCCATGGACAAAAAGAAAGTGCTGGTCAAGGTCCATCCAGAGGGAAAATTTGTGGTGGATGTGGATAAGAACATTGACATCAATGATGTGACTCCAAATTGCCGTGTGGCGCTGCGCAACGACAGCTACACCCTGCACAAG
c3169_g1_i2	334	NM_001140044.1	Salmo salar 26S proteasome non-ATPase regulatory subunit 3 (psd3), mRNA	99.68	316	1	0	19	334	1212	897	9e-162	579	GAGTTCATAGTGGCCAAGGATATACGAGAGTATGACAGGCTGATCATACGCACACCTGTCTTGATGACATTGTGTCGCAGGCGGATGATCAAGGTGTAGGTGCCGTCTGCCTGGAACTTCTCTCCAAACTGATCCAGGGCCTGGTTGAACTTGGCCAGGTTACCCGTCCTGACAGCCTGGGTGAGCAGGAAATAGGGCGCTAGGGATCTCTTCAGTGGAGCCTGCCGGAACTGCAGCCTGTCTGGGATCTCCCCAAGCAACAGCTCCACCACAATCAGCAACTTGTGGACTGTCTGTTTGAAGCCCACAGCTGTGTGTTGGGGGGCCTTCCTCA
c698_g1_i1	349	BT059158.1	Salmo salar clone ssal-rgf-528-352 Tropomyosin alpha-3 chain putative mRNA, complete cds	96.56	349	12	0	1	349	870	522	1e-161	579	GGTCTTCAGAGGCCTGCAGGGACTTCAGCGATTGGTCAAAACCCCTCAGCTCCTCCTCCAGGGCCCTGGCTTTGGCCTCAGCAAGCTCTGCCCTCTCCTCTGTGCGCTCGTGATCCCCCTCGATGATCAGCAGCTTACGAGCCACCTCCTCGTACTTGCGATCGGCCTCCTCAGCAATGTGCTTGGCCTCTTTCAGCTGGATCTCCTGTAGCTCCATCTTTTCCTCATCCTTTAGGGCTCGGTTCTCAATCACCTTCATGCCCCTCTCACTTTCGTCTGCAGCCTTTTCTGCCTCCTCCAGTTTCTGCAGAGCGGTCGCCAGTCTCTCCTGGGCCCTGTCCAACTCCTC
c3615_g1_i1	361	BT045905.1	Salmo salar clone ssal-rgf-536-147 Proactivator polypeptide precursor putative mRNA, complete cds	95.58	362	15	1	1	361	453	92	1e-161	579	GGATAGGGTAGTAGCTGTCTACCAGCTCCTTACACTCTGCAGACAGATTCTTGTCAGGAACCAAGGCACAGGCCTTCTCCAGGTAGCCCAGGATCTCGCCCTCAGTAGCGTTGTCTTTCAGCAGCTGGTCCACCACAATCAACACCTCCTTACACAGGTCACACGGCACAGATTTCATCTGGGGTTGGTTCCATACGTTCTGTTGGCAGTGGACCACGGCGCCACAGATAGAGGCAGTCTTCACATTGTGGCACCAGTAGGGAGGACCACGGGCACACTGTTCAGTACCCAACAGAGGGGTGGCGACGGCTGCGGAGATGAAAAACAAAGCGAGGTACAGCATGACTGCGCTGTTTATGTC
c1362_g1_i2	382	BT125364.1	Salmo salar clone ssal-eve-531-259 Nuclease-sensitive element-binding protein 1 putative mRNA, complete cds	99.37	318	2	0	65	382	219	536	4e-161	577	GGCTGCCGCCGGGCTGGATGGGCTCTCCGCGTCGACGACAGCAGGCTCCGGCGGTAGCCGCCGTTTCCGCGGGGGATAAGAAGGTCATCGCAACTAAGGTTTTGGGTACAGTCAAATGGTTCAACGTCAGAAATGGATACGGGTTCATCAACAGGAATGACACAAAGGAAGACGTCTTTGTCCACCAGACTGCCATAAAGAAAAACAACCCAAAGAAATACCTTCGCAGTGTTGGAGATGGCGAAACTGTGGAGTTTGATGTGGTTGAGGGGGAGAAGGGAGCAGAGGCAGCCAATGTGACCGGCCCAGCGGGTGTCCCAGTCCAGGGGAGCAAGTATGCAGCTGACCGGAACCGCTACAGGCGGTACCCCCGCAGGAGGGG
c4154_g1_i1	356	NM_001139727.1	Salmo salar myosin, light polypeptide 3-1 (LOC100194642), mRNA	95.86	362	5	3	1	355	407	49	4e-161	577	GGGAGGAAGGCCTCGAACTCTAATCTCTTGCCGGCCATTTCCTCATCAGAAGGGTTGCCCAGGACTTTGCGCACCTCCTTGTTGGTGGGGTTCTGTCCCAGGGCGCGCATGATATCAGCGACCTGGTTGTAAGCCACCTTTGCGTCACCCACCCTGTCGAAGAGACCGAAAGCCTCCTTGTAGTCCTCCTGCTGGTCGGGAGTGAACTCCACCTTGACTGTGGACAAGTCGAGTGCAGGGGGGGCGGCCACCACCTCAGGCTCGGGTGCGGGTGCAGCTGCCTTTGCCGGCTCGGCTTTCTTGGCGGGTGCCGCCTTAGCGTCCTTCTTGGGTGCCATTTTAGCAGATAGTAAATG
c3349_g1_i3	1268	XM_006902155.1	PREDICTED: Elephantulus edwardii eukaryotic translation elongation factor 2 (EEF2), mRNA	82.21	680	111	10	593	1267	1808	2482	1e-160	577	CTGTGAAACCAAACGATTCGTTGACTGGAAGGAAAGCCTTCACGATGAAGATGGGTGTTCCAGCGACCTGCGACTCCTCAAATACCATGCCTCTCTTTCTGTTCAGCACACCGTAGATCCCTCCAACGACGTGCTCTGGACACTGGATCTCGACCAGGTAGACTGGCTCCATGAGCCGTGGCTGAGCTGTGAGCTGAGAGGCATAGATGACTCGGCGTGCCGTGGGGATGATCTGCCCGCCCCCTCTGTGGATGGCATCCGCATGCAGCGTCACATCATGGACGTCGAAACGTATCCCCCTCATGTTCTCCTCACACAGGACACCCTCCTTGGAGGCCCACTGGAACCCTGCCACCACGCTGTCCTTGATCTCGTTGAGATACTGCACTCCCTTGGTAA…
c3761_g1_i1	319	BT125364.1	Salmo salar clone ssal-eve-531-259 Nuclease-sensitive element-binding protein 1 putative mRNA, complete cds	99.37	317	2	0	3	319	604	920	1e-160	575	CACCCCGCAAGAGCCGCGAGAGTGCTGAGAGTGCCCCAGAAGGAGAGATGCAGCCCCAGCAGCGCAGGCCCCCCTTCCCCGGGAGACGGCGCTACCCCCCATACTTTGGTGGCGAAGGTGACGAGAACCAGGGAGGTCCAGACCAGGGCAACAAACCAATGAGACAGAACTACTACAGAGGCTTCCGACCAAGCAGGGGTGGCGGTCCACCCCGTCCCAGACCGGTGCGGGACGGCGATGGGGAAAACAAGGAGAACCAGGATGGTGATGGTGAGAACCAGGAGCCCCGCCAGCGCCGCTACCGCCGAAACTTCAACTA
c2733_g1_i3	340	NM_001140263.1	Salmo salar Lissencephaly-1 homolog B (lis1b), mRNA	97.6	334	8	0	7	340	1416	1083	4e-160	573	GCCCTGCAACGCCGCCTGTTACCACGTATGGAGCAGTCCGGTGCATATCCAGAGAGGTAACAAAGTGTTCGTGGGCACACAGGGTCTTCATGCAGCGCTTGTTCTTGTAGTCCCAGATCCTCAGAGTCTTATCATCAGCACAGCTCACTATGAACCTGCCTCCAGGGTGCACCAACACACCACGCACCCAGTTATCATGACCCACCAGAGTCATAAGGCACATGCCAGTGCTGATGTCCCACATCTTGATGGTCTTATCTCTAGAGCCAGAGAGAAGGAACGGACCAGACTTCCCATTCTTCTTACTCTCCGAGCTGGTAGCCTCCAGGATGGTAGGGTG
c3043_g1_i1	337	CP006704.1	Comamonas testosteroni TK102, complete genome	97.6	334	8	0	1	334	546216	545883	4e-160	573	CTCACGACGTTCTAAACCCAGCTCGCGTACCACTTTAAATGGCGAACAGCCATACCCTTGGGACCGACTACAGCCCCAGGATGAGATGAGCCGACATCGAGGTGCCAAACACCGCCGTCGATATGAACTCTTGGGCGGTATCAGCCTGTTATCCCCAGAGTACCTTTTATCCGTTGAGCGATGGCCCTTCCATACAGAACCACCGGATCACTATGTCCTGCTTTCGCACCTGCTCGACTTGTCGGTCTCGCAGTTAAGCACGCTTATGCCATTGCACTATCATCACGATGTCCGACCGTAATTAGCGTACCTTCGAACTCCTCCGTTACACTTTAGG
c3043_g1_i1	337	CP006704.1	Comamonas testosteroni TK102, complete genome	97.6	334	8	0	1	334	551943	551610	4e-160	573	CTCACGACGTTCTAAACCCAGCTCGCGTACCACTTTAAATGGCGAACAGCCATACCCTTGGGACCGACTACAGCCCCAGGATGAGATGAGCCGACATCGAGGTGCCAAACACCGCCGTCGATATGAACTCTTGGGCGGTATCAGCCTGTTATCCCCAGAGTACCTTTTATCCGTTGAGCGATGGCCCTTCCATACAGAACCACCGGATCACTATGTCCTGCTTTCGCACCTGCTCGACTTGTCGGTCTCGCAGTTAAGCACGCTTATGCCATTGCACTATCATCACGATGTCCGACCGTAATTAGCGTACCTTCGAACTCCTCCGTTACACTTTAGG
c3043_g1_i1	337	CP006704.1	Comamonas testosteroni TK102, complete genome	97.6	334	8	0	1	334	557669	557336	4e-160	573	CTCACGACGTTCTAAACCCAGCTCGCGTACCACTTTAAATGGCGAACAGCCATACCCTTGGGACCGACTACAGCCCCAGGATGAGATGAGCCGACATCGAGGTGCCAAACACCGCCGTCGATATGAACTCTTGGGCGGTATCAGCCTGTTATCCCCAGAGTACCTTTTATCCGTTGAGCGATGGCCCTTCCATACAGAACCACCGGATCACTATGTCCTGCTTTCGCACCTGCTCGACTTGTCGGTCTCGCAGTTAAGCACGCTTATGCCATTGCACTATCATCACGATGTCCGACCGTAATTAGCGTACCTTCGAACTCCTCCGTTACACTTTAGG
c3043_g1_i1	337	CP006704.1	Comamonas testosteroni TK102, complete genome	97.6	334	8	0	1	334	563396	563063	4e-160	573	CTCACGACGTTCTAAACCCAGCTCGCGTACCACTTTAAATGGCGAACAGCCATACCCTTGGGACCGACTACAGCCCCAGGATGAGATGAGCCGACATCGAGGTGCCAAACACCGCCGTCGATATGAACTCTTGGGCGGTATCAGCCTGTTATCCCCAGAGTACCTTTTATCCGTTGAGCGATGGCCCTTCCATACAGAACCACCGGATCACTATGTCCTGCTTTCGCACCTGCTCGACTTGTCGGTCTCGCAGTTAAGCACGCTTATGCCATTGCACTATCATCACGATGTCCGACCGTAATTAGCGTACCTTCGAACTCCTCCGTTACACTTTAGG
c3043_g1_i1	337	CP006704.1	Comamonas testosteroni TK102, complete genome	97.6	334	8	0	1	334	1462704	1462371	4e-160	573	CTCACGACGTTCTAAACCCAGCTCGCGTACCACTTTAAATGGCGAACAGCCATACCCTTGGGACCGACTACAGCCCCAGGATGAGATGAGCCGACATCGAGGTGCCAAACACCGCCGTCGATATGAACTCTTGGGCGGTATCAGCCTGTTATCCCCAGAGTACCTTTTATCCGTTGAGCGATGGCCCTTCCATACAGAACCACCGGATCACTATGTCCTGCTTTCGCACCTGCTCGACTTGTCGGTCTCGCAGTTAAGCACGCTTATGCCATTGCACTATCATCACGATGTCCGACCGTAATTAGCGTACCTTCGAACTCCTCCGTTACACTTTAGG
c3043_g1_i1	337	CP006704.1	Comamonas testosteroni TK102, complete genome	97.6	334	8	0	1	334	5742828	5743161	4e-160	573	CTCACGACGTTCTAAACCCAGCTCGCGTACCACTTTAAATGGCGAACAGCCATACCCTTGGGACCGACTACAGCCCCAGGATGAGATGAGCCGACATCGAGGTGCCAAACACCGCCGTCGATATGAACTCTTGGGCGGTATCAGCCTGTTATCCCCAGAGTACCTTTTATCCGTTGAGCGATGGCCCTTCCATACAGAACCACCGGATCACTATGTCCTGCTTTCGCACCTGCTCGACTTGTCGGTCTCGCAGTTAAGCACGCTTATGCCATTGCACTATCATCACGATGTCCGACCGTAATTAGCGTACCTTCGAACTCCTCCGTTACACTTTAGG
c3043_g1_i1	337	CP006704.1	Comamonas testosteroni TK102, complete genome	97.6	334	8	0	1	334	5748554	5748887	4e-160	573	CTCACGACGTTCTAAACCCAGCTCGCGTACCACTTTAAATGGCGAACAGCCATACCCTTGGGACCGACTACAGCCCCAGGATGAGATGAGCCGACATCGAGGTGCCAAACACCGCCGTCGATATGAACTCTTGGGCGGTATCAGCCTGTTATCCCCAGAGTACCTTTTATCCGTTGAGCGATGGCCCTTCCATACAGAACCACCGGATCACTATGTCCTGCTTTCGCACCTGCTCGACTTGTCGGTCTCGCAGTTAAGCACGCTTATGCCATTGCACTATCATCACGATGTCCGACCGTAATTAGCGTACCTTCGAACTCCTCCGTTACACTTTAGG
c3043_g1_i1	337	CP006704.1	Comamonas testosteroni TK102, complete genome	97.6	334	8	0	1	334	5754280	5754613	4e-160	573	CTCACGACGTTCTAAACCCAGCTCGCGTACCACTTTAAATGGCGAACAGCCATACCCTTGGGACCGACTACAGCCCCAGGATGAGATGAGCCGACATCGAGGTGCCAAACACCGCCGTCGATATGAACTCTTGGGCGGTATCAGCCTGTTATCCCCAGAGTACCTTTTATCCGTTGAGCGATGGCCCTTCCATACAGAACCACCGGATCACTATGTCCTGCTTTCGCACCTGCTCGACTTGTCGGTCTCGCAGTTAAGCACGCTTATGCCATTGCACTATCATCACGATGTCCGACCGTAATTAGCGTACCTTCGAACTCCTCCGTTACACTTTAGG
c3807_g1_i1	313	BT072281.1	Salmo salar clone ssal-rgf-519-278 26S proteasome non-ATPase regulatory subunit 11 putative mRNA, partial cds	99.68	313	1	0	1	313	704	1016	4e-160	573	CCACCCTAAAGCCATCACCGGTCTCAAATACATGCTGCTCTGCAAGATCATGCTTAGCCTACCAGAAGAGGTGCAGTCCCTGATTAGCGGAAAACTGGCCCTGCGGCATGCGGGCCGACAGACGGATGCACTGAAATGCGTTGCACAAGCCAGCAAGAACAGATCATTAGCCGACTTTGAAAAGGCCCTTACGGAATACAAAGCAGAGTTGAGGGACGACCCCATCATCAGAACCCACCTGGCCACGCTGTATGACAACCTGCTGGAAGGGAACCTTATCCGTGTCATCGAACCCTTCTCCAGAGTACAGATT
c2422_g1_i1	505	XM_008284253.1	PREDICTED: Stegastes partitus aminopeptidase puromycin sensitive (npepps), mRNA	87.5	496	62	0	10	505	1847	1352	7e-160	573	ACTGTTCCTGGGTTGATCTTGACCCACTGGTCAGGGCTGACGTTGTTGATCGTGATGGTGGTCTCTGGGCTGTCCAGCAGCACCTTGAGCTTGGTACAGCCGGGGTCCTCACCTGTACAGATACTGATTGGTACCATCCAGTTAGGGCAGTCCTCACCATTATGTGGTCCACTGGCACAGAATTTCTTCTGAGATATCTTGAGGATGCGGTCATCCCCTTGCTGCTCCTGGTCCACTACGATTATAGGGAAGCCCATCTGCTTAGTCCAAGAGCTCATCACCAGGGCGATGGGTTTCCCGCTAGCCTGTTCCAGACAGTCCCATAGGTCCTCTGTTGCTGCATTTTTATGTTGGAACTTCAACAGATAGGAATGCATTCCTTTCCTAAAATCCTCGTCT…
c365_g1_i1	318	NM_001173569.1	Salmo salar Ethanolamine-phosphate cytidylyltransferase (pcy2), mRNA	99.06	318	3	0	1	318	415	732	1e-159	571	ATCGTAGAGGGTGCTCCCTACGTCACCACACTGGACACCCTGGACAAATACAACAGTGACTTCTGCGTCCACGGAGATGACATCACTCTGACGGTGGACGGTAAGGACACGTATGCGGAGGTGAAGAGAGAGGGCCGGTACCGGGAGTGTAGACGCACCCAGGGGGTCTCCACCACAGACCTGGTGGGCCGCATGCTGCTCATGACTAAAACCCACCACAGTAACATCGACAACTCAGACTACCAACAGCACACGGACAACTTTGGGAAGGGTCCTAAGGGCCACAGTCCATGGACAGGAGTGTCCCAGTTCCTCCAG
c3433_g1_i2	471	NM_001252356.1	Salmo salar Microtubule-associated proteins 1A/1B light chain 3B precursor (mlp3b), mRNA	89.57	470	22	9	1	470	346	788	2e-159	571	TATGAGTGAGCTGATCAAAATCATCAGGAGGCGCCTCCAGCTGAACTCCAACCAGGCCTTCTTCCTGCTGGTGAACGGCCACAGCATGGTCTCCGTGTCGGCAGCCATCGCTGAGGTGTACGATCGCGAGAAGGACGATGATGGCTTCCTCTACATGGTGTACGCCTCGCAGGAGACCTTTGGAACCATAACCCCCCAGTAACAGCCTCCCACCTCCACACCATAGCTCGGACAATGATATCACCTCCTCCCTCCTTGATTCTTCGTTCCTAAATACAGACCGATCCCCCTTGCCTTCCCTCGAACCCTTGCTTAAAACCTTAGCCAAGACAATGGGAACCAGACTGACCTCTTCTCCCATGCCCTTAAGGGCCCCTTATAGATATTAAAAGCCATGTC…
c1803_g1_i2	701	EU185635.1	Ichthyophthirius multifiliis 28S ribosomal RNA gene, partial sequence	100	309	0	0	393	701	2584	2276	3e-159	571	GGTTAGTTTTACCCTACTGATGAAATGATATTGCGACAGTAATTTAACTTAGTACGAGAGGAACCGTTAAATCAGATAATTGGTAAATACGGTTGTCTGAAAAGACAATGCCGTGAAGCTACCATCTGTAAGATTATGACTGAAGGCCTCTAAGTCAGAATCTATGCTGGAAAGCAATGTCCTGGTGATGATAAACGAAAAAAAATAAGCGCAAGCTTAAGTTCGAATTGGTGCGAGTCGGCTGAAGACGAAAGAGTCCAGGCTCATCGCATGAATCGTAATTTCGAATTATCATCAACATAAATCTTTTGTAGACGACTTAGTTCAGGAGAGGGTATTGTAAGTATGAGAGTAGAATTTTCTACGATCTGCTGAGATTCATCCCTTTTCCTAAGATTT…
c1803_g1_i3	378	EU185635.1	Ichthyophthirius multifiliis 28S ribosomal RNA gene, partial sequence	100	308	0	0	1	308	2277	2584	6e-159	569	GGTTAGTTTTACCCTACTGATGAAATGATATTGCGACAGTAATTTAACTTAGTACGAGAGGAACCGTTAAATCAGATAATTGGTAAATACGGTTGTCTGAAAAGACAATGCCGTGAAGCTACCATCTGTAAGATTATGACTGAAGGCCTCTAAGTCAGAATCTATGCTGGAAAGCAATGTCCTGGTGATGATAAACGAAAAAAAATAAGCGCAAGCTTAAGTTCGAATTGGTGCGAGTCGGCTGAAGACGAAAGAGTCCAGGCTCATCGCATGAATCGTAATTTCGAATTATCATCAACATAAATCTTAGGAAAAGGGATGAATCTCAGCAGATCGTAGAAAATTCTACTCTCATACTTACAATACCCTCTCCTGAAC
c862_g1_i1	337	NM_001173787.1	Salmo salar ubiquitin-like 7 (ubl7), mRNA	97.03	337	10	0	1	337	460	124	2e-158	568	GATCTCAGCCCTGGCGTGGCCACAATGATCTGATCTAGAGACTCCTTATTAGTCAGCATCTTAAACACCGAGTCTCTATAGGTGGAGTTGGAGTGGAGGGCTGCCTGCAGCACACGGAACTCCCTGGCTGCAGTCGTCCTGTTCACTGGCTCTGGATTGATTTCTGGTTCAGGCCAGGTCCTTTTGAGGATGTGCAGGGTGGATCCAGGCTGGATCCCACAGGAGTCTAAAGACAGGTCATCCTTCAACTTGCGACCACAGTGTACCAGCTCTATGAGTTCGGGGTCCGGTAGGGAATCCGGGAGCTGTGCCGAAACGAGTTGTTTCAGAGTAGAGA
c3043_g1_i1	337	CP006704.1	Comamonas testosteroni TK102, complete genome	97.31	334	9	0	1	334	1456977	1456644	2e-158	568	CTCACGACGTTCTAAACCCAGCTCGCGTACCACTTTAAATGGCGAACAGCCATACCCTTGGGACCGACTACAGCCCCAGGATGAGATGAGCCGACATCGAGGTGCCAAACACCGCCGTCGATATGAACTCTTGGGCGGTATCAGCCTGTTATCCCCAGAGTACCTTTTATCCGTTGAGCGATGGCCCTTCCATACAGAACCACCGGATCACTATGTCCTGCTTTCGCACCTGCTCGACTTGTCGGTCTCGCAGTTAAGCACGCTTATGCCATTGCACTATCATCACGATGTCCGACCGTAATTAGCGTACCTTCGAACTCCTCCGTTACACTTTAGG
c3531_g1_i10	359	KC686343.1	Oncorhynchus mykiss clone 450D22 zinc finger CCHC domain-containing protein 3 pseudogene, complete sequence	100	307	0	0	53	359	8063	8369	2e-158	568	TACTGATGATGTGTTGTTGCAATAGTAATCCTGCTCAGTACGAGAGGAACCGCAGGTTCTCCACAAACATGCGGTGCGCATCAGGAGAGGGGCGGCAACTCATTCGGCCGCACCCCGACCCTGTCACGAACGGCTCTACTCACCTGCCAAAAGAGGCAGGCTATCCCGGGCCAACCGAAGCTCCACGGCGCTACGGTATCATTACGTTTAGGGGGGATTCTGACTTAGAGGCGTTCAGTCATAATCCCACAGATGGTAGCTTCGCACCATTGGCTCCTCAGCCAAGCACATACACCAAATGTCTGAACCTGCGGTTCCTCTCGTACTGAGCAGGATTACTATTGCAACAACACATCATC
c870_g1_i1	447	AY461848.1	Thunnus albacares mitochondrial citrate synthase precursor (CS) mRNA, complete cds; nuclear gene for mitochondrial product	89.49	447	47	0	1	447	709	263	1e-157	566	ATCAAGTCCATGGAGTCCTCATAGATGAACTCCCAGTACTTGGCCTTGTTGACGCCCTCAGAGTAGGCCCGGGCAAAGCTGCTCTCGCTGTTCAGAGCTGTGATGGCAGCACTGAACTGGGACATGGGGTGCAGGTTGGTGGGGAAGTTATCTAGCATGGTGACCACGTGGGAGGGGAGTGCTGCCCGCTTAGCCCATTCTTTGGACAACCAGCTCACCTGTTCCTCTGTGGGGACCTGTCCTGTGACCAGCAGCCAAAAGAGGCCCTCAGGCAATGGCTCCTGACCTCCTGGAGCCTTGGGCAACAGCTGCTGACACTCTGGAATGCTGTAGCCACGGAAGCGGATGCCCTCATCAGGATCCAGCACTGAGGTCTCATACACCAGACCCTTCATGCCC…
c3688_g1_i1	316	NM_001141684.1	Salmo salar heat shock protein 70 (hsp70-3), mRNA	98.73	316	4	0	1	316	1117	1432	9e-157	562	CTCCACACGTATCCCTAAGATCCAGAAGCTTCTGCAGGACCTATTCAATGGCCGAGACCTCAACAAGAGCATCAACCCTGATGAGGCTGTGGCTTATGGTGCCGCTGTGCAGGCTGCCATCTTAGCGGGTGACAAGTCAGAGAACGTGCAGGACCTGCTGCTGCTGGACGTCACACCCCTGTCCCTGGGTATTGAGACAGCCGGAGGGGTCATGACCGTGCTCATCAAGAGGAACACCACCATCCCCACCAAGCAGACCCAGACCTTCACAACATACTCAGAAAACCAACCCGGAGTGCTCATCCAGGTGTATGAG
c1828_g1_i2	480	XM_008287566.1	PREDICTED: Stegastes partitus proteasome (prosome, macropain) 26S subunit, non-ATPase, 1 (psmd1), mRNA	88.12	480	45	9	1	480	2815	2348	5e-156	560	CTCCATCAGCTGGAAGTTGGGCTCAGGTTCTTTCTTCTTCTCCTTCTCCTTCTCTTTCTCCTCATCTTTCTTTTCTTTCTCAGCCTCCTGTACCTCTACTTCCATCTTCTCCTCCTCTTTCTCCTTCTTCTCCTTCTCTTTCTCCTTCTTCTTAGCTTTGGCTGTGATGGAAAGAACAGCAGTAGACACCTTCTCCTTCTCTTTCTCCTTGGGTACCTCCAGGGCCGGAGGGTAGGCGAAGGTGGAAGGCTTGCAGTTGGAGCGGTACTGCACCTTGGGCATCTTGAGGTCCTTGTTGAGTCCGATGATGGCGGTGGGGGTGAAGGCCAGGGAGAGGAAGTGGGAGAGGGGGAACCAGAACCAGAACTGGGTGAACACCAGCAGGCCCACCACTGACGG…
c2222_g1_i1	380	BT043817.1	Salmo salar clone HM5_1684 enolase 3-2 mRNA, complete cds	95.68	347	15	0	1	347	365	19	1e-155	558	ACTTAGATTTGTTCTCAGTTCCGTCCAACTCCAGCATGAACTTGTCAATCTTCTCCTGGTCAACAACGCTGAACTTCTGCTCAATCAGCTTGGCGGCGATGTCCTTGTTCACATGATCCACCGCCTTAACGGTACCTTTTCCCAGGTAGCGAGACTTGTCTCCATCTCTCAGCTCCAGAGCCTCATGGACACCGGTAGAGGCACCGCTGGGCACGGCTGCCCTGAAACGGCCTTTAGCGGTGTAGAGGTCCACCTCCACGGTGGGGTTTCCTCTGGAGTCGAGGATCTCTCGGGCATGGATCTTAGTGATAGACATACTGACTGAGGGGGGTTGATGCGGCTGGCTGACTTTCCAGAAGGACAGTCGGACAGCCAGCCAG
c3530_g1_i4	305	AB898746.1	Oncorhynchus mykiss mitochondrial gene for 16S ribosomal RNA, partial sequence, isolate: Steal1	99.67	305	1	0	1	305	528	224	1e-155	558	CGAGGTCGTAAACCCCCTCGTCGATAGGGACTCTGGGAGAGGATTGCGCTGTTATCCCTAGGGTAACTCGGTCCGTTGATCGGCGTTCGCCGGATCATATTTGGTCAGATATTCTGGTGCTTAGAGCTGTAGCTCTCGGCTGTGGGGGCAGTGCCCCCAGTCCACATGGGGGCTTAATTTTCCCCCGCGGTCGCCCCAACCAAAGACATATGGGCTAGGGGTCACTGCGTTCTTACTTGTTAATTCAAGGTTGCTTGACGTGATCTGCCTGGTGTCTAAAGCTCCATAGGGTCTTCTCGTCTTAT
c1559_g1_i1	318	BT058766.1	Salmo salar clone ssal-rgf-501-332 Ubiquitin carboxyl-terminal hydrolase 4 putative mRNA, complete cds	98.41	315	5	0	4	318	632	318	1e-154	555	TACGTGTTGCTCATGTACTTGTTCCACAGTCGAGTCTCCTTCCCCGTTGGGATCTCAAATAGTGACCGCATCTCCTTCTCTATGCTGTCTATAGTGTCAGCTTTGCTGAAATGACGTGTGACCACATTGTCCATGTTGTCATTCTCACACAAGTTGAGCTCCAACAGATAGACCTCCACTTTACAGTGCTTGACAAACATACCGTGTTCAACCACCTTTCTGACGATGGGCCGCTGGCCCTCAAGGCAACCATACCAGCAGACAAGCTTGTTCCACGCCTCAGTGGGCACAAGGACATAGTCCAGCTCATCTATAAGG
c3969_g1_i1	300	CP007627.1	Flavobacterium psychrophilum strain CSF259-93, complete genome	100	300	0	0	1	300	596543	596842	1e-154	555	ACCTTGGATAAATGATGTGTAGGATAGGTTGGAGACTGTGAAGTGGCGTCGCTAGGCGTTGTGGAGTCATTGTTGAAATACAACCCTTTGTTTATCTGAGGCCTAACCCCGCATAAGTGGGGGACATTGCTTGGTGGGTAGTTTGACTGGGGTGGTCGCCTCCAAAAGAGTAACGGAGGCTTCTAAAGGTTCCCTCAGCACGCTTGGTAACCGTGCGTAGAGTGCAATGGCATAAGGGAGCTTGACTGAGAGACATACAGGTCGATCAGGTACGAAAGTAGAGCATAGTGATCCGGTGGT
c3969_g1_i1	300	CP007627.1	Flavobacterium psychrophilum strain CSF259-93, complete genome	100	300	0	0	1	300	1439699	1439998	1e-154	555	ACCTTGGATAAATGATGTGTAGGATAGGTTGGAGACTGTGAAGTGGCGTCGCTAGGCGTTGTGGAGTCATTGTTGAAATACAACCCTTTGTTTATCTGAGGCCTAACCCCGCATAAGTGGGGGACATTGCTTGGTGGGTAGTTTGACTGGGGTGGTCGCCTCCAAAAGAGTAACGGAGGCTTCTAAAGGTTCCCTCAGCACGCTTGGTAACCGTGCGTAGAGTGCAATGGCATAAGGGAGCTTGACTGAGAGACATACAGGTCGATCAGGTACGAAAGTAGAGCATAGTGATCCGGTGGT
c3969_g1_i1	300	CP007627.1	Flavobacterium psychrophilum strain CSF259-93, complete genome	100	300	0	0	1	300	1634740	1634441	1e-154	555	ACCTTGGATAAATGATGTGTAGGATAGGTTGGAGACTGTGAAGTGGCGTCGCTAGGCGTTGTGGAGTCATTGTTGAAATACAACCCTTTGTTTATCTGAGGCCTAACCCCGCATAAGTGGGGGACATTGCTTGGTGGGTAGTTTGACTGGGGTGGTCGCCTCCAAAAGAGTAACGGAGGCTTCTAAAGGTTCCCTCAGCACGCTTGGTAACCGTGCGTAGAGTGCAATGGCATAAGGGAGCTTGACTGAGAGACATACAGGTCGATCAGGTACGAAAGTAGAGCATAGTGATCCGGTGGT
c3969_g1_i1	300	CP007627.1	Flavobacterium psychrophilum strain CSF259-93, complete genome	100	300	0	0	1	300	2057722	2057423	1e-154	555	ACCTTGGATAAATGATGTGTAGGATAGGTTGGAGACTGTGAAGTGGCGTCGCTAGGCGTTGTGGAGTCATTGTTGAAATACAACCCTTTGTTTATCTGAGGCCTAACCCCGCATAAGTGGGGGACATTGCTTGGTGGGTAGTTTGACTGGGGTGGTCGCCTCCAAAAGAGTAACGGAGGCTTCTAAAGGTTCCCTCAGCACGCTTGGTAACCGTGCGTAGAGTGCAATGGCATAAGGGAGCTTGACTGAGAGACATACAGGTCGATCAGGTACGAAAGTAGAGCATAGTGATCCGGTGGT
c3969_g1_i1	300	CP007627.1	Flavobacterium psychrophilum strain CSF259-93, complete genome	100	300	0	0	1	300	2193162	2192863	1e-154	555	ACCTTGGATAAATGATGTGTAGGATAGGTTGGAGACTGTGAAGTGGCGTCGCTAGGCGTTGTGGAGTCATTGTTGAAATACAACCCTTTGTTTATCTGAGGCCTAACCCCGCATAAGTGGGGGACATTGCTTGGTGGGTAGTTTGACTGGGGTGGTCGCCTCCAAAAGAGTAACGGAGGCTTCTAAAGGTTCCCTCAGCACGCTTGGTAACCGTGCGTAGAGTGCAATGGCATAAGGGAGCTTGACTGAGAGACATACAGGTCGATCAGGTACGAAAGTAGAGCATAGTGATCCGGTGGT
c3969_g1_i1	300	CP007627.1	Flavobacterium psychrophilum strain CSF259-93, complete genome	100	300	0	0	1	300	2537203	2536904	1e-154	555	ACCTTGGATAAATGATGTGTAGGATAGGTTGGAGACTGTGAAGTGGCGTCGCTAGGCGTTGTGGAGTCATTGTTGAAATACAACCCTTTGTTTATCTGAGGCCTAACCCCGCATAAGTGGGGGACATTGCTTGGTGGGTAGTTTGACTGGGGTGGTCGCCTCCAAAAGAGTAACGGAGGCTTCTAAAGGTTCCCTCAGCACGCTTGGTAACCGTGCGTAGAGTGCAATGGCATAAGGGAGCTTGACTGAGAGACATACAGGTCGATCAGGTACGAAAGTAGAGCATAGTGATCCGGTGGT
c1427_g1_i1	552	XM_005454140.1	PREDICTED: Oreochromis niloticus cold shock domain containing E1, RNA-binding (csde1), transcript variant X4, mRNA	84.84	554	80	4	1	552	1642	1091	3e-154	555	GTGGAAGAAGATCTCCTTAACCACGTCAGCCCTCTCAATGAACCCAAAGGCCTCCTTGGTGGCACAGACAACCCCCTGGCACCTCATCTGTTTCTTCTTTACCAGGACGATGTTGTGAGCACTGACTGCACCAGTGTGCTTGTTGGTTTCCATGTAGAAGCTGACTTTGTCTCCCGTGTCCAGGTGCATGTTTCCCTCTATGTCATCCGGGGTGTAGGTCAGGTAAAACACCTCCCCGTTTCTCTCGTAACACACACTGCCAGTGGGCACCTGCCCCGGTGCAGATTTGCCATCTAGGTGAGTGGGAATCGCTGAGACAACCTGGCCCGAGATGCGCTCCTCTGGAAGCACCTCTGGTTTGATCTTAAGCAGCTTCACTGCTATGGGCTTGCCAGTGCG…
c2544_g1_i2	305	NM_001173569.1	Salmo salar Ethanolamine-phosphate cytidylyltransferase (pcy2), mRNA	99.34	305	2	0	1	305	719	415	5e-154	553	GACACTCCTGTCCATGGACTGTGACCCTTAGGACCCTTCCCAAAGTTGTCCGTGTGCTGTTGGTAGTCTGAGTTGTCGATGTTACTGTGGTGGGTTTTAGTCATGAGCAGCATGCGGCCCACCAGGTCTGTGGTGGAGACCCCCTGGGTGCGTCTACACTCCCGGTACCGGCCCTCTCTCTTCACCTCCGCATACGTGTCCTTACCGTCCACCGTCAGAGTGATGTCATCTCCGTGGACGCAGAAGTCACTGTTGTATTTGTCCAGTGTGTCCAGTGTGGTGACATAGGGAGCACCCTCTACGAT
c1670_g1_i1	348	NM_001173622.1	Salmo salar cold shock domain containing E1, RNA-binding (csde1), mRNA	95.88	340	14	0	1	340	2079	2418	2e-153	551	AAGCTGACTGTGTCGTACCATGTCAAAGATCTGGAGGGAGCTGCCCAGCCACAGGCAGGAGACAAGGTGGAGTTCTCCATCAATGAGGTAAAGAGGACGGGCCAGCAGAGCGCGGTCACCATTAAGATCCTCAACCGCACAGTCAACACCAAAAGGCTGCTGGGATACATCGCCACGCTGAAAGACAACTTTGGGTTCATTGAGACGGCCAATCACGATCAAGAGATCTTCTTTCACTACAGTGAGCTGTGTGGAGACATGGAGAACCTGGAGCTGGGTGACACTGTGGAATACACCCTGTCCAAGGGCAAAGGAAACAAAGTCAGCGCTGAGAAGGTTATGAAGTGG
c3487_g1_i1	363	EU008541.1	Salmo salar neurogranin, TIP41-like protein (TIP41), MHC class II antigen beta chain (Sasa-DBB), MHC class II antigen alpha chain (Sasa-DBA), leucine rich repeat containing 35-like protein, and alpha-tectorin-like protein genes, complete cds	93.85	374	9	10	3	363	199485	199857	2e-153	551	CTCCGCCTTTGTGCAAGGAGGAGCAGGAGGAGCACTGCCAGAGCCCTGCAAAATGACCTCCAGCAGGCCACAAATGTGCATGTGTCTGCTCAAACGGTCAGAAACAGACTCTATGAAGGCCTGACGTCCACAGGTGGGGGTTGTGCTTACAGCCCAACACCGTGCAGGACGTTTGGCATTTGCCAGAGAACACCAAGAATGGCAAATTCGCCACTGGCGCCCTGTGCTCTTCACAGAAGAAAGCAGGCTCACACTGAGCACATGTGACAGACGTGACAGCCTGGAGACGCCGTGGAGAACGTTCTGCTGCCTGCAACATCCTCCAGCATGACCGGTTTGGCGGTGGGTCAGTCATGGTGTGGG
c670_g1_i1	303	AF267496.2	Salmo trutta alpha actin mRNA, complete cds	99.34	303	2	0	1	303	491	793	6e-153	549	CCTGTACGCCTCTGGCCGTACCACAGGTATTGTGCTGGACGCTGGCGATGGTGTGACCCACAACGTGCCCGTATATGAGGGTTATGCCTTGCCCCATGCCATCATGAGACTGGACTTGGCTGGCAGAGACCTGACTGACTACCTGATGAAGATCCTCACTGAGAGAGGCTACTCTTTCGTCACCACCGCTGAGAGAGAGATTGTGCGTGACATCAAGGAGAAGCTGTGCTACGTGGCTCTGGACTTTGAGAATGAGATGGCCACTGCTGCCTCCTCCTCCTCTCTGGAGAAGTCCTATGAGTT
c4034_g1_i1	309	BT072290.1	Salmo salar clone ssal-rgf-519-358 Ubiquitin carboxyl-terminal hydrolase 4 putative mRNA, partial cds	98.71	309	4	0	1	309	1278	1586	7e-153	549	ACTAAATACACATTCCACAGTAGCGATCGACTGGGACTCGGACTCAAAGAAACTGTGTTATGACGATCAGGAAGCAGAGGCATATGAGAAGCATGAGAGCATGCTCCAGGCCCCGAAGAAGAAGGCCACGGTGGCTCTGAGGGAATGCATTGAGCTCTTCACTACCATGGAGACACTAGGAGAGCATGACCCATGGTATTGCCCCACCTGCAAGAAGCACCAACAGGCCACAAAGAAGTTTGACTTGTGGTCTTTGCCTCGCATCCTGGTGGTCCACCTGAAGCGTTTTTCCTACAATCGCTGCTGGAG
c719_g1_i2	472	XM_008287566.1	PREDICTED: Stegastes partitus proteasome (prosome, macropain) 26S subunit, non-ATPase, 1 (psmd1), mRNA	89.04	447	43	5	1	447	2348	2788	1e-152	549	ATCCTGGCCCAGGGCATCCTGGATGCAGGTGGTCGTAACGTCACCATCTCCCTGCAGTCGAGGACGGGCCACACCCACATGCCGTCAGTGGTGGGCCTGCTGGTGTTCACCCAGTTCTGGTTCTGGTTCCCCCTCTCCCACTTCCTCTCCCTGGCCTTCACCCCCACCGCCATCATCGGACTCAACAAGGACCTCAAGATGCCCAAGGTGCAGTACCGCTCCAACTGCAAGCCTTCCACCTTCGCCTACCCTCCGGCCCTGGAGGTACCCAAGGAGAAAGAGAAGGAGAAGGTGTCTACTGCTGTTCTTTCCATCACAGCCAAAGCTAAGAAGAAGGAGAAAGAGAAGGAGAAGAAGGAGAAAGAGGAGGAGAAGATGGAAGTAGAGGTACAGGAGGCT…
c2970_g1_i1	323	AJ438158.1	Oncorhynchus mykiss mRNA for beta-actin (B-actin gene)	97.23	325	5	4	1	323	1217	1539	2e-152	547	ACCCAGCCACACCCGACTACCACTTCAGCTCTGCCACCAGACACACCACCCAGAGGGAGAGAGAGAGAGGGGGCCCGCGGAGTGAGCCCAAACCCAGCTTCTCAGTCTCATTGGCATGGTTTCTGTTATTTTGGCGCTTTTTTTGACTCAGGATCTGTGAAAAACAAAAAAAATAAACACAACTGGAACGGTGAAACAGCGGATTAAAGATTTTTAAGAGTTAAAAAAATAAAATAATGTAAAAGGACCCCTGAGATTCTATCATGCAGCTGAGGACTTTAAAAACAACAACATGTACATTCTCTTTCTTTTCGAGTCATTCC
c2428_g1_i2	339	NM_001139729.1	Salmo salar phosphoglycerate mutase 2-1 (muscle) (LOC100194644), mRNA	96.92	325	10	0	15	339	749	425	9e-152	545	GTCTGGTTGGTGGTTGGCAGCGTCTGACATGCCCTCTAAGTGCTTGACAATTCCGCGGAGGCTGTTGCCGTGGGCAGCGATGATGACATTCTTGCCAGCCTTGATCTCAGGTACGATGACATCGTTCCAGTAGGGCAGGGCACGGGCAATAGTGTCTTTCAGGGACTCACATGTGGGCAGCTCACCGGGCTTCAGGCCCTTGTAGCGCCTTGATTCACTGATGATCTTGTGGAAGGCGTGGTCGTGTTCCATGGGGGGAGGGGGGATGTCGAAGGAACGACGCCAGATCTTGACCTGCTCCTCTCCGTGCTTCTCGGCTGTCTCTGCCTTGTTGAGACC
c453_g1_i1	356	BT059601.1	Salmo salar clone ssal-rgf-541-031 Pyruvate dehydrogenase kinase isozyme 2, mitochondrial precursor putative mRNA, complete cds	96.11	334	13	0	3	336	1309	976	1e-151	545	GAGGTTCCTTACTGGGAACACACCAGTCATCTGCCTCCAGGTTAACTTTGTAGTGTTTCAGAGCTGTCTTGTTGAACACAGGAAGCCTCTCCACTGAATCTGTGGACAATGCCTTCATGTGAATGACAGCGTCAGTGCCATGACCCTCCATCGAGTATAACTGCAGGTCTCCCTGGAAGTAACGCGCGTAGAGGCGCGAAATGGGAAGCCCATAGCCAAAACCAGCCAGTGGGGCCCGGTGATTGTCACCGAAGTCGGGTCTGGGAGCTGTGGAGTACATGTAGCTGAAGAGTGTCTCAATCTTTCTTAAGGGGACACCACCACCCCTATCCATCAAGGTGATGGATAGGGGTGGT
c3445_g1_i3	324	NM_001139650.1	Salmo salar phosphorylase, glycogen (muscle) A (pygma), mRNA	96.91	324	10	0	1	324	1301	1624	3e-151	544	GTACGTTGCCTCTAAGTTCCCTGGCGACAACGACCGTCTGCGCCGCATGTCCCTGATTGAGGAGGGCGGATGCAAGAAAGTCAACATGGCTCATCTGTGTATCGTTGGATCCCATGCTGTCAACGGCGTAGCCCGCATCCACTCAGAGATCCTCATCGCCACTCTGTTCAAGGACTTTTATGAGTTGGACCCACACAAGTTCCAGAACAAGACCAATGGCATCACCCCCCGTCGCTGGCTGGTTATGTGCAACCCTGGCTTGGCTGAGGTCATCGCAGAGAGAATTGGAGAGGAGTTTGTCCGTGACCTCGACCAGCTGAAGAA
c3632_g1_i1	315	NM_001140156.1	Salmo salar NMDA receptor-regulated protein 1 (narg1), mRNA	97.78	315	7	0	1	315	620	306	3e-151	544	TGGTAGGCCACGGCGTAGCCGATCCATGAGGCCCTCTGCGCGGGACGCAGCTGCAGGAGCTGATAGCGGGTCTCCCTGTAGCCCTCCAGGTCTCTCATCTGGATTTGGAGAAGAGAAAGGTCCCTGAGGATCTGCAGGTTGTCCTTGTCCCACTTCAGAGCATTGCGGTAGCATTTGATGGCCTCGTCGTACTTCTTATCCGACCGCTGCAGCAGACCGTACACATGCCAGCAGACATGGCTCTTGAGGTCGTTGCGCAGGCCTCGTCTCACCAGCTCGTACGCATCCTCCTTTTTCCCCAGACAGTTCAGGGTC
c3975_g1_i1	307	BT058993.1	Salmo salar clone ssal-rgf-518-174 Eukaryotic translation initiation factor 3 subunit C putative mRNA, complete cds	98.37	307	5	0	1	307	2447	2753	4e-150	540	AGAGATGCTCGTCCGGAAGATCCAGGAGGAGTCTCTGAGGACGTACCTGTTCACCTACAGCAGCGTTTATGACTCCATCAGTATGGAGACACTGAATGAAATGTTTGAGCTGGAGCTGCCCACAGTGCACAGCATCATCAGCAAGATGATCATCAATGAGGAGCTCATGGCGTCCCTGGACCAGCCCACCCAGACTGTGGTGATGCATCGCACAGAGCCCACCTCCCTGCAAAACATGGCCCTGCAGCTGGCTGAGAAGCTGGGCGGCCTGGTCGAGAACAATGAGCGCATCTTTGACCTCAAGCAG
c3137_g1_i2	1156	XM_008287680.1	PREDICTED: Stegastes partitus myomesin-1-like (LOC103361565), transcript variant X3, mRNA	78.53	829	172	6	259	1084	713	1538	2e-149	540	GCCATGGACCCTGACACCAACGATGTCATTGGATACATAGTTCCTGTCTTCAGGACCAGCCATGAGTTTGCCCGGGGCCTAGTTGAGGTCCAGGAAGAAGTGAAGGAGGAGGGAGTGGGGCATGTTGCCATGAGGAACCTGTTCTCCCTGGAGACCAGCTCCATGGAGACGATTACCGTGGAGAAGAAGAGCAGGAAGAGGCACATTAGAGAGTCAGCTGACCGCCTGGAGCTCAGCAAGAAGGTTGAGGAGAGAGCAGAGTTCCGTAAGAAACAGAACAGTGACAACCTGACCCATCCTCCTGAGTTCATAGTTCGTCCCCGAGGACAGACTGTCTGGGAGGGCAAGACTGTCAAGCTGCACTGCACCGTGTCTGGATGGCCTAAACCACGTATTGCA…
c3343_g1_i4	700	BT072285.1	Salmo salar clone ssal-rgf-519-307 unknown large open reading frame mRNA, novel cds	84.39	583	54	26	1	570	1663	1105	3e-149	538	ATGTGGTGGGTAGTACTAACGAGGGACTCCCTTGGACGGTCAGCTTTGCTTTAAGGGGCGAGCCTGTGAAAAGAAGAACTCGGAAAATGTCCCCCCCCCAATCCACAAAGGCACTACAGTTGGACCAATAACACCAGACTAAATAGAAATTCAGGGATAATCCCTTAGTTACCAATATAAAAGGCAAATGTAAATTTGATATCAATATTTAGCTAGGGGGAATAGTTACTCCGCATGTGATCAGATCATGCATTTAAACTCACTGCTCACTTTAACCAGCAGATGTAGCTGCTCAGCACCAAAGGGGCGTTGCGGTACGGACGTACAGAAGACCTCCCACTCAACACACTCCCATGTAGACCGCATCTTGGGGGGGTAGACCTATTGAACTCAATGACA…
c3343_g1_i5	703	BT072285.1	Salmo salar clone ssal-rgf-519-307 unknown large open reading frame mRNA, novel cds	84.39	583	54	26	1	570	1663	1105	3e-149	538	ATGTGGTGGGTAGTACTAACGAGGGACTCCCTTGGACGGTCAGCTTTGCTTTAAGGGGCGAGCCTGTGAAAAGAAGAACTCGGAAAATGTCCCCCCCCCAATCCACAAAGGCACTACAGTTGGACCAATAACACCAGACTAAATAGAAATTCAGGGATAATCCCTTAGTTACCAATATAAAAGGCAAATGTAAATTTGATATCAATATTTAGCTAGGGGGAATAGTTACTCCGCATGTGATCAGATCATGCATTTAAACTCACTGCTCACTTTAACCAGCAGATGTAGCTGCTCAGCACCAAAGGGGCGTTGCGGTACGGACGTACAGAAGACCTCCCACTCAACACACTCCCATGTAGACCGCATCTTGGGGGGGTAGACCTATTGAACTCAATGACA…
c3506_g3_i1	305	BT043948.1	Salmo salar clone HM4_2863 actinin alpha 3 (actn3) mRNA, partial cds	98.36	305	5	0	1	305	1227	923	5e-149	536	GCAGCTCCCTGCGCAGTTCTTCCACTGTGATGTATGTCTTGTCAGAGGCCAGGATCTTGAATGAGGCCATGACCTGATCGGCGGTGTCTGTCTCGGCAGTCTCACGGGTCATGAAGTCGATGAAGGCCTGGAAGGTCACCACACCTGTGTTGTTGGAATCCACCAGCGTCATGATGCGGGCAAACTCCACCTCACCCAGATCGTATCCCATGGAGATGAGACAGGCGCGGAAGTCATCTGGGTCCATCATACCATTTCTCTTCCTGTCAAAGTGGTTGAATGAGGCTCTGAACTCGTTGAGCTGC
c3948_g1_i1	364	EU186789.1	Oncorhynchus mykiss isolate HatCreek01 NADH dehydrogenase subunit 1 (ND1) and NADH dehydrogenase subunit 2 (ND2) genes, complete cds; and cytochrome oxidase subunit I (COX1) gene, partial cds; mitochondrial	97.75	311	7	0	54	364	2563	2873	6e-149	536	ATATACAGGGAGAGACTGAGGAGTGTGAGAGAGGGTGCGAATTGTAGAATTAGTACTATTCGCACCCTCTCTCACACTCCTCAGTCTCTCCCTGTATATCGTCATGACATCTTCAGCTTTCCTCACATTAAAAACCAACAACTCTTTAACCATCAACACTCTCGCAACTTCATGAACTAAATCCCCGACCCTTGCCGCATTAACCGCTCTTGTATTATTGTCCCTCGGAGGTCTCCCCCCTCTCTCGGGCTTTATACCAAAGTGACTTATTTTGCAAGAACTAACAAAACAGGAACTCCCGCTATCTGCCACACTAGCTGCTATAACAGCCCTCCTAAGCCTTTACTTTTATCTACGACTCTGC
c3339_g2_i1	334	NM_001139650.1	Salmo salar phosphorylase, glycogen (muscle) A (pygma), mRNA	95.51	334	15	0	1	334	1246	913	2e-148	534	TGATGGAACAGGTCAATGGGCCAGCGCTCCAGGGCCTCAGGCAGCACAGTGTGGTTTGTGTAGGCACATGTACGGACACACACGTCCCAGGCCTTGTCCCAACCCAGCTTCTCCTCATCAACCAGGACCCTCATCAGCTCAGGAATAGCCATGGCAGGGTGAGTGTCATTCAGCTGGATGGCAACTTTGTTTGGTAGCTCGGCAAAGTCTGTGCGGACGACCTCTCTGGAGCCAAACTTAGAGGCCTTGAAACGACGGACGACGTCCTGCAGAGTGGCGGCCACCACAAAGTACTCCTGCTTCAGACGCAGCTCCTTGCCCTCAAAGAAATTAT
c3407_g1_i2	1296	XM_007236878.1	PREDICTED: Astyanax mexicanus ubiquitin carboxyl-terminal hydrolase 2-like (LOC103025848), transcript variant X8, mRNA	83.62	580	86	7	680	1256	2229	1656	2e-148	536	CCGCTTCACCTCCTCCTATGAGAGGAGCGACAGCAGCAGCAATGGACGATCCAGCTCCCCCACCAGGGACTCCCTGAACTCCAAGAGCACCCAGGGCCTGGTGGGCCTACGGAACCTGGGAAATACCTGCTTCATGAACTCCATCCTGCAGTGTCTCAGCAACACGCACAACCTCCGGGACTACTGCCTCCACAACTCCCACCGACGCGACCTTAACAAAAACAGCCGCACCAACACTGGGGCGCTCATGGAGGAATTTGCCAAGCTCCTCCAGACCATGTGGACGTCCTCGAGCAGCGAGGCGGTAGGCCCCTCAGAGTTCAAAACTCAGATCCAGAGATACGCCCCCCGATTTGTGGGATACAACCAACAGGACGCCCAGGAGTTCCTGCGCTTCCT…
c1040_g1_i1	294	NM_001141814.1	Salmo salar Ubiquitin carboxyl-terminal hydrolase 5 (ubp5), mRNA	99.32	294	2	0	1	294	2109	2402	6e-148	532	CACTGGAGGCCTGCAGGAAGGCTGTGTACTATACTGGGAATACTGGAATCGACGCAGCCATGAACTGGGTCATGGGCCACATGGACGACCCAGATTTCTCCGCTCCCATGGTGTTGCCAGGCACCAGCTCGGCTCCCGGAACCACGCCCACAGAGAGCGTTTCTGAGGAGCACCTAGCAACCATCGTCTCCATGGGCTTCAGCCGAGACCAGGCCACGCGAGCACTGAGGGCCACGAGTAACGTCCTAGAGCGCGCCGTGGACTGGATCTTCTCCCACCTGGATGATCTAGAGT
c3487_g1_i1	363	EU008541.1	Salmo salar neurogranin, TIP41-like protein (TIP41), MHC class II antigen beta chain (Sasa-DBB), MHC class II antigen alpha chain (Sasa-DBA), leucine rich repeat containing 35-like protein, and alpha-tectorin-like protein genes, complete cds	93.03	373	11	10	3	363	78073	77704	3e-147	531	CTCCGCCTTTGTGCAAGGAGGAGCAGGAGGAGCACTGCCAGAGCCCTGCAAAATGACCTCCAGCAGGCCACAAATGTGCATGTGTCTGCTCAAACGGTCAGAAACAGACTCTATGAAGGCCTGACGTCCACAGGTGGGGGTTGTGCTTACAGCCCAACACCGTGCAGGACGTTTGGCATTTGCCAGAGAACACCAAGAATGGCAAATTCGCCACTGGCGCCCTGTGCTCTTCACAGAAGAAAGCAGGCTCACACTGAGCACATGTGACAGACGTGACAGCCTGGAGACGCCGTGGAGAACGTTCTGCTGCCTGCAACATCCTCCAGCATGACCGGTTTGGCGGTGGGTCAGTCATGGTGTGGG
c2792_g1_i3	596	XM_005459888.1	PREDICTED: Oreochromis niloticus 26S proteasome non-ATPase regulatory subunit 1-like (LOC100708662), mRNA	84.12	548	87	0	1	548	1045	1592	5e-147	531	GCCCATCCCAGACAAAGACAGTGACGCTATGGAGACGGACGACAAGGCCAGCAGCTCCCCTGCAGGAAAAGCTGCAGACAGTAAGGACGAGCCTAAGGACCAGAACGCGAAGATGATCAAAATTCTCAGTGGAGAAATGGCTATTGAATTTCATCTGCAGTTCCTCATCCGGAACAACAACACAGACTTAATGATTCTCAAGAACACAAAGGATGCAGTCCGAAATTCAGTGTGTCACACAGCCACGGTCATAGCCAACTCCTTCATGCATACGGGGACCACAAGTGACCAGTTCCTCAGAGAGAACTTGGAGTGGCTTGCAAGAGCCACCAACTGGGCCAAGTTCACAGCCACAGCCAGTCTTGGCGTCATTCACAAGGGTCACGAGAAAGAGGCACT…
c2385_g2_i1	343	NM_001165317.1	Salmo salar proteasome (prosome, macropain) 26S subunit, non-ATPase, 2 (psmd2), mRNA	94.46	343	19	0	1	343	1520	1178	1e-146	529	GCAGCAGAGAGAGGACGTCCTCACGGTTCGAGCCAGCATATGCCAGGCCCAGGCCGAAGATGGCTCCTATCCGCATGACGTTGCTGTTGTGGAGGACGTAGTCTGACAGCAGGGCCAGGGCCGGGTCACACTCATTCCTCACCCCAGAGTTTACTATGCCACAAGCCAGGAGGGCGCCCGACTTAATGTAGTCTTCTGAGGAGTAGAGGTACTTGTCTATCTGTGTCAGACCACCATCCACATCCCACAGCAGGATCATCCCCAGAGAGGCTGCAGCACTCAGCATACCATGGTCTTTGTTCTTGTACAGCCATTTGTTGCCGTCGTCTGTGAGCAGCTTGTC
c1828_g1_i1	528	XM_008287566.1	PREDICTED: Stegastes partitus proteasome (prosome, macropain) 26S subunit, non-ATPase, 1 (psmd1), mRNA	87.96	457	43	9	1	457	2815	2371	2e-146	529	CTCCATCAGCTGGAAGTTGGGCTCAGGTTCTTTCTTCTTCTCCTTCTCCTTCTCTTTCTCCTCATCTTTCTTTTCTTTCTCAGCCTCCTGTACCTCTACTTCCATCTTCTCCTCCTCTTTCTCCTTCTTCTCCTTCTCTTTCTCCTTCTTCTTAGCTTTGGCTGTGATGGAAAGAACAGCAGTAGACACCTTCTCCTTCTCTTTCTCCTTGGGTACCTCCAGGGCCGGAGGGTAGGCGAAGGTGGAAGGCTTGCAGTTGGAGCGGTACTGCACCTTGGGCATCTTGAGGTCCTTGTTGAGTCCGATGATGGCGGTGGGGGTGAAGGCCAGGGAGAGGAAGTGGGAGAGGGGGAACCAGAACCAGAACTGGGTGAACACCAGCAGGCCCACCACTGACGG…
c3535_g3_i3	768	AB076182.1	Oncorhynchus keta mRNA for myosin heavy chain, complete cds	91.03	390	35	0	379	768	2090	1701	8e-146	527	CAAGCTGTACGCCCAGCATCTTGGCAAAACAAAGGCGTTTGAGAAGCCCAAGCCTGCCAAAGGCAAGGCAGAGGCCCACTTCTCCCTGGTGCACTACGCCGGAACTGTGGACTACAACATCACTGGATGGCTGGAGAAGAACAAGGACCCCCTGAACGACTCAGTTTGTCAACTGTACGGGAAGTCTGGAGTCAAAATTCTGGCTGCCCTGTATCCCCCTCCCCCTCCTGAGGATAAAGCCAAGAAAGGAGGCAAGAAGAAGGGTGGTTCCATGCAGACTGTGTCCTCCCAGTTCAGGGAGAACTTACATAAGCTGATGACCAACTTGAGGAGCACTCATCCTCACTTTGTGCGCTGCCTGATCCCCAACGAGTCAAAGACTCGTTGGGGATCAGGCAG…
c1116_g1_i1	296	NM_001141629.1	Salmo salar Serine incorporator 1 (serc1), mRNA	98.65	296	4	0	1	296	907	1202	1e-145	525	CTTCCATTGTGACTCTGTACACCATGTATCTCACCTGGTCTGCCATGACCAATGAGCCTGACAGGAAATGCAACCCAAGCTTGCTGGGTATCATTGGCCTCAACAACACCACCCCAGCTGGTAAGGACCACCCTGTTGTTCAGTGGTGGGATGCCCAGGGTATTGTGGGGCTGGTCCTGTTCCTGATGTGTGTTCTGTACTCAAGCATCCGCAACTCCTCCAACACCCAGGTGAACAAACTGACTCTGACCAGTGACGAGTCTTCTCTGATTGAGGATGGCCACCACCCTGAGAAC
c3433_g1_i4	935	NM_001252356.1	Salmo salar Microtubule-associated proteins 1A/1B light chain 3B precursor (mlp3b), mRNA	89.01	446	22	9	489	934	370	788	1e-145	527	GTTGAGTAATGGATGTACAGGGAGAGGTTTTGAGTAAAGGGTAGTGGGCAGTACGAGTATGAGAAGGTGCAGGACATGGCTTTTAATATCTATAAGGGGCCCTTAAGGGCATGGGAGAAGAGGTCAGTCTGGTTCCCATTGTCTTGGCTAAGGTTTTAAGCAAGGGTTCGAGGGAAGGCAAGGGGGATCGGTCTGTATTTAGGAACGAAGAATCAAGGAGGGAGGAGGTGATATCATTGTCCGAGCTATGGTGTGGAGGTGGGAGGCTGTTACTGGGGGGTTATGGTTCCAAAGGTCTCCTGCGAGGCGTACACCATGTAGAGGAAGCCATCATCGTCCTTCTCGCGATCGTACACCTCAGCGATGGCTGCCGACACGGAGACCATGCTGTGGCCGTTC…
c3885_g1_i1	443	XM_007555509.1	PREDICTED: Poecilia formosa karyopherin alpha 3 (importin alpha 4) (kpna3), mRNA	88.33	437	51	0	4	440	1752	1316	2e-145	525	GGATCCTCGTCAATATCATCGCCTGAGAAGTACTGGTCGATGATCTCGAAGGCTAATTTGTAGATGTCCTCATTCTCATGTTGCTGCAGATTTTCTATCTTCTCCAGACCTCCAGACTCCTCTATGATCTCAGCGATGGTGCTGGCCTCGTCCCCGGCCATGATAAGGACGTTCTTGAGGCCGTCTAGGACCACCTGAACCACTTGGGAGTCCTTCACTGACAGCAGGCTGCAGAACGGAGGGATCACATTCTGCTGCACCAGGTACTCCACCTGGTCTTTCCTGCCGCTGATGGTGAGGTTGCTGATGGCCCATGCTGCCTCCTTCTGAGTGCCAAAGTCCCCCTTGGCCAGTTGGTGGATGATCAAGGGGACGAGTCCTGCGTCGATCACTGCCTGA…
c3232_g1_i3	678	BT059601.1	Salmo salar clone ssal-rgf-541-031 Pyruvate dehydrogenase kinase isozyme 2, mitochondrial precursor putative mRNA, complete cds	96.25	320	12	0	1	320	585	266	3e-145	525	ATCGGTCCAGGAAGTACTGGATGTTCTGGCTAGTGACCGGGTCCTGGCCAAAGGTGTCTTTGTACTCAATGACGCCCTGCGCCATAGTGGGCACCACATCATTGTGCCTGTTCCTAATGGTCTCCAGGGACTCAACAAATGATTGCAAGACACTGTGGTCGTCTGGGCTCTTGTCAAGGAAGTCCAAGATCTCCATAAGGCTTTGGATGTACCAGCGTTGCACCAGCTGCACGGATGGTGTGGTCAACAACCGGTCCGGTAAGAGGTTGAGCTCTTTCATGATGTTGGACAACCGGACGGGGAGTTCTTGTCTGAGGAAGACATCCTTTGCCTTCCTCAGACAAGAACTCCCCGTCCGGTTGTCCAACATCATGAAAGAGCTCAACCTCTTACCGGACC…
c3535_g3_i3	768	AB076182.1	Oncorhynchus keta mRNA for myosin heavy chain, complete cds	91.38	383	33	0	1	383	1716	2098	3e-145	525	CAAGCTGTACGCCCAGCATCTTGGCAAAACAAAGGCGTTTGAGAAGCCCAAGCCTGCCAAAGGCAAGGCAGAGGCCCACTTCTCCCTGGTGCACTACGCCGGAACTGTGGACTACAACATCACTGGATGGCTGGAGAAGAACAAGGACCCCCTGAACGACTCAGTTTGTCAACTGTACGGGAAGTCTGGAGTCAAAATTCTGGCTGCCCTGTATCCCCCTCCCCCTCCTGAGGATAAAGCCAAGAAAGGAGGCAAGAAGAAGGGTGGTTCCATGCAGACTGTGTCCTCCCAGTTCAGGGAGAACTTACATAAGCTGATGACCAACTTGAGGAGCACTCATCCTCACTTTGTGCGCTGCCTGATCCCCAACGAGTCAAAGACTCGTTGGGGATCAGGCAG…
c3324_g1_i1	321	XM_005813384.1	PREDICTED: Xiphophorus maculatus eukaryotic translation initiation factor 4 gamma 2-like (LOC102221686), partial mRNA	95.95	321	13	0	1	321	474	154	1e-144	521	CTGCCAAACGCAGACATAGCTGCGCATAGAGTGAGCTATACTTCGGCTCTTCTAGGGCTTTGTCTACAATCAGCAAGATGATTGCTTTAAGGACGAGTTTTGTATCTACGCCCACATTCAGGAGCTCAAGGCATAGCTTGTCAAACTTCTCAGGCGTGAGCTTGTTGAGTATGCCCCTCACTTTCCTGAAGATTGCATCGTGTCGCTCTTTTTCATTGCTGGAGTTGGCATCTCGTCTAGTGCTTCGTGAAGGAACCCATTTCGGAGCGCTGTGCCCGGGGGTTTTCCCCAGGAACTCGCTGTTGCCGACAGTCTTGGGAT
c1670_g1_i2	548	NM_001173622.1	Salmo salar cold shock domain containing E1, RNA-binding (csde1), mRNA	95.68	324	14	0	217	540	2095	2418	3e-144	521	GTGTCACCCAGCTCCAGGTTCTCCATGTCTCCACACAGCTCACTGTAGTGAAAGAAGATCTCTTGATCGTGATTGGCCGTCTCAATGAACCCAAAGTTGTCTTTCAGCGTGGCGATGTATCCCAGCAGCCTTTTGGTGTTGACTGTGCGGTTGAGGATCTTAATGGTGACCGCGCTCTGCTGGCCCGTCCTCTTTACCTCATTGATGGAGAACTCCACCATGTCAAAGATCTGGAGGGAGCTGCCCAGCCACAGGCAGGAGACAAGGTGGAGTTCTCCATCAATGAGGTAAAGAGGACGGGCCAGCAGAGCGCGGTCACCATTAAGATCCTCAACCGCACAGTCAACACCAAAAGGCTGCTGGGATACATCGCCACGCTGAAAGACAACTTTGGGTTCA…
c3407_g1_i3	651	XM_007236879.1	PREDICTED: Astyanax mexicanus ubiquitin carboxyl-terminal hydrolase 2-like (LOC103025848), transcript variant X9, mRNA	83.13	581	89	7	50	627	1649	2223	3e-144	521	CCGCTTCACCTCCTCCTATGAGAGGAGCGACAGCAGCAGCAATGGACGATCCAGCTCCCCCACCAGGGACTCCCTGAACTCCAAGAGCACCCAGGGCCTGGTGGGCCTACGGAACCTGGGAAATACCTGCTTCATGAACTCCATCCTGCAGTGTCTCAGCAACACGCACAACCTCCGGGACTACTGCCTCCACAACTCCCACCGACGCGACCTTAACAAAAACAGCCGCACCAACACTGGGGCGCTCATGGAGGAATTTGCCAAGCTCCTCCAGACCATGTGGACGTCCTCGAGCAGCGAGGCGGTAGGCCCCTCAGAGTTCAAAACTCAGATCCAGAGATACGCCCCCCGATTTGTGGGATACAACCAACAGGACGCCCAGGAGTTCCTGCGCTTCCT…
c3336_g1_i1	809	XM_008282243.1	PREDICTED: Stegastes partitus myomegalin-like (LOC103357619), transcript variant X5, mRNA	78.46	817	162	12	1	809	2172	1362	4e-144	521	CTTCTCTCTCTCCTCACTCTGCTGCTGGAGCCACTGCAGGTTCCTGTGGGCTTCTGCTGTCTGCTCCACGTCCAGCTCCTTACCCCGCACCAACGCATCCAGACTCGTGATGGTCTCCTCGTTGTTGGACAGTATACAGCGCAGTCTCTCCAGGTCTCGCTCCTTCTCTCGAAGGGCCAGCTGTAGTTTCCTCACCTGCTCCTCCCTCTCTTCCAGACCACTGAACTTCTCATCTATAGACCGCTCCAGTGCTCTGTCCCTGTCCTTGATGCGTTCTCTCAGTTTGTCCATCAGAATATCTCTGGGTCTGGAGCTGTCTACAGATTCCAGGAGCTCCGAGTACTCCTGTAGCTGGCTCTCCTTGTCCTGTAGGGAGAGTTTGAGCTGTGTGATGGTCTT…
c3203_g1_i1	1120	BT044049.1	Salmo salar clone HM4_0669 ubiquitin protein ligase E3A (ube3a) mRNA, partial cds	95.95	321	13	0	800	1120	1	321	6e-144	521	CCCAAGATGATGCCTATCAGGGTAAACTGGGCCTCGTTCTCCAGAGAGGACGGGTTGTACCAGAACAGCTTGGTGGAATCATCATATGTAAACATGCCAATATCAGGATTGAACATCTCCTCGAGGACAAGCTGGAAAAACTCTTTAGACACTCCTCCCTCGTCGACGCCCTGCTCTCCTTCAAACTCTACAAACAGCTGCTTTCTCAGGTCCGCTGGGTTCTCCATGGCGATCATCTCCAACCTGACGAGGGCGTCGTCGATGATGTGGTCTCGGCGTACTTTGAGCCTGAGGTATGGGTTGAGCTGCTGTCCTTGTACCAGGCTGTAGAGCGCTGTGATCCTCCTCTCGCTGTACATGCTGATGCGGTTGTCGTAGTACAGTCCCAGGCTCTTGGTG…
c4082_g1_i1	521	XM_003973892.1	PREDICTED: Takifugu rubripes E3 ubiquitin-protein ligase HERC2-like (LOC101064050), mRNA	84.64	521	80	0	1	521	12882	13402	9e-144	520	GGCCTGTGGCTCTGCCCACACACTGGCCTGGTCCACCTCCAAACCTTCCAATGGAGGGAAACTTCCTGGTCAGGTGCCCATGGAATACAACCACCTCCAGGAGATTCCCATCATGTCTCTGAGGAACAGACTGCTACTGCTGCACCACATATCGGAGCTCTTCTGTCCCTGTATCCCCATGTTTGATCTGGAGGGCCGGCTGGGGCAGACCGCACACGGACCTGCCCTAGGGTTTAACACACTACGGGGCATACTCATCTCGCAGGGCAAGGAAGCAGCGTTCCGGAAGGTAGTCCAGGCCACCATGGTGAGAGACAGACAGCATGGACCTGTAGTGGAACTCAACAGGATACAGGTCAAGCGGTCTCGTAGTAAAGGAGGTTTGGCAGGTCCAGACGG…
c2682_g1_i1	286	DQ246664.1	Oncorhynchus mykiss SYPG1 (SYPG1), PHF1 (PHF1), and RGL2 (RGL2) genes, complete cds; DNaseII pseudogene, complete sequence; LGN-like, PBX2 (PBX2), NOTCH-like, TAP1 (TAP1), and BRD2 (BRD2) genes, complete cds; and MHCII-alpha and Raftlin-like pseudogenes, complete sequence	99.3	286	1	1	1	286	97271	97555	6e-143	516	TCGTATGATTGTAGTATTGATCTCCTTCCGGGAACCACCCCCCCCCCGGGGTAGACTATACTCTCTGTCGGCTCCCGAACGTAAGGCTCTCGAAGATTATTTGTCTGTAGCTCTTGACGCCGGTACCATAGTCCCCTCCTCCTCTCCCGCCGGAGCGGGGTTTTTTTTTGTCAAGAAGAAGGACGGGTCTCTGCGCCCCTGCATAGATTATCGAGGGCTGAATGACATAACAGTGAAGAATCGCTATCCGCTTCCTCTTATGTCTTCAGCCTTCGAGATCCTGCAG
c1362_g1_i3	304	BT125364.1	Salmo salar clone ssal-eve-531-259 Nuclease-sensitive element-binding protein 1 putative mRNA, complete cds	99.3	285	2	0	20	304	252	536	7e-143	516	CTTGGGCACAGTCAAATGGGGTTTTGGGTACAGTCAAATGGTTCAACGTCAGAAATGGATACGGGTTCATCAACAGGAATGACACAAAGGAAGACGTCTTTGTCCACCAGACTGCCATAAAGAAAAACAACCCAAAGAAATACCTTCGCAGTGTTGGAGATGGCGAAACTGTGGAGTTTGATGTGGTTGAGGGGGAGAAGGGAGCAGAGGCAGCCAATGTGACCGGCCCAGCGGGTGTCCCAGTCCAGGGGAGCAAGTATGCAGCTGACCGGAACCGCTACAGGCGGTACCCCCGCAGGAGGGG
c4529_g1_i1	306	NM_001139690.1	Salmo salar v-akt murine thymoma viral oncogene homolog 2 (akt2), mRNA	97.36	303	8	0	1	303	908	606	7e-143	516	GAGGTACTCCAACGCAGATACGATCTCAGCGCCATAGAAACGGGCCCGGTCTTCCGTGAACACACGATCCCGAGACAGGTGGAAGAAGAGCTCTCCTCCGTTGGCATATTCCATCACAAAACATAATCGGTCATGAGTCTGGAAAGCGTATTTCAGTGTCGTGAGGAAGGGATGCCGGGTGTTCTGTAACACTCTGCTCTCCGTAACCGTGTGCGCTACCTCGTCCTTAGCGATGATGACCTCCTTGCGCAGGATCTTCATGGCGTAATGCATCCCCGTGGCTTTCTCCTTGACCAGGATCACCTT
c3524_g2_i9	484	KC686343.1	Oncorhynchus mykiss clone 450D22 zinc finger CCHC domain-containing protein 3 pseudogene, complete sequence	100	279	0	0	107	385	13401	13123	1e-142	516	GATTGAGCAATAACAGGTCTGTGCAGCCCCGGACATCTAAGGGCATCACAGACCTGTTATTGCTCAATCTCGTGTGGCTGAACGCCACTTGTCCCTCTAAGAAGTTGGACAAGTGGCGTTCAGCCACACGAGATTGAGCAATAACAGGTCTGTGATGCCCTTAGATGTCCGGGGCTGCACGCGCGCCACACTGAGCGGATCAGCGTGTGTCTACCCTTCGCCGAGAGGCGTGGGTAACCCGATGAACCCCACTCGTGATAGGGATTGGGGATTGCAATTATTTCCCATGAACGAGGAATTCCCAGTAAGCGCGGGTCATAAGCTCGCGTTGATTAAGTCCCTGCCCTTTGTACACACCGCCCGTCGCTACTACCGATTGGATGGTGTGTACAAAGGGCA…
c528_g1_i1	317	NM_001139706.1	Salmo salar adenylosuccinate synthase like 2 (adssl2), mRNA	95.9	317	13	0	1	317	848	532	2e-142	514	AGTTTGATGAGGTCACAAAAGGATATGTGCCAAAGTCAATGTCGAGGAGGGCAGCATTGGCCCCTTCCACCAGAATTTTCTTTGGGGGTCCATGAAGAGCCTCATACATGTAGTAGACTCCATCCCGCACCATCGGCCGCAACCTCTCTCCATACTCCTTCAGTTTTTTCAGCTGAGTATCAGTATCAACTGTCAGGGACGAGTACATGGACTGGTACTGTGCGACAAGGTTCTTGAATTTGGTAGAGAACTCTTTAAAGTCTCCCAGAAGGTCACAGACACGCAGTCCAATGCGAGATGCTTTGCTGGTATAGGTG
c3945_g1_i1	312	BT057221.1	Salmo salar clone ssal-rgb2-559-339 Ubiquitin-conjugating enzyme E2 G1 putative mRNA, complete cds	97.36	303	7	1	10	312	848	547	2e-142	514	TACATCCACAGAAGAAACAAGACAACCCTATTTACACAACTAAAGAAAAAGGGCTGGCTTTTTATTCCACATCTTCCTAAGAGCAGAGCACGGGTGCAAAAGTCTTTATTGAAGAGTGACATGATCGATCTCCCGATGTTAAAATTCTAGTGGGTGTGTGGCAATGGTGGGGGAGTGGAGCCTAGTCAAACGCCATCTCCTGACTCTTTCGTACACAGCGAGCCACCTTCCTCTTGAACTCTCCACAAGGATCCTCTCTCCATTCTTTGGCTGCGTCCACATTGGCGGGTGAGTCGCCGTTCGGGTCGGCCA
c4197_g1_i1	305	NM_001173653.1	Salmo salar Vigilin (vigln), mRNA	98.29	293	5	0	13	305	80	372	2e-142	514	GTGTCAGCCTGCCAGCTTTACAGGACGGATTATCTGGTAACTGACCATTTAGCTGTGACACACTCGTACTCCGTGTAAACGTGGGATTTCGACCATGAGCTCAGTCGCTGTACTTACGCAGGAAAGCTTCAACGAGCACCGCTCTGGGCTCGTTGCAGAGCAGGCAGGTGGGTCTAGTTCTGCTGGAGATGAGGAGGCCCCAGCCTACAAGGATGCCTTCCCTCCGCTGCCTGAGAAGGCTGCTTCACCCGAGGGGACCCAGGAACCAGTCAATGCCTGGACCTCCAAGATCCGGCCCCTCAAAT
c4472_g1_i1	320	BT044049.1	Salmo salar clone HM4_0669 ubiquitin protein ligase E3A (ube3a) mRNA, partial cds	95.62	320	14	0	1	320	520	839	2e-142	514	GATGTTCACTTTCCCATGGTGGTCTACAGGAAACTGATGGGGAAGAAAGGCACCTATCTGGACCTGACAGACTCACACCCGGTTCTGTACCAGAGTCTGAGGGAGCTGCTGGACTATGAGGGGGATGTGGAGGAGGACATGATGATCACCTTCCAGATCTCACAGACTGACCTGTTTGGAGACCCCATCACTTACGACCTGAAGGAAAACGGGGACAAGATACCTGTTAATGCGGACAATAGAAAAGAGTTTGTGTCTCTGTATGGTGATTACATACTTAATAAGAGTGTGGAGCGCCAGTTCAAAGCCTTCAGAAGGGG
c2983_g1_i2	370	DQ264524.1	Uncultured bacterium clone BANW555 16S ribosomal RNA gene, partial sequence	93.84	341	21	0	30	370	216	556	3e-142	514	CGTATATTCTCTAAGGAGGAAAGATTTATCGCTGATGGATGAGCCCGCGTAAGATTAGGTAGTTGGTAGGGTAATGGCCTACCAAGCCGACGATCTTTAGCTGGTCTGAGAGGATGATCAGCCACACTGGAACTGAGACACGGTCCAGACTCCTACGGGAGGCAGCAGTGAGGAATATTGGTCAATGGGCGCAAGCCTGAACCAGCCATGCCGCGTGCAGGATGACGGTCCTATGGATTGTAAACTGCTTTTGCACAGGAAGAAACACTCGGTCGTGACCGAGCTTGACGGTACTGTGAGAATAAGGATCGGCTAACTCCGTGCCAGCAGCCGCGGTAATACGGAGGATCCAAGCGTTATCCGGAATCAT
c3487_g1_i1	363	EU008541.1	Salmo salar neurogranin, TIP41-like protein (TIP41), MHC class II antigen beta chain (Sasa-DBB), MHC class II antigen alpha chain (Sasa-DBA), leucine rich repeat containing 35-like protein, and alpha-tectorin-like protein genes, complete cds	92.02	376	15	4	1	363	12992	13365	3e-142	514	CTCCGCCTTTGTGCAAGGAGGAGCAGGAGGAGCACTGCCAGAGCCCTGCAAAATGACCTCCAGCAGGCCACAAATGTGCATGTGTCTGCTCAAACGGTCAGAAACAGACTCTATGAAGGCCTGACGTCCACAGGTGGGGGTTGTGCTTACAGCCCAACACCGTGCAGGACGTTTGGCATTTGCCAGAGAACACCAAGAATGGCAAATTCGCCACTGGCGCCCTGTGCTCTTCACAGAAGAAAGCAGGCTCACACTGAGCACATGTGACAGACGTGACAGCCTGGAGACGCCGTGGAGAACGTTCTGCTGCCTGCAACATCCTCCAGCATGACCGGTTTGGCGGTGGGTCAGTCATGGTGTGGG
c1754_g1_i1	573	NM_001173691.1	Salmo salar Calpastatin (ical), mRNA	90.56	392	31	3	116	507	2117	2502	5e-142	514	AAAGAAAGCTGAGTTTATGTCTCCCGTTGTGACCAAGTCGGCTGCTCCCCCCACGGACAAGAAAGCTAAGGTGGAAAAGTTGGCTGACTCCCCAATGGACACCAAGCCTAAGACAGATGAGGGTATGTCCCTGGATGCTCTCAATGCTTTGGGAGACACTCTGGCTGCTCCAGAACCAGCGCCCGAACCTCCCAAGATCAGACCTGAGGACATTGTCACGGAGGGCAAACTGACATCGGAGGCGGGTGTGTTTGTGGGTGAGAGGGACGACACTATCCCACCAGAGTACAGGTTCACCAAGGACAAAGTCAAAGACCTGCCTCCTCCCAAGAAAGAGCCTTCCATGGACTCTGGCGAGGCTCTGGACATCCTGTCAGGTGACTTCATGTCTTCCTCTGT…
c2325_g1_i1	277	GQ919079.1	Saprolegnia australis 28S large subunit ribosomal RNA gene, partial sequence	100	277	0	0	1	277	919	643	8e-142	512	TCTCATTGAGCTCACCTTAGGACACCTGTGTTATCATTTAACAGATGTGCCGCCCCAGCCAAACTCCCCACCTGACGATGTCTTCCACGTAGCTCACCCGGAGTAAACCCCAAGCTTCGATCTAGAACTAGGCACCCGCGAGGATGGCTAGGCGCTACATAATGGGATAAGTAAAACAACATTAGAAGTAGTGGTATTTCACTTGCGCCGAAGCTCCCACTTATTCTACACCTCCTAAGTCATTTCACAACGTCAGACTAGAGTCAAGCTCAACAGG
c3524_g2_i3	350	KC686343.1	Oncorhynchus mykiss clone 450D22 zinc finger CCHC domain-containing protein 3 pseudogene, complete sequence	98.29	292	5	0	50	341	13321	13030	1e-141	512	ACGAGTGGGGTTCATCGGGTTACCCACGCCTCTCGGCGAAGGGTAGACACACGCTGATCCGCTCAGTGTGTGTCTACCCTTCGCCGAGAGGCGTGGGTAACCCGATGAACCCCACTCGTGATAGGGATTGGGGATTGCAATTATTTCCCATGAACGAGGAATTCCCAGTAAGCGCGGGTCATAAGCTCGCGTTGATTAAGTCCCTGCCCTTTGTACACACCGCCCGTCGCTACTACCGATTGGATGGTTTAGTGAGGTCCTCGGATCGGCCCCGCTGAGGTCGGTCACGGCCCTGGCGGAGCGCCGAGAAGACGATCAAACTTGACTATCTAGAGGAAGTAGCGACGGGC
c788_g1_i1	330	BT043817.1	Salmo salar clone HM5_1684 enolase 3-2 mRNA, complete cds	95.33	321	13	1	10	330	35	353	1e-140	508	CAGCGAGCCCCCCCCGATCAGTCAGGATGTCTATCATTAAGATCCATGCCCGAGAGATCCTCGACTCCAGAGGAAACCCCACCGTGGAGGTGGACCTCTACACCGCTAAAGGCCGTTTCAGGGCAGCCGTGCCCAGCGGTGCCTCTACCGGTGTCCATGAGGCTCTGGAGCTGAGAGATGGAGACAAGTCTCGCTACCTGGGAAAAGGTACCGTTAAGGCGGTGGATCATGTGAACAAGGACATCGCCGCCAAGCTGATTGAGCAGAAGTTCAGCGTTGTTGACCAGGAGAAGATTGACAAGTTCATGCTGGAGTTGGACGGAACTGAGA
c1379_g1_i2	290	NM_001123709.1	Salmo salar mitogen-activated protein kinase kinase 6a (mkk6a), mRNA	98.28	290	5	0	1	290	665	376	1e-140	508	ATGTAGGGCTTGCAGCCGGCGTCCATGGTCTTGGCCACAGAGTCCACCAGGTGGCCGCTGATGCCGAAGTCACACATCTTCACCTGGCCCTGTGTGTTGATCAGCACGTTGGACGGCTTCACATCTCGGTGTATCACTGACAGTTTGTTATGCAGGTGCTCCAAAGCCTTGACGATCGCTACAGTGATCTTCCCCAGGATGTCTTCAGGGATGGTCATGCCTTTATCGATCACCTGCTTGTAGAACTTATCCAGAGACGTGTCCATCAGCTCCATGCAGATCCACACGTC
c3447_g2_i1	1176	XM_008290459.1	PREDICTED: Stegastes partitus nebulin (neb), mRNA	80.85	658	118	8	1	654	7638	6985	1e-140	510	GTCTTGGACTTGTTGAAGTCCTTCTTGTACAGAGCATCACTGGCAATCTTGGCTGAGTTCATAGCCAACATGATCAGAGGGTCTTCCTCGACACAGCGGGCTCCAATGTGGTGGCCAACCTGCTTGCGGTAGCCCTCGTGGTATTTGTAGTCGCTGATGATGTCTCTAGATTTTCTGGCCTTCAGCACAGCGATGGCGTCCTCCTTGATGTGGTATCCCTTAGCCTTGTCGGCATCCCAATCCTTAGTGTATAGTTTATTGCTGATGGCGATAGCATTAGCCTTGGACAGCACCAGAGAAGGAAGGTCATTGTTCAGGTGGATATTGGTCTTCTCAGTATCCCAAACCTCTCTATATTTCCTATCACTGAGGATCTCAGCGTTCTGCTTCGACAGGACA…
c3898_g1_i1	278	X01064.1	Rainbow trout histone H2A and H3 genes	99.64	278	1	0	1	278	1647	1370	1e-140	508	GGTCATCGTTTATGCGCGCTCTCCGCGAATACGACGGGCCAGCTGGATGTCCTTGGGCATGATGGTCACCCTCTTGGCGTGGATGGCGCACAGGTTGGTGTCCTCGAACAGGCCGACCAGGTAAGCCTCGCTTGCCTCCTGCAGGGCCATCACTGCGGAACTCTGGAAGCGCAGGTCGGTCTTAAAGTCCTGGGCAATTTCTCGCACCAGGCGCTGGAAAGGCAGTTTGCGGATCAGCAGCTCAGTGGACTTCTGGTAACGACGGATCTCTCTAAGAG
c3938_g1_i1	290	NM_001140279.1	Salmo salar Thymidine phosphorylase (typh), mRNA	98.28	290	5	0	1	290	537	826	1e-140	508	ATAAACACTCGACAGGTGGAGTGGGGGACAAGATCAGCCTGGTGCTGGCTCCTGCTCTGGCTGCCTGCGGCTGCAAGGTACCCATGATAAGTGGCAGAGGTCTGGCACACACAGGCGGCACGCTCGACAAACTGGAGTCCATCCCTGGCTTTAACGTCTATCAGTCAGTACAACAGCTGCATCGAATCCTGGAGGAGGTTGGCTGTTGCATTGTAGGACAGACAGATAACCTGGTGCCTGCTGACAAGGTCATGTACGCTCTGAGAGACGTTACGTCTACAGTCGACAGC
c2757_g1_i1	291	NM_001165317.1	Salmo salar proteasome (prosome, macropain) 26S subunit, non-ATPase, 2 (psmd2), mRNA	97.94	291	6	0	1	291	875	1165	1e-139	505	GACATCGTGATCCAGAAGGAGATGGCCTTCATGTTGGGACGACACGGCATGTTCCTGGAGCTCAACGAGGACGTGGAGGACTACGAGGACCTGACGGAGATCATGTCCAACGTCCAGCTCAACAGCAATTACCTGGCCCTGGCCCGAGAGTTGGACATCATGGAACCCAAAGTCCCAGATGACATCTACAAAACCCACCTAGAGAACAACAGGTTTGGAGGAAGTGGTTCCCAGGTGGACTCTGCTCGTATGAACCTGGCATCCTCGTTTGTCAACGGCTTCGTCAACGCA
c2290_g1_i1	1424	KF568592.1	Uncultured soil fungus clone NCD_LSU_otu3622 28S ribosomal RNA gene, partial sequence	89.21	417	30	10	717	1128	1	407	2e-139	507	CTTGGTCCGTGTTACAAGACGGGCGGATGAGCCCCATCGCGACCAAAAAAAGGTCGTCTCAAAGCTTGCCTTTAAAAAGAGGAGACGGAAGAACGGCCAATCAAGATTTAGAAAAAGAAAATCCCAAAAAATAAAAGTCCGAACTCTTCAGCGTTCCATCCATTAAGAAAGATTCCATGCCCTGGATGTACACGTACATCTCGTGAAAAAACACAAGAAGCGAGACATCAAAGCATCGGCAAACATGGCGTAGAGTAGAGGACAACCAATAATAAAGGCAATCATACTCCACCCATGGATAGTGGCCCATCCCTTACCTCACAACGGCTTCAGGTACTCTTTCACTCTCTCTCCAAAGTGCTTTTCATCTTTCGCTCACGCTACTTGTGCGCTATCGGT…
[truncated: 1,938 more rows]

## Sheet: Trinity_11-PS-A
Transcript_ID	Transcript_length	Genbank_No	Description	%_Identity	Length	Mismatches	OpenGaps	Query_start	Query_end	Hit_start	Hit_end	eValue	BitScore	Sequence
[truncated: 1,687 more rows]

## Sheet: Trinity_15-PS-N
Transcript_ID	Transcript_length	Genbank_No	Description	%_Identity	Length	Mismatches	OpenGaps	Query_start	Query_end	Hit_start	Hit_end	eValue	BitScore	Sequence
[truncated: 2,859 more rows]

## Sheet: Trinity_15-PS-A
Transcript_ID	Transcript_length	Genbank_No	Description	%_Identity	Length	Mismatches	OpenGaps	Query_start	Query_end	Hit_start	Hit_end	eValue	BitScore	Sequence
[truncated: 2,654 more rows]
